# Supplementary material for: A phased genome assembly of a Colombian Trypanosoma cruzi TcI strain and the evolution of gene families
Source: Sci Rep. 2024 Jan 24;14:2054. doi: 10.1038/s41598-024-52449-x (PMC10808112; doi:10.1038/s41598-024-52449-x)
Supplement: Supplementary file 2 — Supplementary Information 2. [file 41598_2024_52449_MOESM2_ESM.gz › TcDm25_combined.fa]

>TcDm25_Chr01_H1
TAACTAAAACTAACCCTAACCCTAACCCTAACCCTAACCCTTAACCACCCTAACCCTAACCCTAACCCTACCCTAACTACCCTAACCCTAACCCTAACCG
CTTACCCTAACCACTAAACCCTTACCAACCCTAACCCTAACCCTCACCCTAACCCTAAACCCTAACCCCTAACCCCTAACCACCCTAACCCTATCCCCTA
ACCCTAACCTAACCCTAACCCTAACCCTAACCCTAACCCTAACCCCATATCCCTAACCCTAACCCTAACCCTAACCCTAACCCTAAACCCTAACCCTAAC
CCTAACCCTAACCCTAACCCTAACCCTAAACCCTAACCCTAACACCTAACCCTAACCCTAAACTACCTAACCCTAACCTAACCCTAACCCTAACCCTAAC
CCAAACCTAACCCTAACCCTAACCCTAACCCTAACCCTAACCCTAACCCTAACCCTAACCCTAACCCTAACCCTAACCCTAACCCTAACCCTAACCCTAA
CCCTAACCCTAACCCTAACCCTAACCCTAACCCTAACCCTAACCCTAACCCTAACCCTAACCCTAACCCTAACCCTAACCCTAACCCTAACCCTAACCCT
AACCCTAACCCTAACCCTAACCCTAACCCTAACCCTAACCCTAACCCTAACCCTAACCCTAACCCTAACCCTAACCCTAACCCTAACCCTAACCCTAACC
CTAACCCTAACCCTAACCCTAACCCTAACCCTAACCCTAACCCTAACCCTAACCCTAACCCTAACCCTAACCCTAACCCTAACCCTAACCCTAACCCTAA
CCCTAACCCTAACCCTAACCCTAACCCTAACCCTAACCCTAACCCTAACCCTAACCCTAACCCTAACCCTAACCCTAACCCTAACCCTAACCCTAACCCT
AACCCTAACCCTAACCCTAACCCTAACCCTAACCCTAACCCTAACCCTAACCCTAACCCTAACCCTAACCCTAACCCTAACCCTAACCCTAACCCTAACC
CTAACCCTAACCCTAACCCTAACCCTAACCCTAACCCTAACCCTAACCCTAACCCTAACCCTAACCCTAACCCTAACCCTAACCCTAACCCTAACCCTAA
CCCTAACCCTAACCCTAACCCTAACCCTAACCCTAACCCTAACCCTAACCCTAACCCTAACCCTAACCCTAACCCTAACCCTAACCCTAACCCTAACCCT
AACCCTAACCCTAACCCTAACCCTAACCCTAACCCTAACCCTAACCCTAACCCTAACCCTAACCCTAACCCTAACCCTAACCCTAACCCTAACCCTAACC
CTAACCCTAACCCTAACCCTAACCCTAACCCTAACCCTAACCCTAACCCTAACCCTAACCCTAACCCTAACCCTAACCCTAACCCTAACCCTAACCCTAA
CCCTAACCCTAACCCTAACCCTAACCCTAACCCTAACCCTAACCCTAACCCTAACCCTAACCCTAACCCTAACCCTAACCCTAACCCTAACCCTAACCCT
AACCCTAACCCTAACCCTAACCCTAACCCTAACCCTAACCCTAACCCTAACCCTAACCCTAACCCTAACCCTAACCCTAACCCTAACCCTAACCCTAACC
CTAACCCTAACCCTAACCCTAACCCTAACCCTAACCCTAACCCTAACCCTAACCCTAACCCTAACCCTAACCCTAACCCTAACCCTAACCCTAACCCTAA
CCCTAACCCTAACCCTAACCCTAACCCTAACCCTAACCCTAACCCTAACCCTAACCCTAACCCTAACCCTAACCCTAACCCTAACCCTAACCCTAACCCT
AACCCTAACCCTAACCCTAACCCTAACCCTAACCCTAACCCTAACCCTAACCCTAACCCTAACCCTAACCTCTCATTTCGTATATTCCGCTCCATCAACA
AATGACGTGTCGCAACGCCGTCGTGATGCTGGTCAAAAAAAGACGCACGCATCCCTAAATTATCACAGAAGTATTAGCGTGGAAGACGGCTGTGGAATGT
TTGGCGCGCATTTAGCGTTGCAGCGCGTTAGGCCTCATAATGGGGAGGATTCGGCTTTCCGCATAGGAAAAGTACAGTAATCCAGCAAACAACCGCAACG
AAAATAAACAAGCGTCTCACAAACACCTCCTTCAGCCCATTTCCACAGTCACGGAAATTGCCGCACATCTCAGCAGACAGAACAAAAAACCCGGGGCAAA
GAGCTGCCTCGCCGCTTACACATTGAGAAGTGAATCCGCAACCACACACAACATGGCACACGCACACCGCACCGTCATCCCACACTGCGAGTGCGAAACG
ATGCCTAACATTCCATTCGTTCATGTACAATGCACAAAATCCCAAAAATACAAAGGAATTCTGCGGCCTTCATATTTTGTAGATGCTTCTAATGGTAATG
GACTCCTTAAGAAAAAAATAGTAAAATAAAAGAATTTTATTGCTGTGGCACTGTAAATCATAATGATTCTCTCTCACAAGAAGCTCTCTGACTAAACCCG
GTGGCCACAAAAAAATTAAGAATCGCTAAAATAGTCCCTGTGAAATTACACTATAAACGCAATGCGCTAATTTCCCTAATTGTTTTTCAACTTTCTTGCC
TATCCTTTCTTCTACAAAGTCTTTACATTTTCATTTCTCGCATTTTCCTTACAAATTCAGTTGTTAACACAAACCGGTATTGGCGTACCTTTTCCTCCCA
GAATGTCTCAATTTCTTTTTCCTCACGACTTCTGGAATTGACGTAACCACATCTCTGCCAGTCATTCATCGGTTTGCTGTCTGGGTGTTGTACATAAATA
ATATCCCACGACAAACCTTGAGAAAATTCACCCCAATTCGTAAAGAACCACGATAGGTACTCAGTGAACTGATTCACAGTGCTGGTTTTGGTGTGGTGAT
CATGTGCCTTAGTCATCTGCAGCCCAACCAGTGTCTTCCGCGGTGACTCCATAAAGAAAAATGCGTCCACCAGCGGAAAGGTTGGGTACGCTGGTTTGTA
CATCACCCCGTACCTTGCTAACTTCTCCAGAGGAAGGCCTTGCTTTGTCGGTAATCCAACGGCCTCAGTAGGGTGCCCTGCAGGGTTCCTTTGCAGCGCC
GCTTGCTGGAGAGCGCGTCCTTCTGGTGGGTTCAGCTCCTTGAGTTTTCCTATTATTATATTCACAGCACCCCTACACATAAACGTGACCGTGCCTGACA
TCTCCAAAACGTTAGATAAAGAAATGACGTCGGGATGCATGAGTAGCTTAAAAATTTCCATAAAATGCATTTTTGTCGATAGATGAATATAAATTTTGTT
GGCAATCACACGGGAGGCCGGAGAATTGAGATATGTTTCAGTCGGTAAATCCTTTCTCACTCGGACAATTTGCACAAGTTTGTGAGAAGGATTCACAGCT
TCCCATAATTTGTCACTCATCACGCCAATGTAATGCTTAGCATTGGAACTGTCAACAACATTTATGACTTTGTCGATATCGGTTTTCCGGCTATTAAAGC
TTTCCGCGTTAAAGATGACGCGAAGAATCGGTCCCACTTCATCCATGCGTTCCTTCACCTGCTTCCAGTATTCACCTTGTTCCCTTGGCTCATTGTGCTT
CATCCAAACGCATAAAGCCCTCACATCGCTCTCATCGGGGCAATTCATTACGATTCCTATTGCTCTATTTTGATTCATCCATCCGTTAAAGTTCTTTGCG
TTCGGTGACGTCACCACAATCATGCCCCACTCAGCGGAAGGTAAACCAGAATGCGGTTCCCTCCCCTGTTTTGCCACATCGTAGATAATATAACCCTTCA
CCTCACATCGAGTGAGATATTGCAAAAATTTCACGAAAACCTCCTCGCTCCCGAAATTTGATACCGTTTGTTTAGTCTTGTCAAACAGGTATACTGATTC
CTTAATAATGTACGCAACCATTGGGAGTTTCTCTGCATCGTAGTGCAGCAGCTGGTAGAGAAGGTACGAGCCGGCATTCATCGACTTCCCGATCCCGGGC
GTCCCAATCAACACACGCTTCTTAGGCGAAAACACGGCCTTACCGTGACCGCTGGACCACTCGGTGAGATCGCCCTTGACGATCTGCCACACTCGTTCCA
CCTCACAGTTAACACAGCAGTCAAAAATATGTTCATTCCCCGCCCACGTGTACGGCCATTTCTTGTCCGAGGTGAGCACCATCAGCACGGGACTTGCTGC
ACCGGATTGCTGCACACCGTCATCCTTTTCGATAGCGTCGTCAGCTTTCTTGTACGTCCATGACTGTGGTGGTTCCCCCTCCTTCACCTCCATTACCGTC
CCCTCTTCGCCAGGAACTTCTACGAGATGGTGCCAACTCGCATTGTACACAGACTCATAATACCCCTCCAGTTTCTCCGGTGCGCTCGTCGTCGTTGGGA
TCCTCGCTTCCTCAAGAGCTGCATCCAATGAGTTTTTAGTGTCGTCGCGAACAGCTGCTTTTACCTCCTCAGCAGCTCTTGACCACCCCAGTACATTGTT
GACACCTTTGTCGTGAAGCTTGCGTACTTCTTCTTCCAAATCCATTTCCTCCCGTACAGTCCCCTCCATCCTCGCATAAGCACCTGTTGCCCGTATTTCG
TTCAATACTCCCGCATCGCGGATATGACTCGTGGGATCCTTTAAAAAATCCTCGAGTAAGAGATTCCGATTGGCGCGCAAAATGCCTTTGCCTTCCATTT
CCATCATAAGAAAATCATTCAGCTTTATGTCCATGAAGCGAACTCTTCCTTTAAATAGCACAATTCTGATCGTAGTAGTTAGGGTAAATCGTTCTTGGTG
TTCCCGCCTTGCCCTTTCTTCTGCTTCACGCCTTTCTTCCCTCAGTACCTGCGTGAGTACACCGTTTAGTTTTTCACATTCAAGTAGAGTGACCGTATCC
TTTCCTTCATAGTCCCTCCATTGTTCAAGAGAGACAACACGCTCGTGATGAAGTTTATAAATAGCCTCCAATAGTATTTTCCTTTCCTCCAGCTCTTGGT
ACTCTGTTAAGTTAAAAATTTCTTCTAAGAAGCTCCTGGTCTTGTACGTAAGCATTGGGTCTCCGAACAAACACCTGCATCGTCACATTGGAGTCTTCAT
CAACAGCCGCCCTGCCGCCAACATAATTCCGAAGGAAATCATTCAACCTCATGTTGGTGCTGAGAGTGCTTCCCTCCAGCAGGATGTCCTTTACGCTGCT
TCTCATGGTCCACTGTGGTTGCCGCGCTTCCTCCACTCTTATTTGTGTCGCAGCGGGTTGATCTGTGTCACCCTCAGACTCCGGCCTCGCTCTCCTCCGA
CCTCCCTGCGGTACGGTAGACGCTCGGCTCTTGGCATTGCCACCTTGCACTCTATTGCGCTTTGGAGGCATTGTTTCTCCTTGTTTTCTTGGTTGGATTG
AGTTAAAGCTGAATAATAACCAACAAACAAGAAAGAAATAAAAAAGAAAATAGTCACAGAAATGACTCGCAGCCAAAACAAGAGTGCCATACGCGCGGTG
TGACGGCACTGTACTCGATAAAAGCCACATGCACGAGGACCACCACAACGACGGCGAGTGAATGTCATCCACCCAGCACAGTGTTGGTGAGAGCCAACAA
CAACAACGTGGTGCGCACGGAGGGTTCGTCCACGCATTCCGCTCGCTACGGTCCCGCACCCGTGTGGCACCGCCGTCACCGCACACACTTGACAAAATTC
GCTGCACAAGCGGCCACACGCAGGGAGCACAAATCATAAACGCCACAACAGCGATGCATCACGGTAATCCCCCACACAACAAAAAAGAGTGCAACTTGCA
TGCTTTATGGAAAATATCTGCGGTGTGCATGGCAAAAAAGTGCCGTGACGCTGCCTTTCATATTTCATTCGCCATTCACGTATCACTTGGGAGCACGCAG
TCACCACTCCTCCGCTCCGCTCCCCGTGCTGCTCGTGTCGCTCCACTGGAGGAAGTTGTCACCGCACATCCCCATCACCGTGCATTGCGGAACGCAAATC
AACCACACGGCATGGGTGCGGTGCCACCCCGCCAACAAATCCCAGGAAACTCCCCAATGCCTCGTGTGGCACGGGCGGCAGTCTCATTATGCCTGCGAAA
GGCTTTTTCTCCAAACAAGAACGCAGCCCCACCACACGCCCGTAAAAGCGTTTGTTCCTTCGCACGCAAAGGACTGGAGCGGGAGAACAGCAGGAAAGAC
AACACCAGCAGCCATGAGCAGCCCTCACACACAAACACACCGCTGCCCCGCATATCACCAAAAATAAAAATAACAAAGAAACATGCCACATCCCAACTGC
AAATCGCAGGTGCGTTTGCAGCACACACTCCCACCTCCTGGGCGTGTGCGGCCCCTCGCTGCTCGGCGCTCTAAGTGGGATCACCAAAAGCCCAGTTCGG
AAGCATTCGACCACCGCCACAGCAGTCACGCTCCCCATTTCTCACAACGGCAAAGGCTTGCAGTGGCGCAGCGGACGGCGGCACGCACAGTCGCAGGGTA
ATGGACTGCCGCGGGAGTCACGCAACGGCGATGCGCCCCTCCTTTTGGGAAACCCAACAAAAAACATGTGTTGCGCAGTCCCCGTGAGCAACACATATTG
AACCGTATTCAGCTCCACTACTGTGGCCATCCGCACACACAGCATGAGTGCGACAACGCAGGCCAGGAAGCACGGAATAACAGCACTCATCCCTCCCATA
AAGGTCAGGCGGTGTCCGTGCTGCCTTCAACAATAATTCCACCCCACATCACCCCTCTGCGTATCCGCAGCAAAAAGGCCCACACGGTGTACACTACATT
CGGAGATCCTAAAGCGCAAAACCGGATCATCAGAGCGCTGCCCTCTTCTCAATGTTGGGTAGAGGCTCCCTGATCCTTGTCGCCGCCAGCCTGCGGTATT
ATGGAGAGGCATTACATTCTCGGCATATCTCTCCATTTTCCCTCGCTGTCCCGACGCCAAAAATGAAGTGATTTCCCACAAGTGATTTCGACCGTTCTGA
AGAACGTGACGTATCAGACGCGCTGAAACTGTGTGCGTCTGTGTTATTACGGGCGAGCAACACAATGCTCTTGCACATCCATGTATTCCGATCCTGCGCA
ACACCCCATTTGGCGGCGCGGAAAACGTTGAACACCGAACACGCACAAATCGCACAATGAATGCCCCTGGAAAAAATAATAGTAGTAACGTCAACACAGA
CACAGTGACCTAAGAGATTAACAAAAGAAAACCAACCTCTGCGAGTCCTCCCGCAAGAAGGTGAAGACACACATATTTGTTCCCTTTAGTTTCACTCCAA
CTCCTCAAAAGTTGATAGGCCCATGGCAGGAGGAATCACGCTACTCCTCCCTCGCTCCCTGTCACGAAGCATGGCACTGTGCATATCCAGTGCATCTTCA
CCGCCCACATACGTCCCTTTGGGGGAATCGCCTCGTTATTCACCAATCACGCACCGCTAGAAAGCGTACTCCCAGTCTATGCTGCTTCTCCTGAGCGACC
TTGCTGCCTTGCCGCACAAACAAGTCCACAATTTACGCATTATGACTGCAGACACGTGCCCGTGGGAATTCCCGCCCTTTCCCTCAGCCCTGCAAAGGGC
GTGCGCCATACAAATACCGGTCATAGGGCAGAAACACACAGGCGCCGATACCCGTGACAGTGCGTGAGATACTCGCCGCAGAATGAGGTGCCGCAGGTCT
CCGCTCACTGGTCCAGATTGACCACGCTGAAGCCCACGATTCCCGTGGGTTTGGCATCCCGATGGGTCGTCGTGACTCCCATGGTGGAGGAGTGCCAAGC
AAGCAAGAACCAAAAGCCTGGAAACTCTGTGGAGTCAAAAAGATAGAAAACGCGGGCTGGCGCGGGCACAGCTAAGCGCCATGGGAGAAGCATCTCAGCT
CATCCCATGGAAAACACTTCGCCAACGTCACTGCAACATTGGCCTCTTGCTTCGTGGGTGTGTCACTTCTCTCTTCACTCCGTGCCAACCTCCGTTCAAT
TCCCCGCCCAGCAGTACTACAAGTCACACTGCGCTGCCTCCGCACAATCACGCCTCGCGGCCAATCATCGTGACGCACCTCCAACTGCAGTCGCATCCAA
CCTCAAAAGCCCTCGCACCCTCTTCCGCCCTACTGTGTGTCGAGAGAAGACGCCTCTCTCGCGGTCTTCGCGTCCTCCCCAATAAAGCTCTGCAGTTGTG
TCCAAACATCACCGTGTCTCTTGCCAAGAAGGAAACCGTGTGCGACGTGGCCAATGTGAGCATACACAAATTTAAAACACGGTTTATAGGCTCTCTGGAG
TGGCCTGCGTGCGCCCGCATGCACGATGAGAACACACACGGTGCGAGTCGGGCGAGATCACCGTTCCAGCTCGCATCTCCGCCAGATGAGTCGTTAACAG
CTCCATCCCGCTTCACGACAGGTCAAATAACAGTGCACACGTAAGTGGCTGTGCTCTGCATTCACATGTGGTTCCCCTTTTGGGTCCAACGTCGTCAGGT
GGTGTAAAGAGACGAGTCGTATTATCATTCTTCCATTTGCTGTTGCTGCCGCCTCATTTCCCGTAAGGAGCCACTGATCCCTCTCTCTTTGGCGATAAAG
GGTCCTCACGCATGGGATGCATCCTGCCTCGTGTGGCATGAGGAACAGCAGAGAGTCCCCAACGTTGCCAATGCGGGATTGACCGTCCAGTGCGGTGAAT
ACAACACGCTGGATCCGTCGGAGGATCGTCGTGCACAATTCAGTCCGCCCGTGGCGGATACAATCCTCGGGCAGCCACGCCTGTGCAGAACAGAACACTC
CTTTGGAGAACGCCGAGCAGCTCCACCGACGTGTCGGAAAACCTCACAAAAAGAGGTCCGGTCAACCTGCGGCACATTACCGTGAAACTTTAATACCTTG
ACATCGAGAAGAGTGTTTCTACCTGAGAGTGTTCGCCCCCATCATTATCATCATCACTGCTCAAATCATCTCAGCAGGCAACAATGGCATCGCTCTCGTA
TTGCTCATGCCCGTTGGCCTTCTCCACCCGCCGCCTCACGTCCGTGTGAATAAAGTCTCGTCATGCACAGCGATGCGCCCTCTCGTTTCGGGTAAATACC
AATATTTTATACTCACCAAGGTAGCGGTTCAGTTCTCCCTCCACAGGCACACTTCATAGAGGACGTCCTTCTGTTCCCTTTGCCGAATCAACGCACCGCA
CCCAGTGGATAAGCCCTGGTAGTTTCACCAAAAAAATAAGTGTTCGATTCCCACAGTAGCGAATACTCTGTGTGATATGGAACGCACAGTTTATTGTGCT
ATTGCACCGCACCGCCGGTCGCCTCGCAATGGTGCAAAGTGTCATTCCACTGCCTGAGTGAGGCCTAAGCCCCACATTACACGCACACAGAGAAGCACAC
GGCGCATTTGAAAATATATTAATATTTTTCACGGCACATCTATGGGAAGGAGCAACACCCCCGTATGCATGTTGGCAAAGCAACGGCCACACAACGGTGG
TGCTAAAAAAACGCATCCAGAAACAGAGGAAAGAGAAGAGGGGTGTGGAAAACCCACAAGAAATGATGGATAGCCCATTTAAAAGCGGCAGCAAAGAAAA
GGAAAAAAGCAGCAGCAGTAGTACTGGTGGTGACCATCATTTCCCTTTTTCTTCCCTTCACTCGCTAATAACCCAAACACGTGGGGTTCAAAAGTCCTCT
TCACACAAAATTGTGCGGCATTTAGCCTCTCTCCAACCAGCCGCCTCAATACATCTAAAAGGGCACACAAGAAAACCACAAATAGCCATGGGGGAAAAAA
GGAGAGAAAAACAATAAAAGATCCCACGGCATTAGTACGGAGGCGGGAAAACACGCTTTTCGCACAAGTAGTCGTAAAGTCGGCCAGAGCAAAAGAGATC
CAGGCCCGAGCAAACCCGGACGCCACAGGCGGTCATTGTGCTCCTTTGAGAATGTTCCGCCAGCCCCTGTTCCACCCGAAGGAAGAAGGCCGGCGGAATG
TGATCCTCGCCGCAAAGAGTTGCTGCATCGGGGGCCAACAAAACAAATCCTCGCATATTGCGAATGTCAGGTGGGCCGCCCCACCGCATTTCCACGTCAT
TATCGCTCGGCTGCGCACGAGCGTCTCTTCACGTACCCCGTCGTTCCTCAAGAAGCCTTTCCGCAGGAGTCCTCAAATGCAGTGGACGCTTGAGAGCAAC
AGGCCAGGCCTCGCAATCGCCGTCAGTCCCACAACCACCTCCAATGATTTCCCGCCGCGAAGTAAAAGTGCGAATGCGCGGTGGTTGTTTGTTCCAAGGC
TGGACGGAGTGATGTTTTGCGTGGGATCATGGTGGTGCGTCCCATTGTCAGAAACTGCCTCCTGGCGTGTCTTTGCCAGCTGTGCCTCGCCGCTGTAGTT
CACAAATGAGGTTGTGGACAGGCCGATGAGAACTTTTTCGATGCCACATATCCACATGGTGACTGGAGTCCGTTTGCGATTTAACGGGAATCCCTGATGG
TCCAGATCACAGAAATGAATACGTTTGCAGTCCTCCGAGAGAAAATATAGGCGTCTGCGACCATTGCCCTTGCTCGGTATCTTTTCACGCGGACCCCATT
GCGTAAGTAATTCAGCACCTGATCCACAACAGAACTGAGGTGGCGTTCCGTTGCCTCGGCATCATGCAGTTTTTCATTTTTCTTTGCCACGTAATCATCA
AGCATACGATGTCAATACACCTCGAGTCCTCGTCCCAGCCTCTCCTTGCGGGCCCATTCCTCTTCAGCGCTGGCCAAGTATGTCTGTTCCTCTTGCGTGA
AGACCTCGTCAAACTGGCGTCGAATGATGCCCGTCTCCTCCGGATTCACAGGAATGTCCTCAAGGGAAATGAGCTTCGGCAAATACTCCTCGGTCATTTT
GATGTCAGCAACAAGAGCCCTCTCGGCGGCGTCCTCCTTGGCTGTCGCCTGCTCGCACTTCTTCTTCTGCTCCTCGGCCAAGGGACGCACCTCTTCCGGG
AATTTTGCATTCATTTCCCTAATCCGATGGATCCACTGCCTCCGCTGGCGACACCGCTCCTCCCGGAAGGTCCTTCGCACCGCCTCAATGGAATGCCGCT
CCCGCATGATGGCCTCTCGCCCCCTCACCCTGTCAATTTGAATCATCTCGAGCTGCTGCTCCCTCGTCTCAATGGCGCTCTGCCGTAGGCTGAGTTCTTG
CTCCAGCTGCTGCATTGCCTGCCGCAACCTCTCCGAGGCACTCTCCTCGTCCTGTTTCTTCTTTCGGATCTTCTCCAGCGTATGCTCGTACTCCCAATTG
CGGCTTTCGCGGTCAGCCTGCAGAGCACTGCTCTCCCGCTTTTTCGCCTCCAGAGCCCTCTCAATTTCATCCAACGTGGCCCACCTCTCCGCTCAAGCTC
TTTGATCATCTTCTCCACCTCATGCTTCGCGCGCTCGCAAAACACACTCAGCTGCCGTTCCCGCGCCTCCTCACGGTTGCTCTCAATGGCGTTGACGCGC
TTCATCCCTTCCTCCTCCATGTCTGAAATGGCCTGTTGGATTCATATCTAAAATGCCTGTAGTCGTACACGGCCCGGGCAATCATGAGTTCATCCCGCAA
CTCCATGATGTCCTGATCAGGACGCCACTTGTCAACGGCAAGATCCCCTGTGGCGGATCCAATACCGGTCGAGACAAGAATATTGCCAACACGACGAGTC
ATGGAGAGACAATGGAACGATTCCTCCGCCCACACGGCATCCGAAAAGGCGTGAGCCAATAAAACCGTCTCGGTAGAACCATTGAGGCTATTGTTGCGGT
TGCCTTTTTCCGTGTTGTACGCTCGGCGCAACAACTGACTGAATTCTGACATGCCGAAGGGAATGCGTAGACGACGGCGGCGAATGCTGGAGACAATTCC
TGCTGCCGACACCAGTGCTCGTTGGGCCCCTTCGTGGTGTGGCTGCGCGGCGGCATCAATGCCACACAAAGCGGGCCGTCCGGCATCTCCCAAGGCGACA
AATGTCAGGGAGTTTGCATCGATGTAATCTGCAAACTCCGCCTCACCATCATCGCGGTGAAGCTGAAGGACGACGGTGTCGGGCAAATAAGAAGGCATTG
CCTCCAGCTCAGGCATTGGCTGCTTTCCACACAGCACGGGGAAAAGCTATTTCTCATAGTTTTTGACGATAGTGTCCATCGCCGCTCGAACGTCGCCGGC
CAATGAGACAAGAATTCGTGCCGCCATTCGCACACGAGGTCCCTCCTTCACGGAGGTCACAATAACTCCGGGCTCGTTGTCGGCGTCAAGAAGGTCTGCG
CGGTGCTCTGTTGACCCAATGACGTGGCATGAGAGAGCAAAAATGCCCTTTTTGGCGCCCAGCCGAATAAATTCAGTGATGACTCAAGCAGCATATCCTT
CTCCAGCTGCAGAGCCGTACATGAGCTGTCGCTTTGGTGACGAACGCACGCCGTAGCTGAAGGCCACCATGTTCTCGCGTTCCTGAGTAAAGTTGGGGGC
GGCAGTGGCACACAATTTTCGGAAGAGTGTACTCGCGTCCGGCACGTCCAACGCCACATCGACGTCAAACAAGGCCGCAGCAACCGCAAGTCCGGCATCC
CTCAGGGGCTGGGGGCAATTCAACTGCACCGTGTTGCCGTCCACCCGCACTGTCGCGGGGAGCTGCGAGGACGGCGTCGTGGTTTGGTGGGAGCAGAAAC
GACTTTCGCCTCCATTGGAAGAATATCACATTGAATGCTGCGCTGTGCGTTTGTTGAGTGCACAGAAAAAAAGGGTCAAAGACAGAAAGAAAAAAAGAAG
AGAGAGAAAGAAACAACACTGAATAATCTTCTGGGCCGCTGGCCAGACTCTGAAATCATCCAAAAGGACAGGAGAAAAAAAGCGGTAAATGGAGAGGTAG
TGAGTTCGCCGCAATGTTTTCCCCAAAATATATGCGCATTCCGTCAATCACTGCCGTGGACTGCTGCGCACAGTTACAAATCGAAACACTTATCCCCTGC
GAAGCGGTAGGCCTTTGAGGCTCCTCCAGCCACAGGGTGGGTGGGAAGGCAAAAATAAAAAAAATAATAATTTCGTCTGGCAGCTGTCGGCTCCCTGACT
CCCTCAGTCGCGGTCTCCCAAAAGACAGTGCGATAAAAGAGAAAAAAGTTGTGGAGAGATATCTTCGTTTGCGCGAGATATAAATTTATTTGGGCAGCCA
GCCGTCCTCTCAGGCATTCTTTTCACAAAATCCCATAAAAATACAAAAGAATTCTGCAGCCTTCATATTTCGCAGAAGCTTCTAATGGCAATGGACTCCT
TAAGAAAAATAAAAGAATTTTATTGCTGTGGCACCGTAAATCATAATGATTCTCTCTCACAAGAAACTCTCTGAATAAACCCGGTGGCCACAAAAAAATA
AAAAATAAGAATCGTTAAAATACTCCCAAATATATTTCACCAGAACGAAATGCGCTTTGTTCCCCAATTATTTCCCTAACTTTCTTCCCTATCCCTCTTC
CCCCAAGATTGTTGTATTCACATTGCTCGGATTTTATTTAAAAACCCACGTGTTAACACAAACTGGTATTGGTGTACCTTTCCGTCCCAGAACGCCACAA
TCTTTTTTTCATCTTCGCTCAAATTTTCGGTATTGACGACATCACATCTCTGCCATTTTGATATATTTTTGCTGTCTGCGTGCTGCACGTAAATCATCTC
CCACAAAATGTCTCGGGATAACTCCTCCCATCCTTCAAAATATGCCGCCAGGTGCTCAGTGAACTGCTTCACAGTGCTGGTTGTCGTGTGGTGCGCACTC
GCCGTCGTCATCTGCAGCCCAACCAACGTCCTCCGCGGCGAATTCACAAAGAAAAAGCCGTCCACCAGCGGAAAGCTTTCAACCTTCGGTAGGTACAGCA
CCCAGTACTCCATCGGAATCCTCGTGACACCGCCTTGCAGTCCCGCTAATCCAACGGTGCGAGTGGGGTGCCCTTGATGGTTTACCTTCAGCACTGAATC
CTGTGCTTCATGACGTTCTGATGACCTCAGCTCCTTGAGTTCCTCTACTAATGCAATGACAAGCTCCCCATACATGAATACGCGCAAACCCAATTTTTCC
AGAGCTCGGGAAACAAGAGCACCACGCGATCCCAATATTAGCAACAAAAGATCCTTCGCATCCATTTTCTTTTCCAAACGGTCCGCAATTCGAAACCCGA
TATCATCACATATCGATGCGTTGAAAAATACCTCAGCACCTTCTTCTGTTATTTCCCGGACGACCTTCACAAGTTTGTGAGACGGATCCTCGGAATACCA
TAGCCTACTTCCTCTCATGGTAAAATACTCCTCAACATCAGTAGGTTTGATCCCTTCCAAGGCACCATCAAAGGCACCCAAGCGATCAATATAAATTTTC
TTATCAAAGATGTGACGTGGAATAGGCCCCACATTCTTCATGCGTTCTTCAACCTCTTTCCAGTATTCCGCTTGTTTCTCTAGAGTCTCATTACGCTTCA
TCCACGTACACATCGCCTTCACATCCACCTCGTCGGGACAATTCATGATGATTCGACTGGCTTTTACTTGCTCCTCCCACTCATCATAGTTGGTTACCTT
TGGGGATGACACCACAATCATGCCCCATCCGGTGGAGGGCGCAAAATGTCTCAGTGGTGGCGTTCCCTCCTTTGCCACATCGTAGATAATATACCCCTTC
ATCCCACGCTCCCTTAAATTTCTCAAGGCAAAGATGCACATGTCCTCATCTCTGTATCTTGTCACGGTTTTGGCGGTTTTGTCAAACACGTACACATCAC
GTCCACCAAAACAGTGGACAACCACTTGGATTTGCTCGACATCGTAGTGCAGCAGCTGGTAGAGGAGGTACGAGCCGGCAGCCACCGACTTCCCGATCCC
GGGCGTTCCAATCAACACACGCGGCAAAGGTGAAGAATTGAGAGTCAAATCAAAATTGCTGAACCACTCGGTTAGATCGTCAAGGACGATCTGCCACACT
CGCTCCACCTCGCAGTTAATAAAGAAGTCCTTAGGAAGATCCTGTGTCATATTCCACGAGTACGGCCATCCCTTGTCCGAGGTGAGCACCATCAGCCTGG
GAGGCGCTTCACCGGATTGCTGCACAGCGTCATTCTTTTCGATAACGTCGTCAGCTTTCTTGTACGTCCATGACTGTTTCGGTTTCCCCTCCTTCACCTC
CATTCCCGTCCCCTCGCCGCCAGGAACTTCCTTAACATGGTGCCAACTCGCATTGTACACAGACTCGTAGTATCCCTCCAGTTTCATCGCTGCACTCGTC
GTCTTTGGTTTCCTCAGCTCCTCAAGGGCTGCATCCAATGAGTTTTTAATGTCGTCGCGAACACCTGCTTTTACCTCCTCAGCCGCTCTTGACCACCCCA
GTACATTGTTGACACCCTTATCGAAAAGCTTGATTACAACTTCTTCCAAATCCATTTCCTCCCTTACAGCCCTCTCCATCCTCGCATAAGCATCGGTTTT
CTGTATTTCTTTCAATACTCCTTTATCACAGATATACCTCGTGGGATCCTTGAAAAACTCCTCCAGCAAAACATCCCGATTGGTGTCCACAACGCCCCTG
CCGTCCAGTTCCATCGTAAGAAAGTCGTTAAGCTCCATTTCCCTGTAGCGAAATTCCCCTCTAAACAGCACATCTCTGACTGTAGTGGAAATGGTAAATT
TCATTTCTTGCGTTCGTCTTAGCCTTTCCTCTGCCTCCCGCCTCTCTTCTCTCTGTATCTGAGTGAGGGCTGCGTTTAGTTTTCCCCTTGCAAGAGGAGT
GATCGTATCCTTCCTCTCATAGTCCCTCCATTGATGAAGAGAGACAACACGCTCGTGATGAAGTTTATAAATAGCCTCCAATAGAATTTTCCTTTCCTCC
AGCTCCATTTTCAGCTCTCTGTATGACGGCAATGCCGTTATTATGCCCAATATTTCGTTGTCGTTAATAAACATCGTGGGTCTCAACATAAAATTCCTCA
TCGTGACGTTCTCATTGGTGTCCACAACCCACTCCTCGCCCAAGTTGCTCCGAAGGAAATCGTTCAGCTTCATCTCGGTCCTGTTAGTGCTTCCCTCCAG
CAGAATATCCTCTACAGTGCTGCTCATGGTCCACTGCGGCCACACTTCACTCCCCGCCACATGTCTAGCTGCAGCGTCGGAACCATCACAAGAGCCACGG
CGAGGTGCCATCACAACACCCGTGCGGTGAAGCATCCCACTCGCACCGCCCAACTGCGGCCAGCAGGTGCCGCTGGCTCCAAAGGACACTCGCGGCTGTT
TCGTCCCGCAGTCCCAATGGCGTTGGGCGTGGCGCTCGCATGGCGGGGCTGTCGGTGCGCCATTCAGCCGCACTGCAACGCCTGTCGGTGAAACAGTCAA
GGGCCGCCACCCCCGAAGCAACGCAACGTGCAATCGGCCACAACACCGCCACATTATCGTCCTTTTTCGTATTTTATTTTATTTTATTTTATTTTATTCA
CGTTGTCTGTTTGTTTTCCCTATCACTAACACTAAAAATAAGTGCACACCTTCACAAAAGAATAAAAGAAAACACGATTCTATCGTCCCGATGCAACTCA
GCATTCTCCTCCACCCACCACCATTGCCGCGCAGGGGACCGCAGCCACATCGCAGAGTCAGCACCACAATGCGCACCGCACCATCGTGCAGTGAGCAATG
GCCTGGACACAGCCATGCATCGCCCCGCTCCATTTTCCCACCACTCAGGTGTTGCGTGCCCGCACAAAGTAGCAAACAGAACAAGAGTGCACACAAACCC
AATCAACACCCTCACTCGCTGAAGCACATTATTCGCATGGAGTGACAACATTTAAGGGCACAGCAGCAGTAGCTGGCTGCATGGAATTTCCCTGACAACC
CTGCAAAGAGACAACAACTCTGCGGAGTCAAAGTGACAGTCCCTCGGTGTTGCCCGCAGTTCACATGGAAGGACAAGTTCCACGCCCGCATGGTTCCGGA
TCCTCGCTGTTTGAGTGCCCAACTGAACACGTGAAAAAAATACGTACGCGCAAGATGGAATTAAATACTTGAAAATGTCGGCCTGCTTTCTCCGATGGCG
TTGACGAGCAGTCCCACACAATCCAATCAAAGTAGCACACCGGACAGAATGGCGTCCGTCAATCAATAAAAAAATGCGACACTGAAAAGGAGCAGAAAAG
AGTTGGAAAGTGCGATTGCCAGTGACAAGTGTGAGCAAACCAGCCAGCACCAACTGAGGTGTCGGAGAGCACGTTTGTGTAGAACTGGCCGTCAGGCAGA
GAGGACAAATAAAACAAAAGGGCAGCAAACCCTCTCGTTCAATGTCTCCTGACCGCGACAACAGAATCAAAATACCATGGACGACAAGAGCGGCGACGCC
TTCTCCAAAACATCTTGTCAAGAAGCCGCAGGACCTCAGGAGGGGAAGAAGGCAGCGGCCGCAGCCACAGCGGGGGAGGCAATAAAACGGCTGGCAAGCA
CCTTCACGTCGACGCGCACACCACATCCGAGTGGACCGGGAGCACAGATCGAGCCGCTCGGAAACACACGCATCAAATCCGCAAAACAAAGCCGCGTTGA
ATCGACAGGAACTCCCCGCCCAAAACGAATTTATAAAGTAGCGTTTCTCAAAAGGGGAATCCGCCTTTCCGACGACGGCACGGACGCCTCGCAGGAATTT
CTTGCAAATCTCCCTTCGCAGGTCCGCAAGAAAACGCGGCGGAATAAAAAGAGAGCGCAACGACGCAATAAAAATAATCCTCCTCACCGACCAGGTGACA
GGCCGCCCTCGCGCAAGTGCACAAAACACAACTTCACTCCGGTCTTGCGGTGGTGGTCGTCTCGCAACATTTTTTTTTCCTTCTCGTCGCAGTGCACGTC
CCCCTCCCACAAATCATTTGTTCGAGCCATGTTCCTGCGGCCAAACATCGCGCTGCTGGATCCCGCGGCAAAGTCCTCGGCACAGGAGTGAGGGGAGGAA
CAGGGACCGCAGAAGGTGCGAGCAAACCCGAATTCGGTGGCGGTCGTTGCAGTGAAGATTGACGTCCCACGCGGTGTCCCTTTTCTGGGTCCGGCCCTCA
CCGTGCCATGCTCTCAGCGTGCGGTGCGCCGGCCGCTCCAAACATCCACACGTGCTTGCGTCTTACCGTCGCTCCCAGCCCCGTTCGTTTGCTGCATCAG
GGATGCCGCCATCCAGAGACGGGCATAAGGACGTTGCATCCAACAAAACCTTCAGAGGCACCTGCTGGACCGACGACCATCACTGCGGGATGTGTGGCCC
TTCCGCCGCTCACCTCAAATCGCACTTCGACGCCTCCTCGAGCAGCAGCAGCAGCGGCATAAATACACCGGCCCACTAGGGGCCGTCACCAGCCACTGCA
GGAAGACCACTGTGCCTCAGTGCTATAAAACCCGAATTGCATTGACGGGCCACTTCGGAAAACCCTGTCGCACCCTCCCCCATTATGCGGAAACACATCC
GTCGTGCATGTGGCCACCGCAGACAAAATAATCCGGTCCAAATACCCTCCAAATCAAATTCCCCTGCCCTCAAGCAATTCCTTCCCGTCATATAGAGATT
CCAATAGAGACTCCTTCCACACTTCCTCATGCGCAAACACAATAAATAATTTCTCTCTTTTTTTGTGTGTGTCATAAAAAAAACACTACTCAAATTAAAT
GTAAAGACTCTAGAAATACAACATTAGTACACATTGTTTAAGCGCAAGGTTTAGTAGTCGGATCCATTTCCGTACAGAAGTTCACCAGCAACTAATGAGT
CGTTCGTGCTACTTCCCAGATGAAAGGAAGCGTCGTGTTTCCACCTTTCCCTAAATCACCTTCCGTGCATACCTTTTTCACTCCGTCACTTGGGAGAGGG
GAAAAAGGGATATTTCACTCACTAAAAATGCGACAGCAGGGTTTTTTTTTGGGTTTTGAATGCTCTCCGAACGGCTGCCGCCGCCCCACCCACCCACCAA
AAATCAGCCAAATAATAAGTTAAAATCAACGGATGATAAATCCCTGGATACGCAAGAGTATGCGTCACAATTCACATCATGGTTTGGTTCCCACGGTCAA
TGAGAATCACCTGCACATGGTCGGAAAAGTGGACCTTCTTTGTTCTTGGCCTTTGTGTTGCTGACTTTGCCGGTTTTCTACTTGCACGGGGCGTTTGGCA
AAACCAAAACTTTAACGGATGAACGTCGACAGCGTTGCAGCAAAAAACGGACCTTTTCGCACGTCGCTTTCGTTTCTTTCCCTTGTTGTGGGCGGGTGCT
ATGGAGTGAAGTAGGGTATCCCAAAAGCACGATATGGCACGTGCACCATCCGCCATCTTCTGCTCTTCTCCAAAACGCCCAATCAAGAGCGGAGAAAAAA
AAATGAAAAATACGGAGATAGAAATAATTAAAAAAAAAAAATGCTTTGAAAGGAGTAAAATAGCAAGACGGCCCAGCACAGAGCTGCAGCATGTTTGCAT
CTAGTGTCAAACAAAAATAAGAATAAAATTTTAAAAAATGAAATTTAATGTGGCTCTGGACAGAAATGGAACCGGGAAGCCCAAAATAATGGGTCACCCG
CCAGCGCATCGTGAGGGTCAAGATACCGATAGTGTAACTCCTCGCTCGCGGCAATGTTTTTTGCGGCCCTCACAAGAACATAAAAGGGGCAATGATCCAC
GCTGATATCATCTTAATGCCCCTCCCTAATGAGCACATGCATAGAAACTGAAAGAACTCCAATTTATCTCAAAAGAATCCATTTTTTGTGGTGGTGGCAG
TTATTGTTTTCTCCTCGTCAGAATCTAATTATTTCAAAAACTTTCTCGTATTTAAGACCTCCGACTCCCTATTCACAACAGGGGCAGTCGCACCAGAGTA
CATCTTTGCTCGAGCAAACAAACTCACACTTTCAGTCCTGGGTTTCTCATGGCGCACTTCCACCTCAACAGGGGGAGGAGGAGGAAGAGAAGAAGACTGC
TGCTCTTCCGTGGAATATTTCGGTGTGGCTGTGGCCACATCACCCTCATTTTTGGCTTGCAGTTGTGCCGCACGATCCTCAACCCAAAAAAAGGAGACCG
ATCCATAGTCGTGTTCTCAGGGGCAATAAGATCATCTACACAGACAAGAAAGTCCTCAGCGCCTGTGCTCAATGCACACTCCCGAGAATCATCCGCAAAA
CAACTGCCTGTATGCTCCCTCACCACCAATGATTGATTGAGAAAGTTCTTTTTCCGCAAGAGCTCATCACGTAGTTTATTAACGGTTGACGCGCCACCCC
TCTTGGCTGCTACTCGTAAAGGAATGGAGTGAGTTGCCCTCCGAACTGTCGCATTGGGGATGCTGCTGTCCGTCTTTGGACACTGATTCGTCCGGTACGT
TTTTATCTCCGTAAAAGACTCGCGTGTACGGCCCAAGCCTTTCTCTTGCGTGCGCCGCCAAAATGCATCATACCGTTGCCTCTTGCTTCTCAGATATGAA
GGCGGCGCATCTTCGGCTTCACGATCGCTGATGCTCTGCTCACTTTCCCCCGAGTCATCCGGAGATGAAATACGTCCAATTGTTTTTGTTGCGTTTTGTG
AAAATGCGTTTGTTACACCTGCGGCACCCGCGCTCCCCTCGCCACCAAAAGGAACGCTGTCGCCAGATTCCTTCCTCGCCCCTTTAAAACTCCTTCAGAA
AAGCGTAAACGTCCATTTTCTTCAAACGTAAAAAAAAAAAAAGAAATGAACATGTGCTTAGATGGGGTCGTTGACGTCATATCCTCAGAAATATAAGAAG
AGGAAAAAACAACAAAATGGGAGAAGACAATTTAATCACACATCGCTCCGCATCAACACGCTCCAAAGAAAAATTATCCGGCACGCATGCACACGCAACA
AAAGCCATCAGACAAATAAATCGACAACCGCCAAACTCGTCGTAAAGTATCAGAGCTGCAGCCATAATTTAGTGCCCCTTTTTAGCCGCCGGACTCCCCT
GCACCGCGTGAGGCGCAATGAAGGAGGCGGGCGGGACGACAGAAAGAAACTGCAGCCGCCACCTTCCCGCGCAGCACCATCAAAATTCGCCCCCACAACC
CGCACATTCGTTCCAAAAAGTTTCTAAAACAACAACAACTAAAAACGCTGCAAATCAATAAATATGAGACGTTTTGAACACTGCGGATTGCAAGGCCGAG
CATCCACGTATTCCACAGGAGGGCGGAATGGCACTTCAATTGGAAGGACAATTCATAAGTTTTTCCTCCTCCTGTTTCGCCGTGAGTGCGGGAACGCAGA
CAAGGGAAAACCCACAGTTTTTTAACACAAAAAAAAAGACGGCAGCCAAATGAGGGCCATTTTTTTTCTTGTCGATTTCGCGAGCGTTTATTTATTTTTT
TATTTATATTTTTTTCTGCAAATTGCGCCGGAGACAAAAAGGAAAAAATAAATAAATAGCACACGCGGAAATCACAACAAACACAAACACGTGAAAGTAA
AAATAAAAAGGCAACAACTAACATATCATACCGTCCTTATTTTCATTGCAGAGTTCGCTACAAAAAAAATGCTGCAGCTCGGAGGCAAACAGAGTCGAGA
AAACCAAGTGTTTACAATGAGATGCCACATCACTCGCATTGGCCTCATTCTCTATAACAATGGATTCACTTGAGAACCTCAGTTTTCGCAGTAAAATCTC
TCTCTCAGCCGTTCTAATCGACTTTAGAGATCCACGGCCCAACCTGAAGCGCACATCCACCAAACGCTTAGCGAGCATCAACACGGTTTCCCCATCACTC
ACCGTAACTAAAATCACCTGACACCTCGCAGCTGATACATAAATAAGAACATGAATTACGTCAGAGCCCTCCGAATACCGAAGGTTGTCCTGCGGTGCAG
CAAGAAAGGCAAGGCTACCGGTGTGTTGCCCATCATCCATAGAGGAGTATACACCTGCAACAGCAGCAGAAACATCGTCGTCGTCATCATCCAAATCAGC
ATCGTCAGCATTCTCCTCGTCGGGAAATGTACCTGCGGTATTTCGATCTTCTCCTCTTCGTGGCGTCCAAGAGACAACAGTTGCTGCCTGGGCGGATTCA
GTAGTCAAAAGATCAAACTCGCAATTACAAGCATTCACACTGTTCAACTCTTTATGGTGGCTTTGAGCACTAGCACAGGACGGATTTGTAGATTGCGGTG
TCTTTGAGAGAAATTCAAAACATTTGCGTCACACCCGTCGTCGTTTATTTACATGAAGCTTTTGTGATTTAACAAAAAAGCTCGAGCATGACGCACAGAA
AATACCGCCAAAGTACCGACAATGATGACCCTTGCACCCGAAATTAAATTTGACCTCACATATTTCGCACTTCTGTATTGAGCTATCAGACGTCCATTCG
CCTAATACCGATAGCCTGATCGTCATATGCCATACTTTATTTCTACTGCATTTGGTAACAGGCATAGAAAAGAATATGTGCATACAAATACATAAATAAT
ATCACACGTGAGGGACATCCGTAACAGTAATGATAAGGCCAACCATATAAAGGAAGCTAAGCCGCAGACACACACACTATATATATATAGGGAGAGAGAC
AGAAAGAAAAAAAAAAGGGAAAACATTGTTGTTGCTTTTTGGTGTTGTTTCGTTTCACAAAAATTGCCTCTACCGCCATGTGCAGCACCTTCAATCACGA
CCCCAATGAGTCCTCACCATCACTCTTTTTTATCATGGAAGACAATGGCAATCAAGAAATATCCACCTGAGACGGTGAAGAAGAGTCCCCGTCGTCACTT
CCGCTCATGGAGTCTTCAGGCAGGCTGCCATTTGCGAAGGAGTTGTGGATCATCGTTCTAAGTGTGCCGCGCGCAACGGGCCCGAGACGGTGCAGGAATT
CATTCAACATGTTGTCGGGGCCAGGGGCTGAGCCGAGCGAAGAGTCACGGATGGTCACGTCAAGTTCATACGGTGGGAAAGGCCAACCCATTTCCCGGCC
ACCAGGAACCAAAGGAGTGCAGCGAGCAGCAGCAGCAGCAGCAGTATAAGGTAACGTGGCACGTGAATCCGCACAAAATGACGAACAAGCAGATTTTCCT
GTTGCCGAGGCAGGGCACAGACGCGGTCCGAAGATCAGTGCGGAGCACCACCGATTCCAGAGGATGAGGATGCGGCGCCGCCACGCCGTGAAGATATCGC
CAGCTCGGGCTGGGTGAGGCTCCAAGTCTTTTCGCACAGGCTTCCAAAAGCATAGCGAAGTCACGGCGCAAGGCTTGATTTTAGTCCCCTCTTTTTCAAG
TAAATTCGGCTCGAAGCAGGCTGTCTCCTGGTGAGGCGATGTGTGTGCTTCGTGTGCTGCTTCATCAGCGACCTTGGCTTGTTCCATTTCGTGTGTCCAT
ATCTTTTTGGAGCTGTCACGGCTGCCGCGCAGGATATGGCGCTCAGCTGCTCGTACGATACCTCTGCGGATGTCCAACAATGTGGACGCGGTGGCAGGGA
GTGTTTCACACAACGATGTGAAAAAGCAGGCCAATCCGCTTTACGCAGGGCAAGGGTGGCTTTTCTTCCGTCGAGGCAGCGTGTTTGCTAGCCGCGGGAT
GCCATCAACCATCTTTACCAAGCAAGATATTCAGCAGTGGCCCGAGTCCATGTAGGGGGCGAATGTCCAGTGGGAGATGTGTGGGGCGCGATACGCAGCC
ACGTCAGGAGACGAGGCATTACGATGCGTGATCCGTGTTGCCTGCGTCGGGTAATTTGCCAGTCCAAAATTCATATCGATTAGAACAGCGGCGAAGTTCC
CTCCTCCAGTCGTTGATGTTGTATATGACTGTCCCAGAGTTCACGATGTAAATTCAGGTCACCCGCAATAATCGCAGCGGGGCCAAAGCGACAAACGATA
TTGATAAATGCGGATTATTGACCAATTGCTGTGGGAGGGTTGTAGAGATTCACCACGCAAATGCTGGAACAGCCCGGCGGAAATGCACGGACAGCAATGG
TCTCCAGAAGGTCAGTGCCAGGGAGCGACAGGCGCTCGCACGGCAGACAGTGGCGCACCAGAACAGCAACGCCACCACCGCGCCCAGTGCGGACCTGAAG
GTAGTCATTATGGCCAGAGCATGTTGTCGCTACGTCACTACGGTCGTTTATTTCCTGGAGAAGAACGATGTCAGTTTGATGCCGCTCCAATCGCGCAGCA
AATGCAATCTTTTTACGGACACGAGGCCTGCAATGTTAAGCCGCCAAATATTGATGAAGCTATCCTCCTCGGGCCAGAGTTCTTGTGGAGTTCACCGCAA
CGGGTGATGTCAACGGAGTGGCCGCTGCAAAACGGTCGTGCAGTTCTGACCGACAGTCTGCAGGCAGACCGCCTCACCTCCCCGCACCGGGCATGGCGTG
GGACACTCTCGAGGGGTGAAGTCGTCTTGGTCTCCGTCGTGCTCGCGGCAACGCCCTGCTGCGGAGATATTATACGCAACCAAAGCCCCAGCACCGCGAA
AGGGTACGGACCCCATCGCTGGAGTACACTGCAATACCTATATCGTGTAATTGTCGTTAAGTTCTTACCCACAGTCACAAAAAAAAGCAAAGCATTTACG
GGCAAATACAACCACAACGGGTTGTCAAAAAAACACAAACAGAATGAATGGTGGAACGCAACACTGCACGGCTGCCCACGCCGTGGCGAGCCGCGGGACA
TATGCTGAAAAGTAAAAAAAAAAGTTAAATCGTCTTCCATTATGAATTCACTCAAAAACAAAAAAACTGCACGCTGGTGCGTTTGTTTCGCCTGCAGATA
AAAATAAATAAATAAATACGTTACACTCGTTATAGTCGTTTAAACACCCGGTGCCCACACATTATTTATATTCCACTGGGACACTCGGCATGGTTTCGTC
TCCTCGTTCCATTGTCTCTTTTATTAGCCGGCGCCATCGGCGTGACACACAATGCCGGGAGCGCCCATGATCAATTAAAAGGGGGAACAACACTGAGTAG
ATCCCTTAATTGTCGAAGGACCAAAAAAAAAAAAGAAACCGACACAAAAAAACGCGGTGCTGGGGAGAGCATGCTTCCACATGGAGGAAGAGCTCTGCGC
AGCGAAGGGGATGTAAAATAAAATGGTCAAAACCAGATAAAACGGTTAAAACAGAATGTCCACAGAAAGCTGCAATTACTTAAAAGAGTGCGTCGACAGA
CGCATATGTTCCCGCTGGAGGCAGGAAGTCCTCACTGAGATTTCTCAGTAAAGGGCCACAGAGGCGCAAAACCCCAGCCCCAGCAGCAGCAGCAACCGCG
ACATGCCCCCACGCATGGAACCGTCACCGTTTCCTTTTTTATTGTCGCTCTTCCTGACCATTTTTAGTTCACCGACATTCAGTGGGCGGTTGTACAGAAA
GACGTTCGTCACTGTCACGCTGCTGTTGATGTCTCCCTCGCCTCCACCAAAGTAGAAATGTGTGATTTCATGTCCCAGCGCCCCAAGCTTTGTTATATTC
TCTGGGCTCCCCACAATCACACCATCCACGTACACGGAGCCCTTTTTGCCGTCCTGCAGCATGAGCGCCACCTGGTGTTCTTTCCCCGGCTCCCAAGTGG
TGTTCGATGTCGTCTTCTTCCCATCAAACACCGTCTCCCACGTTTTATTCATGCTGTACGACAGCCCAATGATCTTCGCGCCGTGACCGTCCCCCAGACC
CGCACCCAGCAGAGGAGTGCTCCCCTTCGCAACCTGGTGGATGGTCACCGTCGCCACAATAGTGAAATCGTAGTTCACAAAGCCGTACTGTCTGTTATCC
TCCCGTCTGTTCACGGGCCATGTTGCCCCGGACCCAGGCCCCGTGAACTTGAAACCATTTTTGACCTTTGATGCTTTCGTCACCGTTGCATTCACGCAAC
GGTACTCGTCAATCCACGTGTTACCACCGGACGACGTATTGGACAGGAATCCAACCAGACCAGCCGTGGGTGTGGACGAAGCGGAGAAGAAGGCGTCAAG
CTTTGCCCAATTCCTCAGGACGGACTTGATCGTATTCAGCTCCTCCGTCAGGCGGGCAAGTGAAATGGCACTGTCTTTTTCATTGACCCTTTCCTTTAAA
AGGTGCAACGCACCATCCGAGTACAGCAGGGCGTTGACAAGCGTCTCATTCACATTATCCTCCAAAAAAAGCGGTCCAACATGAAACGAGCGGTTGTTAT
CCGTCACCCAAAGGTAGAGCGGATTGACGTTTCTCCACCAGGCGTACCCTCTCTGAATGTACAGCATGACCTTCACTCCCTCAATGGTCGCAGTGATGAT
GGCTCCCACACGAAAAATTTCGTATGGACGAACTCCTCGTTGTGAAATGACCCACACGCCTGAGAGTGTTCTGACTGCCTTCGTCCACGTTGTCCCCATG
TCACGCGACTCGTACACCCTCTGGTCATCAATACACTGAACGATCATGAGAATTTGTCCCGTCTCCCATTCGGTGATGCGGGGATCAAGGCATCCTACAG
GAGAAATGCTCTCTTGGAACACTCAGTTATTACCATTGTCCGTCGAGTAAGTGATTATGGAGAAAGGGTAATTTTTCCCTTTCGCCACCAGGGGAAACAC
AAGCGTGTCATTCTGCATCACAATGCCTGAACCACCAGTTGTCTCAAATTCCTTCAGGTGATATTGAGTGTGTTTGGGTATCTGTTGTAAAATCGACTTG
GGTTCAGCCCAGTTGAACAGTGTACTCTGCACGCCGTCCGTGGACTGCGTGGCCACACCCTCAACCAGCTGAATGTCCCAGCCATCTTTTACCCACGTAT
TATTAACATTGTCATATCTTGTAGTATCGCTTTCCACAAGTAGAAACACCTTATTTTCCCTTGCAACTGCTGTGGGCCGGTACAAAAAACACAAACGATC
ATTGCCATTCCTACTGCCAATAACGGTGTGTGCCCTCCATGTACTAGCATTGACCTCAGCGACAATGGACGGCCACGATTCCGCAGCCTTGATGTACCCG
GCCACAATTTCGTAAGGCTTAATCCCAAACGGGTTATTTTCATGGGCGTTATACTCGGAAAAGCCTTCAGCAAAGGCAACCATTACTCCACCAGCACTGA
CGAGAGAAGGCGCAGCAAATGCCTTTTTCACTCCATTTTCAGACCCCTCTTTCGGCAGCACCTGCGTCTTTTCCGGCAAAAAAATATCGACCCAATGAGG
CAGCGGCGCATCCCCGGACTTACCCTCCACAACGGCTGCAGCTCCACCAGTGTTGCAGCAAATCCAGATCACGAGGAGCAGCAGCACCGTGGAAGCAAAC
ACACGCCGGGACATTTTGGGCTTCTGCCGCTCACTCTCTCTTCCTTCCCTCCTCCTTCCGCTGGATTCGCTCACGCGGCGACGGTTTTGTGTGCGGGGTG
CCATCACTGCAGCAACACGTGAGAACATACAAATATGTGTGTGGGCTGTTGGTGCTTTCAGAGCCTTCAAATTTCACAGTAGCGATTAGCGTTTAGTAGT
AACTTCCTTCTTGGAGGGGAGCAACAAACAACAGCGGAAGAAAGGCAGCACAACAGCAGTACACACCGCCACCACTCACAGCAAACCACAACATCAGCGC
CCCCGCAGCCATTATTCCCCAGCATCTCTCAACAGCATACTAAAAAAAAAAGCATGTAAACGACCTCTCAATGGGGACCGCAGGTCATGGCCCTGCAAAT
AAGACAAATGACAGGGAGCCACGTGTGCAGTGAGGAGCACGAGCGTTGCACTGCAACGACACAGCGGCGTGACACCACGTGGGGAGTATCGATGCAGAAC
AGCACAGCGCCTGCACAAAGAGTTGCTTCTCCCGCCGAGCAGAGAGGAAAAACAGCCTCAGCAGCCCAGTGATGAGAGGTCGTCTGCACCTCCTCGCGGC
ACATATACGCTCTGCAGGAGAAAAGGTGCAGATGACGCTCTCCTGCACGCATTGCGGCCGTTGCACCCGTCGTAATGCCAATCGCATCCTGTGGCACCAC
ACGCCGCAGTGGATGTGCACAGTCTCCGTCTCCATCCCGCCTGTCCCTCTCCCTGAGAACTCATCGGTGGACGTGACACACTCACAGACATGTCAGAAAT
CACTTGTTCTTCTTCCCTTGCACATCGAACAGCAGCTCCGCCAAACGAAGGTCACTCCTTCTTTCGCGGATTCCCATCAGACACGCCTCCCGCCACATTC
ATCAGCCCACAGGCACACAGTCCGTAAACGTCACGCAGCCGCCCCGCATGATGCCGCCGCGCACACACCAACACGGCACCACGCCACTCGGCGCAAGCAG
CGTCTGGACACACAAAACAGGTTGCCCCAGCGAACAACAGCCCCCTCCAAGCAGTGAGCCTGGACTCTTCAGTAACAATCAAACAACCAGCCCTTTGCAT
CCTCCTGCTGCCATGCACGAGGTTCTACCTGCCCCATACATCATCTGTGACGCCCGGACCCTCTATCAGCACAGAAGGCAGTATGCTCCCCTCCGCTCAA
CGAGAAGCCCATTGACAATTCTCAGCCAGTCGTCTCCATGGGCTATGCATGAGGAGCGCCACGGCAAGAATACACAGGAGCTTATACGCAAACCTCTCAA
CTCGTTCCACGTCAATAAGCAGTGTGGCACCATACATATTTTTCACAAAAATGTCGACTTGCGCTTCCGTGAGAAGTCTCCAATAAACATCGCACGTGAT
CACAGTAAAGAAAAAGCAACGCCTCCAATCCGGCTGTCACCCCGCGGCAAAGATCAAAGCACAATCCAACAAAATGCCGCAAATCATCACATATTTCACA
CAGACCATCGACAGCTTACGCAGCGAATGCACAGCACGGAAGAAGAGTCATGCTCACAAACAAGCAACACACAGACACAGTAAGAGAGTTGGGAAAAGCA
GCACCCAATGCCATTCTTTGCGGAAGCAAATGATAACAGCACCAAACAAAGTGAAGCACCAGTCGGGCACCACATATGGGCCACAGACACACCCACCCAT
TCACTCTTCCTCCTCCCAATGGCGTGGTCCTCCTTCACCTCCACGAGCACGTCTGTCCGCCAGTTGTGTGTGCCTCTGACGCAGGCATTCAAGTGGCGTT
TCGGTAATCCAACATTCAACACCCATGAAAAACAGAGGACATGCTCGCAGAGGCCACACGGCTCCTCAACGTACCCTCAGGCCCTCCTCACGACTCTTCA
ATGCGATAAAGAGGAATACAGGCGGCTCTCGTGTCACAGAGGGCGGCCAATGGGAGCGGTTTTCACAGCGCAGAAAATGCCAAGTTGTGAAAAAGAAGAG
GCGGTAGGAGAAGAGGTTCGCAGTAGACGTCACCTGCCACGCCTGACATGCGTCGTCTCATTCGTGCAATGGAAAAGTAACGAGACGCTTGTTGCGGTGC
CTTCCCGCGCGTGCACCTCACTCTCGGGCCAATGAACGCCTCAAGGAACATCCTGCCGAGGAAATGCAGCTGGCCGTGCAGACAATCCCGAGTCCCGTCA
ACGTTCCAGCCGCATCTCCTTTGGCGAGGCGTCGCTCTCTTTCTTCCTTGTCTCCCGTGCGCCATCCTCGTATGAAATGAAAATGCCTTCCACAATTGGC
GTCATCAAGCACCTCCAAGTAAATTAGGAAGGATTCACGGCCTCGAGAAAAAGCACCCAAAGTGGCAGTCAACGTGAACTCAGCAACGCATGCCATCTTC
CGCAGCCGCGTGCATTGCAACTCCCCTCAGCCGCCCACTATTTCCTCCCCTTCATTGTAGACCCAAACCGCATGGTACGCTTGGATTTGCTCGAATCATC
CTCAGGCTCGCGTAACCGTGTCCGCCACGCCCGTGCAGCTCGTGACAGCATCACTTCCCCGTCCACTGCTGCACCACCGAATAGCGTGAAATAAAGATCC
AAAACACCACATCTGCAAGGCAAACACACATGCATCGCTCCAACGGGTGCCACTGTGAGAAATCACACGACAGCACACTATCTCTCGCTCTCCCATCAGC
GATTTGCCGTCAACAACCACAACGGCATTGAGAAGCAGCCTCGGGGCAATCCCTGAGCGCCGTCCCCACCTAGGCGAGAGACCGACTCCGGGAACCTTGC
ACTCCAGTGCCGTTCCGGGAAGAACTCCTGCCACCGCCAACCGTTTTCCCTTTCGCGCTAGCGCACAGAGCTTTTTTCGCAAAACGACGCGCTATATTAA
ACACTTGCCCATGAGAGCGCAAACAACAGGCGCAGGGCGCACCACCTCATTGTCCATTCTCAATAAAGAGAGCATGGGCGCCAATTTGCCGCAGCACGCA
CAGTTGTGCCTCTGTTGTCCTCCCTCGTGTTTTCGCAAATAAATCGTAATGCCCGCACCGCGGTAGCACGTGCCCCCACACCTCGTGGTGCCACAACTGT
GTCCCGGCACGACGCGGCTGGTCCGGCTGCCGGTAGATGACGTCTGCATTGCGCCAACAAAACAACCCCGTGAGGGAAATATTGCCGTCTCCTGGGTTCT
CCCGGCAATACGGGATACGGCCACAGCCCCGCAGCCAACACACAACGCACACCAAGCGAGTAATCACCCAAAGAGCCACACGCGGAAGCGGATCCTCATC
CACCCATGACGTGGCGCCTCACTCCATGCGGTCACACGGAGCACACCGTTTCCTCAAAAGAACTTATGCTTCGCCCATCCAGCTAAGATGCTTCTGTTAG
TGATGGGAATCAGAACACAATAGAATAAAATGGACAATGCAGTAACACAGTAACACCGCCAGCCACAATGTCTCCCTCATACCGGGGCAATTCTCCAATT
ACGCCTCGTATGCGCACACAATCAACATACCATATAAAAACCACCCAATGTTTTTCACCAGAAGACAAACAACCCCAATCCCTCCCTAATTTCCTCAACC
ACCGTTAAGTTCGATAGCGCTGGACATTTTGGCGTTTGTGTTCGGTGCTGTCTTGGGTTGGTGCACCCGCACCGAACGCACACAAAATTATCAAAAAATA
TATAACTCCCACAATATTTCTTTACCACAAATTAAAATTGACTTTTTCCCTAACTTGTTTCCCCAATTATTCCTTTAATTACTCCTCAATTCTAAGGCCT
TCTTGGGGCGTCTTCGGATGATATTGCCAATTGGTACTGGCGCGCCTTCTCCTTCCGGAACCACGCAATTTTTTTGTTTTCCTTCTCGCTCACACCATCG
GTATTGACAACATCACATCCCTGCCAGTCATTCATCGGCGTGGTGTCTGCCTGCTGCACATAAATCATCTCCCACGACATTTCTCGGGATGATTCCTCCC
AAACATTAAAATATGCCGCCAGGCACTCAGCGAACTGCCTCACAGTGCTGGCGGTGGTGTGGTGCTCACCCGCCGTCTTCATCCGCAGCACAAACAGCGT
CTTCCGCGGTAACTTCACAAAGAAAAAAAATCCACCAGCGGAAAGGTTGCACCCGCCGGTACGCACAACAGCGGATACTTGATATTATTATTTGCACGGT
ATTCCATTGCAACCACTCCACATAAGACTCGGCGCGGTGCCCTTCAGGGTTCGCCTTCAACACCGCGCACTGTCCTCCACGGCGTGCTGGTGGCCTCAGC
TCCTTAACGTCCTCTAATAATGCACCAAAAACTCCCAAAAAATTTAATGCGCGCAAGCCAAACCCTCCCATACGTTCAGACAAAAGAGTATTCCTCTTCC
CCAATACCAGCAACAGAAAAAAAAGAAAAATACCTTCTCACTCATCACGTTTCCCAAAATAGTGCGGTATTCGACGCTCGAGGCAAACAGATATCGGTGC
GTTGAGAAATACCTCAGCACCGACTTCTCCTCTTCCTCGGACAACCCTCACGAGCTTTTGAGACGCATTCTCAGAATACCACAGTTTCACTCCCCCATGC
GTAAAGTGCTTTTCACCATCCCGGGACTTGATCCCTTCCAAGGCATCCTCAATGGCAGCAGAGTGTGCAATGAACTCATTCGCATCAAAGATGTGACGTG
GAATCGGCCCCACTTTATCCATGCGTTCTTTGACCATCTTCCAGCATTCCGCTTTTTTCCCTGCATTCTCGTCACGCTTCATCCATGCACACATCGCCTT
CACATCCATCTCGTCGGGGCAATTCATGATGATTCGCTCGGCTCTTACATGCTTCTCCCAGTTATCATAGTTGCTTACCTTTGGCGATGACACCACAATC
ATGCCCCATTCATCAAAAAACGCAAAACAACTCGCTGGCCTTCCTTTCTCCGTCACATCATAGATAACATACCCCTTCATCTTCAAATGACGCAAATCAT
ATAAAAAGTCATTGAATGCTCCTCTACCCAGATATCTTGTCACCGTCTTGATGGTCTTGTCAAACACGTACGTCGTATTTCCACCAAAACTGTACGCAAC
CGCTGGGAGTTTCTCGACGTCGTATTGCAGCAGCTGGTAGAGGAGGTACGAGCCGGCACCCATCGACTTCCCGATCCCGGGCGTCCCAATCAACAGACGC
CGCTTGGGCTTAAAGTCGGTTCGACCGTGACTGCTGAACCATTCGGTGAGATCGCCGCTGACGATCTGCCACGCTCGCTCCACCTCACAGTTCACGTAGC
AGTCACGAGTGAATTTATTCTCCTTCCACTTCCACGAGTACGGCCATCCCTTGTCCGAGGTGAGCACCATCAGCCTGGGACGCGGTGCACCGGATTGCTG
CACACCGTCATCCTTTTCAAGAGTGTAGCCAACTTTCTTGTACGTCCATGACTGCGGTGGTTTCCCCTTCTCCACCTTCATTCCCATTTCTGTGTCGTCG
GATACCTCCACGACATGATGCCACCTCGCATTGTACACAGACTCGTAGCATCCCTCCAGGTACCTCGGTGCACTCGACTTCTTTGGTTTCCTCGCTTCCT
CGGCGGCTGCATCCAAAAACCTTTTAGTAGCTGCATGAACACTTGCCTTTACCTCCGCAGTAGCCACCAACCACTTCAGTAACTTGTCCACTCCATTCTC
GTAAAGCTTGTCTGCATCCTCTTCCATATCCATTTCATCCCTCACAGTCCTCTCCATCCTCACATAAAGATCGGATGCCTGCATTTCGTCCAATACTCCC
GCATCGCAAATATATTTCTTGGGGTCCTTAAAAAACTCCTCCAGCAAGACATCTCGGTTGGCGTCCAAAGCGCCCCTGCCGTCCAGTTCCATCGTAAGAA
AGTCATTCAGCTTCACTTTATTCACGCGAACCCTTCCCCTACGCACCGCATCTTTAATCCAAGTAGAAACGTCAATTCCCAGTTGTTTTCGTTCTCGACT
TGCCTTTTCTTCTGCCTCCCGCCTCTCTTCTCTCAGTATCTGAGAGTAGGCTTTGTTTATTTTTGCCCTTGCAAGAGGAGTGACCGTATCCTTTTTTTTA
AAGTCCCTCCAATGACTGAGAGTGAAAATATGTTCTTTTTTAAGCTTATATAAAGGCTCCAACAGCACGTAATACTCCTCACGCTCCTTTTTCAGCTCTT
GGTATGGCGACGATGCCTTTATTGTGTCCAATAACACTTCGTCTTTGATGAACTCATTGGGACTAATTAAAAACTCCTCCATCATGACGTTCCTATAGCA
TTCCCCAACGCCCCTGCCGTCAAAATAATTCCGAAGAAAATCACTCAGCCACATGTTGGTAATGCGTTCCTTTCCCTCCAGCACAATGTTCTCTACGGTG
CTCCTCATGGTCCACTGTGGCCGTTGCGTTTCCTCCACTCCTCTGCAAGTCGCAGCGGGTTGATCCGTCTCGTCATCGGACGACAGCCTTGCTCTCGTCT
GGCAATCTCCTTGCGGCACAGCAGACGCTTGACTCTCGGTATTATCGTCACCCTGCACTCTCTTGCGCTTTCCAGGCATTGTTTCTCCTTGTCTTCGTGG
TTGGATTGAGTTAAAGCTGAACACTAAACAAAAATCAAAGAAAGGGCGTATAATAAAGAAAGAAAGAAAGAAAAGGAGAATACGCACAGACATGACTGAC
AGCCACAGCGAGAGAGCCATCCACACAGTGTGTGACAGCACAAGGTGAATTCGGTTACGCAGCAGGGGAAAAACACGTACATTTCAGCACAAAATAAAGG
CACTGCAAACAACGCCAAAAAAGACACGGTGCAGTGGCGACCGAACCGAAGCTCCTCCCACGCAGTCATCATGGAACGAAAGAAAGTCACAAGCTCAGTC
GCAAAAAAACAAAAACAAATCAAAAAAAAAATGAAGAGCGACGCTGTTTGTGCTGTGAGCGATAGATGGCCGTGGTGCGCAGCACATCCGTGGCCCTGCG
CCCTCCCTCATCAACCAGCACTGCAAACCTGTCAATTCTACGTGTTGCACGTCACAGAAAAGTGTGAACAATTTTGCAGCTTGCACTGGAAGCACGGTCG
AACAGGCTCTGTGCGTCTGAGCTGGTGTCACCAGCCATGGGCTGCTACGGCGGTGCGGGTGGTCGGTACGACGACGCAACGGTGGTGCCTGAGGCGTACG
ACGATGACGTCATTTCGTGGGGCTTCTGCACGACCTCGTCGCTCTCCTCGTCATCCCGCAGCAGTGCCTCCAGTCCTCCACGCCGCGGCTCGCGCAGCTC
CTGCCAGTGGCGGTCCTCCGCTTACCACACAACGACGCTGTACACAGTGACCGCAAGCAGCACAGTCGTCAGTAGCAGCACGATAGCCGCGTACGCCCTC
GCATCGCGGTCGCTCGGCGCAAGGTGGTTGGCCGCGCTGGTCACGCACAGCGCCGCAAGGAGCACAAAGCTCGCCGCGTGCATCACCGTCAGGAAGGCCG
AGCGCATCATGTTCGTGAAGGCAACCACGCCCGCGCCCGCAAGCAGCGCAGCCGCCATGCAGAAGTACTGGACGTGGCAGCCTCCCACGGGCGGGTGCAC
AGCCGCAATCAGGCACACCACACACAGCACCGACAGCTGGAACACGCACCAGTACACGCGGCTGCCCCTCATGTTCGTCAGCATGCCGCCGTACATCCGC
TGCTGCGCCGCGGGGTGCCAATGCCCGACGGGGTACAGCAGGCGCTCGTGCAGCGGCTTCCTCGAAAACTGCCAGTACCTCGTGAAGCTCGCGCCCGTGT
GACGCGCAATAAAGTAGCACACGCCGGCGGGAAACGCCACACCGTACAGCACGCCAACGACACCAATCACGCGGTGCTGCACACGGGCGCCAGGCATCGC
AAGTGCAAGCACGGAGCCAAAAAATATGCCGAGATGCATCGCGTGAGCCACGACGTAAGTCAGGCTCGGGAAGCGCATCGCAGCCCACGCACTCGCCGCG
TCCACGCCGCGCCACCGCTGGAAGGCCGCCGTCACACCGTAGTGCACGCACCCAAACACAGCGGCGAGCAGCTTGTTGCCCACCACCATCCACAGCGGGT
CAAGGGCAGCGAACACCGACATGAAGTACGGCAGCGCAGCGGTGCTCGCACGCTCCTGCGCCGAGGCACATGACATCCTCGCAAACACGCCGAGCGCCTG
CATCTCCAGGATGGAGCCCAGCCCGCCGGTCACCACCACGGCAACAGCAGCCGCACCCGCAACGACGCCGGTGATCACCGAGAGAGCGCTGGCAGCGGCG
GGCAGCGTGTCAGAACTGATCGTGAAGGACCCAAGCAGCACACCCTTGCAGCCGCCAAACACCGCCACAGCGTCGCAGCGAATGACTATCGTCTCGTCGG
CAGCAATGAAGTAGCCGCGGTGCACGGGCACAGCCAGCTCCAGGACGGTGGACGGATTCGTCGCGTTGCGCTCCCACGTCGCGTTGCTCAGCATCGCTCC
CCACGGACCGCCAAACCCGCGAGGCTGCGCCGTCGACACCGGCACAAAGCTCAGGTACGTGCCGAGCTGCGGGTCGCTTGCCCATCGAAACGGCGGCGGC
AGCCCCACCATCAGCAGCGTCGGGACGGCGCTCCCACCGCCGCGGATGTCGTTCTGCGTCAGACTCCCACCAGCCGTCGTCGTCGTCACAGCAAGCGTCG
GGCACGCCACGTCGCTCCACCACAGCGTGCTGCTCACCGACGCCGTCGGGGACCGCGTGGGCGGCAGTGCCACCGTCTCCGTCACCTGCAGGATCTCCGT
CGGCCCGTACCGCGTCGGACTGTAGTGAGCCGTGCTCAGGCTCGGCGTCCATGTCGGTGTCGGGCTGCGCATCTCCGTCAGCGTCGCCGTGTGGCTCAGC
GGCGGCATGCCAGACGTGCGGTTGCATCCGTCCACGTGCGGCAGGTACACCGGCAGGCAATCGTGCCCGTACCCGCCCTCAGCACAGCGGCAGCCGCACG
ACCCCGACATCGCCCTCGTCGCAGCAGCAAAGCAGCTCACGTCGGCGTCGCACACGCCACACGCCACGGGGCGGAATTCCCCGATGATGCCGGCGGACCT
GTAGTCCATAGGCTGCAGCGCCTGCCCGTTGAGCGTCAGGCACCCCACGACGAACCTTCGACCGGCGCCCCCGAGCGCAACGGTGCCGTCCATCACGACG
GGCCCACTGCCAGCGTTCCCGTGGAGCGTCAGCGTGCTCTGCACGAGCTCCGCACTGCGTGGGTACGGCGGCACCGACAGAAGTCGGCCGCTGATGCTGT
TACCGCGCACCGACAGCCACGACCCGGACACAAACGACGCCGTCTCCCGCAGCTCCAGCAGCGCGCCATCCGTCAGCACACCGGCGTTGTCGTTCACCAC
GACGGCGGACGCGTTGGCCTCCACACCGCTGTCAAACACCAACCCATGCGCGGCGTACACCTGGCTCCCCGACACGCGCAGCACAGCCCCTCCCGACACA
ACCACGCGTGCACTCGCGTACAACGCATATTCGCCACCGAACACAGCCGCGTCCAGCGCGACACCGCCACCGACAAGCTCCACCACCGTCCGTCCACCAG
TCACCACGGTCACGAGGGCCACGCCGGACACAACCAGCACGGACCGTACGAGCCGCAGGCCCGACAGCACCAGCACCGGTGCGTACGGCGAGGACTGCGA
GCCGGGAAGATACACAAGCGGCGTCGGCCTCGCGGCAACCAGCAGGGAGTCCGTCACCGTCAGCACAGACCCCGCGGGAAACGTCCCGGTCAGCACAAGC
GCACCGTTCAGCGCCTCCACATCGCACACCGACAGCTCCACCGGCCCGCCCTCGTCGCTCCCCGCCGCCACCGCACCGCGCAACGATCCACCGCCCATCA
CGTACAGCACGGCGCCGTTCAGCAGCGACACATTCTGCACAACGATCCGCACGCCATCCCGCGCCATCCACGGCACGTAGAGCACAGGACTCACGCCGTC
CAGCACAACGTGGCGCAGCGTCACCTCTCTCGCGCCAGCAGGCACAACGAACACCGACCGCACCGTCACGCCCTCGCGGACGAACACACTCGACGCAGTG
CCCACAGCGGGCGGCAGTGCGGGAGCTCCCACAGGCACGCACGCCTCGCCGTACCCGCCGCTGCCGCAAAAGCACGCGCACACACCGTCCTTCATGCTCG
CCGACGCCGTCCCGGGCGCGTAGAAGTGCGTGTCCCTGTCGCAGACGTCGCACCCAGCAACGTCGATTCTCCCAGCGTCGCCAAAACCAGCCGCAGCGTA
CTCCTCCGCCGTCGACAAGACACGGCCACCAGCGTCGTTGCACGCCACCCTCAAATGCGCCCCAGCCACAAGCGACAGTCTCACCGACAGCATCCGCGGT
AGCAGCGCTCGGTTGCGCACAAAGCTCAGCGTGCTCCCAGCAGCGGTCACGGCGCCAGCGGCGTAGAGCATCTCCCTCGAGACGCCGTCGTGCACGTTGC
CCTTCGCCAGCAGCATCGACCCACCGGCCAGGCTCACCGTCGAATAGAACGTCACCGCGTAGTCCTCCGTCGACAAAAAGTCGCTCCGCACAAGCGCCAC
AGCGGAGCCCGACACGCTCACAGCCCCACGCACAGACAACGCGTGCTTGCACAGCAGGAAGTCGCTGTCAACAAACGCCACCACGGAGCCGCCGCTGGCC
GCAACACCGCCCTCCACCGACACGCACAGCCCCAGCGCCGTCTGCACTAACAGCCCGTCCACGTACAGCGCTCCGCGCGACGACAGCGCCACGCCGCCAA
CAAACAATACGCCAACAGCATCGCGAAACACAGCCGCCACATGCGTGCGCGCAATGGTCAGCACACTCCCAGTCAAATTCACGTTGTGCAGCACGAGGCA
CGCGGAGGCGTCGCCAAGTCCGTAGGCGCCGCGGTACGCAACACGCTTCTCCGCAATCAGCACCGAGTCCACCACAGTGACGCGCGAGCCCGGCGGAAAT
CGGTTCGCCACCACCACGCCGCCGCCGGAGCGCGACTCAAGCCCGCTGATCAACACATCGGCACGCTCGCCAGCAGGCGGGTCGGACAGCCACCCAGCAA
CGTACAGGCTCGCTCCGCCCAAAAACGTGCAGTTCGCCAGCGTCACGTTGCGCACGCTCCCCGACATCAAGCCCACGTCCACTACGAAGTCCGCCGCGAA
GGTCACGCCAACGTAGCACGCCACCGACGTCCCAAGGCCGGCGTTCACCTCCACATCCACACGCACGTCCCGCACGCACAAGTCGGCGCCGTCGGTGCTC
GGTGGCTCAGGGACAGCAACGGGCAGGCACGCATCGCCGTGGCCGCCCTCAGCGCACCCGCAGGCGCAGCCATCACTCGAAGCAGTCGTCGTGTACGCGG
GGAAGCACAACGTCGCAAGGGCGCATGGATCGCTACAGCCCAGAATGGTGGTATTGTACACGGAGGAAATGCTGTAGTACGCTTCCTCCTCGCCGTTCAC
AGTGTTGCACGCGGCCACAATCGCTCCGTTTGTGAGATCGCGGGAACTTTGAGGTATCAGCAGCATTGTCGGCGTGCCCGTGCTGGAAATGAATTTGTTG
CCGGACACAGACACCGTGGAGTCTCGGAGATTCACCGTGGGATACAGAAAGGCAAACGCATCCGATGGGGATTCACGGCAGAGGTTGCCGCTCAACTGCA
GCCAGGAGTTGTAGTAGATGTTGGAGGAGTCGCGTGAATAAAACACAACCGAGCTTCGCTGCATGTCGTTGCCCTGAAACACAACCGCTGAATGGGACTC
CACGTCTAGGGTCCGAATAAGTAACACGAAGCACCTCACCGGCCTCGTCACAACGTTGCCTCGAATCACAACGGCAGAGTTGTTCAGTACACTCAGCGAT
GAGGAGTATCTAGGTCCCTCAAGATATATCAGCGTACCGTCACCGCCAGCCATGTGAAACGTGTTGCCCACCACCGCAAACACGGAGTGCCACGACACCC
TCAGCGCAGATCCGACAACGTGGACGGCGCTTGACGATGCCGTCACGCTCTGAAACAAATTGCCACTCAGCACCACCGCGGAGTCGTTGCTGATCGCCAG
TCCATTCATCGCGACACACGACGGGCAGTCAAGTTTCAAACCCTGCCGAGGGACCAGCCTCGTGACCGTGAAGCAGTTCCCGCTGATCGTGATGTTTGTG
TGCGGCGGAAACACACCCTCCGGGCTGAGCAGCGCGTCATGGAATGTGTTGCCGGTGACGAAGATGTTCAACGACCCCACAGCGGCATGCGCGTTGCCCA
ACAGCAACAGCACGGCACCGTCCCTCCACGTGCAGCCATCGAACATGACATTCACCACGTCGCCCGTCATCGCCCCTATCAGCACCGTCAGGCTCATGCC
GCCCCCGCTGAACGTCACGTTGCGGTAGCACAGCCACGACAGCCGTTGCCCACTGCCTGCGCAACCTCGGGGTACTCCATGTCGCTGATGCACTCACCAA
CCGGCGGCGGTGACGGTGACAGCGGGCCAGCAGGCACAGGCGCCGGGACACACACATCGCCGTGCCCTCCAGCAGCGCAACGGCACTCGCAGTCAATGAC
CGCCGTCGTCAGCGGAGCAAAGCAGTCGCCCTCCTTCGTGCACTCCCCGCACGCAGCAACCGTCGTCACGTTGTTGATGCCGTTCAGCTCCAGTTCTTCC
GCCGTCGTCACCTCCCGTCCCGCGACCGTCAGGCACCCAGCAACGAACCGATAGCCGGCGTCAGCCTGCGATAGTAGAGGTACCGACAACCCCGTCGAGC
CCATCGTGCAGCCCGTCAGCGTCACCACACTGCTGCCGTCGATGTTCACAGCGGTTATTATGGAGTAATGAAACATCGCACCCACTCCCACGTCGTTGTC
GCGCCAATCCAGCCAGCTTGAATGGCGGACGGTAAAAAAGCTTAGTGAATGTATGACATAGGACACGGAGCTGCTGTTCCCCACCACGCGCAACACGCTG
TGTTCCGACACACTGAATCCGTGGCGCAGATAAAGAAGGCTTGTCCCGGAGGAAATTGTATTGTTGAGCAAAGCAAAAACGGAGTGGTCACTCACACTGA
GCCCGTACACGTAAAACGTATGCATGTACCCAGCGAAGCTGCAGTACCGCGCGTACAGCGAGCTGCCGTCCAACAGCATCAGCGTCCCTGTCGAGTACAA
ACCATACCCACCGTACATCGTTGCACGCGCCTTGACGTTGCTGACCAAAAAAGAGGAAGCACTCAACACGACGTCTCCCAGCAACAATACGCTCAACGTG
TTCCTCCTAGTGTCAAGCAGCTGGACCTCGGAGGACTGCACCGCGTCAACCTCCGTGACGGCGATGTCGCAGTGCTGCGGAAGGGCAGCTGCAAACACAA
CAACGGAGGATCGCATTACAGTCCGGCTCACGCGGATCAGGACGCCGGCTGAATCGGCCGCCTCAACATCTCCAACAAACTGCAGCGCGGCACCCTCACG
AAATGTGCATCCAGTGAGCGTGATGTTGATGGGGAGATGTAGCGGCATACTGTCGAGGAAAAACGTCAGAACAGCACCCACGCCGCTGAATGTCACACCC
ACGTAGCAGTGGTGCGTCTTCCACATGTTCAGCGCGAGGTCCGTCAGCGTCTGGTTCACCACGCAGCTCGTGTCGCCGTCGACGGCTCTCTCCGCCACGG
GCGGCACAACCGTGTCGGGCACCTCGAAGGGAAGACACAACGCGCCATGCCATCCATCCTTGCAGCTGCACGAGCACGAGCTGCGGTCCACCAACTCCGT
CCCGGGCATGTAGCACGCCGCGTCCTCGTTGCACGTGCCGCACCTGAAAAGCACCACTTCCCCAGGAAACAAACCGTCGTACGACACCTCCTCATCGCCC
CGAAGGTTGCACCCCACCACAAACCGCGCGGGTGATGACACAACCGTGTTTGACAGAGCCAGACCAGCAGAGAAGGCGCTTCCCTCCACCTGGCGGTTGT
GTGCAAGCGCCACGGTGGTGCCGCTGCCCGACAATAGAATTTTGTGCAAGGCATCTTCCATAGTTATTATCGAGGCTGCGCTCACGCTGTTGCCCTCCAC
ACGCCACTGCGCACCACCCTCGAGTGTCACAGAGCCATACAAATACACCAGCGCAGAAGTCAAAACCTTCGTGCTGCCAATAAAGGTGCAGTCCGCCACT
CGCAGCAGCCCCGCGGTGCTCACGGTGGTATCCCCAAAAATATAAACGCCATTGATCGCACTCATCGTGGTGTTCTCCACGTCAAAGTAGCCGCCGTTCC
TCAAAGCAATAGCATAAGCATAAACGGATGATTCCACACCCTGATCCTTCGTTGTGATCAGCGTATTTCCCTTCACAATGATCACGCCACCATCAACGGC
AGCATTGGAAATATATAATGCGCAATTACTCCCCTCCAAGTTGTTGTCGAGTAGCAGCAGCGTCAAGTTCACACCAAGAAAAAACTTCACAAATAAAATG
GCGTGGCTCGACGTCGTCAAGAGCGTGCTGCCCACCACCAGTATCTGGGAGCTCACGCCAAAATCGCCCTCAAACTCCAATGCGCCAGAATCCAGCATCG
AGGATGTCACGTTCACGTGCACGCGTGCACCACTCCCCCTGATCAACAGGCCCACAAGGACGCACTGCAGCAGCGTGATGTTGAGTGTCTGCTGTGGCGC
GTCAAAATACGACGGGTCCAGCACGATCGCGGCGGTGAAGGTCACGTTGACGAAGCACAGACCACGCACACCGGGATCAGGATCGTCCACGGAGCTGATG
CTGCCACCGTGCACGCAGCGGACCTCCGTGTCCTTCGCATCGGGGAGCGGGAACGGCCCAAGGCCGTCCGGAACCGCAGCCGGCAGGCACGTGTCACCGT
AGCCGCCAGCAGCGCACACACACTCACAGCCGCTGATGCTGCTCGTCCTCGCTGCGAAGCACACAGCGTCCACCGTGCACGCACCACAGTCCAACACCGT
CACGGGCGTCCCAATATTAAGCTCTTCTTGGTAATCCGTCACGGGAGAGCCTATTACCTCGTTGCACACGCCGTAGATGATCGGGCGCGAGTCGGATGGT
GGTGGACAATTGTTTGTCATACATGCAATGGTTGACGAGTACGAGCCGTACGTGAAGTTGTTGTCAAGTATCGACCACACACTCCGATCACAAAACGCCA
CACCGTAGTAGTTGGTCACGTACACAATGTAGGCGGTGCGAAACTCGTTGTTGCGGTGCACCAGCCAGCTGCCGCCAGTCACGGTCAGCGTGGTTGCTAT
AAGCATGGCGAAGCCGAGGCGGAAAGTGCTGGACATAATCTGCAGCACGCTGCCGCCAGCCACCACAACGTCCCCAAACTCACACGCGCTTTCGTACATG
TTAATGCTCGGCGCAATCCACGAGCTGTTCTGTATGGAGAACACGGAGCCACCGCTCACACGCAAATCCGACGCAAGAGCGTACATCACGTGCGTCTGCG
ACCTGACAGCGCAGTTGTCCATGTAGAAGGCGCTGGACAGGTTCACGTCGAGGCCACGCTCCACGACGATCGTGGCGCACGATTCCCCGCCACACGCCAG
CGTAGACCGCGTCATGACAAACCGCGTCGACAGAAGCCGGACACCGTCCAGGACAAGCGCGGGGCCGTACCGAAATCCCGCACGGCCAGGGGTCGTCGGC
ACGTACTGCGACCCGCCAACCGTCGCACGCAGCGTTGAGTTCGCCAGCAGCACACTCGAGTTCGGCGGCATCGCGCCATGCAGCACGATCGTGCCCTCCA
GCGACGTCACGTTCGTCATGTTGACGAAAGCGTGCGGCATCAGGCGCGCCGTGCTCTCGCTCAGGCCGCCAATCCGCAGCTGCGCGCCGCCCGCAAGCAC
GCAGTGGCGCAGCGTCACGTTCAGCGCGTCAGCGAACACGTCCATCGAGCGCAGGTCCACCGCCACAATGATCGACCCGCGGAACACCACCGAGTCGAAG
CACGCCGTCGCCCGCCAACCGCCAACCGTCACCGACTCCGTCAGCGTCACGCCACTCACGCAGCCCGGCGCACCGCCACCACCGCCGCCGGCCCTCGCAG
GCGGCACGTCGAACGGCAGGCACGCCTCGCCCACACTGCCAGCGTGGCAGCTGCACACGCAGTCGGAGAACGACGCAGTCAGCGCATCAAAGCACGTCAA
CGCAGCCGCACAGCCGTCGCACGGCACCACGCTCACGGAGGACAGGCCGGCCATGCGGTAGTCCCCGCTGCTCTGCAGCACACGGCCGCCAGCACGGTTG
CACTGCACCGACACGACGCCGCTCGTGATCGCCGGTCCGGAGACAAGCGTCGCGCCAGTGGCAGCGCAGCGTGCAATCGACACGGTGCCGCCGCTCAGCG
TCACACCCGACAGCAACGCCACCAAAGACGCCTCGCCCACCGCCCACACGTCGTGCAGCTCCAGCCACCCGCCGGCACCGACCGTCCCACCATCGCAGCG
CACCAGCGACGACGCAACAGACCCCTCGACGCCCACGAAGCGCAGAACCGAATCGGACACAGTAACACGCTTTCCAAGCACAAGGCCGCCGCCGCTGCTC
ACAACCGACACGTTCGTCACGGAGAACACCGAGTGGCTCCGCAGACTGAGACGCGACGAGGACGCCACACGCATCGCGGACGCGGTCGAACCGGCCGACG
CCTCCAGCAACACGCCGTCAAGCACCACCGCACTCGACAGCAGGTCCACGCCGCCGCCAGCGTACACCGCCGACACGCCCGCGTGCAACGACCTCAGCAC
AGTGTTGCTCACACGCAGCTGCGTCCGCAACAGCGACGTCGCGTGCAGCACAAGCGGCGACGCCACCGCGTCCGTCAGCCCGCTCAGCTGGGAGTAGCGC
ATCGGCCCCGGCGTCACAATCGTCGAGTCACGGACCGTCACGTTCGTGTGTGCCGGCAGGTTGTGCACAAACACGAGCGAGCAGTAGCTCCCGGACAGCC
CGCTCACGCTCACCTCCAGGCTCCGGTCACTCGCCGGCTCGCCGCTGTAGCCCCGCACGTAGATCTGCGCACCGCCGTCGCACACGCAGTTCCTCAATTC
AATGCGCAGCGCACCGGGAAGCATCGCCGGCACGTCGAACACCACAGCCACGCCGTTCGTGATGTACACGCCGTCCATCACCACCGTGCCCACGGCGCGG
CCAACCGTGATGGCCCTGTCCTCCGTGCCGCCCCGCAGTCGCAACACCACCGCATGCACCGCGGGCATCCACGCCGCCGCCGCAACCAGCACCAACGCCA
CAAGCAGCGCCACACGCACAGCCGCAATGGCCCTGCGCCGCACACGGTGCCGGCTGCACGGACACGCACCCACCGCAGACCGCATCCACCGACCCAGACA
CGTATCAGCAGGGCTGTCGCGTTGTGTCGCACTCGCCCCGTCGACCATTCCTCCTGCCCAGCAAATCTCCTTCTACAGATGGCGAATCCAGTAACACGAT
TACGATAGGTCGTTATCCCACTAATTCTAAACCTAATACTGCGAGTAATCCCTAACACCTTGAAACGATAGTTGTACTGGTAAAGCAAAAGTATCTCTAA
CTGCGCGGTCAGAAAAGGAATAAAAGGAAGCAACCACAGTAACCAAGCACAGTGGCACGCAGAAGCATCCGGTCACAAAAAATCCAAAACACAGTAAAAA
CGCCAACGGGAAACCGCGCAGACGCAATCAACTCGGTGGCACCACCACCCTCGCACCGCCCGCGCAGCCCCACACAGCCGCCGTCCCAAGTAACAGGGTC
CCGGCAAAAACAAACATGACCACTGGCGTCGCTGGTGTGACCAATGAGTCGGCACTGCACAAGAAACAGCGAACTCATACGCGCACGGCATACACAGGAA
GAAAAAGAAGAATGGAGGAGCACGGCGGCTGTACGCAGACACGGGGAAAAAGGATCCACATCAACTGCACAGTCCGATTGGCTCGCAGCCGTACGGATGG
TGGTCGCGCCGCCGCCGCACGGTGCGTGTGTGCGTCTGCCGTGGACTGAGAGAATGATGAGACGAAAAAGAGATGCGGTGCGGTCCTCATCTATCTCGGT
TAACTGTGACACCACTCACGCCATCCCGTCAGATTACCTGCAGCCAAGACCGTCGCCGTCAGCAGCGGTCGGTGCCTTCTCTCTCCACCGGGCACCGTCA
CGCGCAACCGCCAGCACCGAGTGCAAAAGAAGAATCCACCTGCGCTGCAATGTGTGTGTCCTGCGCGTGTGGTTGTGTGTGCCCACTGCCACGCGAAAAG
GCAAAAAGACAGAAAAAAGAAACAAAGTGTCTGAAGAGACGCACAAACAGAAAAATGTACAGCAGAGCTGCATGGCAGAAATAAAGGGAAAAAGACTGCT
CAGGCTCATGACATTGCACGGCAGCCAAAGCAGCGGCAATTCATAAAAAATTTATTAAAAATAAAAAAAATTCATCTTCACCCTTCCACCCCTCACACTT
TGAAAAAAAAAATGAAAAAAAATTCATCCACTGCTACTGTTCCACCCACAAAAAATGAAAAAAAGAAAACGAAAAAACACACACAAAAAATTTGCACCCA
ACTGCCGTGTTGCTCCAGAAATTGTCTGCGTATATTTTGTCCGAAAATAAAATTAAAAGTTACTTAAATGTCTTTCAACCGTCCGACCCTCCATGTGTCC
GCTCATCGTTTATATTTCACGGGGTCATCTGCGTGTTGCTGCTCCCCTCAGCCCTCTCATCGGCGCGTGAGTGCGGCCCGCAGAGCTCAGTCACTCGTGT
GTGTGGGGACTGAGAGAAGCACGCAGACATGACGGCAGTCGCGTCACTCCACCGGGAGAGTGAGCGCAGCACAAAAAAAAAAAAATCATCAGAAAAAGAA
AAATGCTGACAGCAGTGCCAGCGCGAGAAATGCACACAAAACGAAAAAAAAAAACGGCGGCAGGGTGTGGCTGTGTGTGTGGCGCTGCGGGTGTCTGCCA
GCCCTGACCGCAAGGAAAACAAAACAAGAGGGAAGAAATGTGTGCTCCGCCCCACAGGCCCTCGTCGCACGCCCACACGTCACGGCTCCCTCAGCGCGCC
GTTCGTCGCGGCCCTCCTCATGCGTCCAGCAGGCGAGGCGCACAGGGCCGTCGTCATGAGCGTGTCGGTGGGTGTGCGAGTGGAGCAGTTGGGCGGAAAC
ACACGGCACCCCTCACAGGAAGAGTGCAGCAACAAACAATTAAAGAGGGAAGAGTAAAAAAGAAAAAAATCCACAGCGATTGCCCCTAAAAAAGCAAAAA
AGAAGGATGGGGGCGTTACAAAAAAAGAAAAAAAATGAAAACATTTAAACACGAAAAAAAAAAAAAATTGGTTCGGCAGGACTTTGACGTGCCATGCAGC
ACAAGAAGATCGGGGGCGTATATTCCCTGCACAAACAAAAAAGAAAACAAAAAAAAAGGGTTGTACTCTCCCACCAGCCCACACAACATCCCTTATATTC
CATGCGGCATCCGGCCCGCTCCTCCAGTCCTCCTCTTGTACAGTCCACCGGACGCGCAGCAGTGAGGCCGGCACCGCGTGTGGGCAACAAAAGGGAAACA
AAAGTCGGAAGCACGTCATTCATAATGGATTGGAGCAGCCGACCATAAAAAAAAAAAACTGAGCACTCAAAAAAAAAAAAAAAAAAAAACTGAAAAGGTG
AAAAAAGATTTTTTTAAAAGGAAAAAAAAAATTAAAGAAAAACATCAAAAACCGCAAGAAAAGTGGCACGTATTCTCCGTCTGGAGTCGCAATTTCACAC
TCGTTGCCTCACAATACTGCCACAGCTCCACACAGTCCCAGAAGAAGAAGCATCGACACCCGAGACACGCACACACGCCCAGTACTGTCGGCATTCCATT
CATGCAGTATCAGTTTCGCGTCTTTGAGCAGGGCGAGGCGGTCCTCCTGGCTCGCGCCGCTCCCGGATTCGGAGTGGTTATTTTCTGGAACAGGAGCCTC
GCTTTTTGGGGACAGCAATCCCTCACTTCCAGTCAGAGGCGCCATGTTTTCTTGTACTGGCTGCGCATCCCCATCTTCAGTGGTCTCCCTTGACTGCAGG
GTTGTTGGGTTTGCTCCCTCCTTCGGCGCGGATTGTTCTTCCTCCCCCATCGAGCTTTCCACTTCCGTAGTGGAGGATTCCTCGCTGTGCGTTGTCCCAA
ATTCACCTGCTCCTGCAACAGGGACGGGCGCCTCTGGTGAACTTTGTTTCAAGAATTCCGTTTTTACCGTCCTGCTCCACACCTTCTCCTCGCCGTCCCA
TGAAACCGCGGGAAGGACAGTGCCGCCGGTGGCGGATATCGTGCACACCTCCGCGTAGTTAGGGCAAATGACGTTTTCCTTATCGTAAAGTGGTGTGTCC
CCCGTAATCTTCTCCCCGACCGTGCATCGGACCCAATCGGATTTACTCTTTTCGGAACCTTTCAGATGCACTTGCGTGCCAAGACACTTCAGTTCCTCAT
ACATGGCAGCACTCAGATACGTATTCCCCCTGTACTTCCCATCTGTCTTGTTGGTGGGAAGCGTGTCCAGACACCATGAAGAGGGTATATCATCAGACCT
CGCAGTCAAATATTTTCCATCCTTAAAAACAGCCTCAAGGTCCCACACTTCCATCTCGGGATCAATGATGGGGCAACTGTCCATTGAGCGCTGTTTTGAC
AATTCAATGATGCTCCGCTGACAACGACCGCGAAAATACCGATCCGACGCGCAGCGTTCGACAAATTCGTCACTGTTGCAGAACATGTGGGAATATTTAC
TCAGGTTCAGTTCGGAGCACCTCTTCTGCAGCAGCTCGCAGCCCGAATTCTTGCCCCAACCCATCGGCTCCGCCATCCTCCAGTTCACCTTGAAGTAGCC
CAGGTCAGCAAATGCAGCCAGCGTCAGCTCCGTGTAGTAGCCGGCGCCCCCAATCGGTGCCATCAACTCATCCTTCGCGTGGCGCTGTGACCAGTGCGAC
TCCAGCTTGCTCCCGTCCCCCTCTTGATCTTGTAGCTCCATGCCGTAAATGTCATCGCAGTTGTAGTGCTCCCTCGCAGCCATCGCGGCATTCGTCGAGT
TCACCACCACCGACAGCGCCCTGTCACGCACACCGGTAATATTCCTCACCATGCTGCGGTTGGCCATGTGCGAGTGGGCGAACCCGAGAGCATGGGCCAT
CAGGTGCGCGGCGATGCGGGTGGCGAGACGTCCGTGAAATAAAACGGCCGGGGCAATGTTCATGACACCAACGACTGGACGGCCATCCTCCAGCGTGGCG
CACGGCAGTGCCCACACACCACCCGGCGCCGCAGCCACGTACAGCACCATGTCAGAATTGGCAACACCAGCGGAACGATGCTCAGCAGGCACAGTGAAAC
GACTGCAAACGCTGCCCGCGGCAAATTGGGGCACAACCAACGGACCCTTCAGTGGCTGGACGAGCAGACGATCCGCATGCAGTTTGACAGCTGCAGGGAC
AACATTTTCGATGAGGATTTTCCTCTTATCTTCGGAAAGAGCATTGCCCTGACACTCTTCATAGCCTGTCAATAAATTTTTCACACGAGAACGATTTGAA
CTGCAATACATATATGTATTATTCAGGTCCTTTGTCGACACATTGATGCGGATGGGTGCCCATCCATTCCCCCCGATGACGGTGTATGTCTGCGACGCAC
TTCCCGTTCCCAAAGGCACGTTTTTCATCACCACCGGCATCGATTTCGTCCTGTCGGCACGCATCGCTTTGTCAGAGGTGCAATGGTACGTCAGGGTGGC
AGCAAAGCACCCGCTGAAAAAGCACATCAAAGCCAACATCATGAGCAGCAATGGCAGCGCTGCAGGGCACGGTGAGGCGAGGAGCCACTGAACCATCGGC
GTGACTGTTGAAAAAGTATTTCTTGGCTTGCTGAGGCAAAAAAGACTGATTGGTTGAAAAGAAAAATGAAACGCAAACGTAACCACAAGAAAACAAATGA
TGGTTAATGAAAATACGCCCACTCAACCACAACACAGGCAGAGATTCAAAACACACACGTGACGGAAAGCCGAAGCGTGGGACGACCAGCGCACACACAC
TCTCATTACTCCCGTAAAGCAAAACACACACACACACAGAGGGAGAGAGAGAAAGAGGTCGCCCACTCAATGCAATAAAAACAAAACAGAAACAGTTGCG
GTGCTCCGCCCATGCAGCCAGGCAGGACGGCAGCGGTGCGTGTCGTGCAAAAGAGAGCACCAACGGGCCTGCATGGGTGTGCATGCATATATACAACGGG
CACATTATGTGTGTGCCTCGTGGGGTGAGGTGAGGGCGAGAGTCCATGCAAGGGGACACACACACAGAGAGGGAGAAGGACGAGTGTGTGTGCGGGCGGT
GCACGGCTCTCTCTCCCTCACTCTCACGCGGCCACCACCGCAGCAGCCGCACACGCAACAACAAGAAGAGGTAAAAGAGGGGAGGTGGTGTGGGAGGCCG
CGGTGCTGCTGTCACTGTCGCCCGAAGCAGCCGCATCGCTCGTGGCTTCCAGTCCTGTTTCCCGTGCACTGCCCAAGATGGCTTCGTGACAGCCATCCGC
GTGCGGTATTGTGTCGTAAGATGGCTGACAATTGCCAAAAGTGTTGTATCGGGTAAGGGTCTTTGCCGCACCCGGATTAGACGCACTGCCACCTGTAGAA
TGAGATAATAGATTTGCTTGCTCTCGATTGGAAGAAACACCGCGAACTAAAGCTACTGAGGATGGAGGCGGCTCACGAGGACGTCCGGTTGTTGCGCTGT
ACACGGACTCCAAACCCGCTAGTGCTTCTTCTTGCGCTAAAATGTCGGATGCTCGCTTCTTGTTTTGAGGTTGGCCGGGCCCTTTCGGTGGCAATGACTC
CTGTGCTCTCGGTACATTATGGGTCACTTGTCCTGCTTCCTTTGCTGGTGCCACGGGTTTTGACAGTTCTGCTGTTGATTAACCCCGCAGATTTCGTGAT
TTTTTGGTAATTTTCCCGCTGCTGCCTCTGCTGTTTCTGGTGGCGGTGTCGTTGGTGCTCGCGATGCGGGCAGTTTGGGTGCTGCGTGCTTCCCACCAGC
AGCTACACCCTCACGTTGATCCTCGCTCATCGCCACCTCGGGCAATGGCCTCCTGCCGCACGCGCCTCAGCACGTTATGCCGCATGATTGTCGCTTACGA
TGGCAAATCTCTTCGCTCTGAACTGAGAGTTGGTGCACTCTGTACGGCAGCCTCTTCCACTTCTCCATCTTCGGCAGACTCCCGATTAATTCCCCTGCCT
GTGCACCTGCCGTTCCCCCGCGTCCCGCTCCGGGAGTTGTGGCCAAAACAATTTCACATGTGACCGCCTCCTTCTCCACGACATCCTCCCACCATTCCTC
CACCGTGAGCAAAGGGTCCGCAGGGACGTTGATCGTAAAGACAACACCTTCATCCGTCGTACCTCCCTCGGTACGCTTCTGAACCTCATCGGAAGTAAAG
ATTTCGAGGACCTTGTCGCAAATTATAATTTCCAGGCCAGCAGCTGCATCTGGGCAGTTATACCACGATGGATTCCCACGGGTTGCCAACATCCGAACGC
ACCGCATTTAGCACCGAGTCCACCGGATGCTGCTTCTGCGTCTCGCACACACAAGAGCAGCAGCAAGGCAGTGCAGGCGTCAACAGAACACAAAACACAC
GGCACAACATCATCGGAAATATTGTGGTTCAACAGTGTAAATTCGAGCTGCAAGAGCGTGAGAGAGCAAAGAGAAAGACGGCAGCTACAGCAAACACAGC
CACCGCACAGTAACAACTGGCAGAAGCCCAGAAGCAACAGCAGCAAACAGCACAAAGAAGATGGGACCAGTACAAGGGCAAACAGAGCACAACGCCCCGC
GCATCATAAATAAAACGGCAATAACAGAAAGCAGAGAAAGTAAAAACAAAGGCAAAAGCCGCAAAAAAAAGAATACAGTGCACATGCACACACACACAGA
TGGAGGAGGGAGAAGCAAACAGGAGCAGCACACAAGGCTCCACCGCATGCACATACGGCGAGAGCGGTCCGTCGTGCCCGCACCCCTCACGGAGGATACG
CACACACACAGGAAGAGGTGCAGCGCACACAGCAACACAAAAGGAAAACTAACAATAAAAAAAGGAGTGATCCCCGCACACCACGTGGATTGTTGTTCCA
CGGGAAGTGCAGCCAATATTCATCACACGAACAATTTGGTTTACTGTTCCTCGATTTGTTTTTTGCTACTACAATAACGAGTGAGCAGCGCAAGGGCCGT
CCGTGCAAAAGTGGCAAGTATTCCGTCACAAACAGGCTGAGGCAGTCACAAACAGTCGCAGTCCCTATTTCCAACGACGAGGGCATTCCCGCAGTGGATG
AGGCAGAGCTTCCCGTGGTCCGCCGTGGAATCAGCAGCCCGTGGCGTCCGTGATGAGGCGGTGGCGGAAGGACATGATCCATATTGGATTCCCGCGTTTG
TCCTTCCTGCGTGTCTTGCCTGCTGGCATGCTTGGCAACTTCGGTGATGACCTGCGCGCGAGGCACCTGTTAAGAAGACGGTGGCGCCATTGTGGCATCC
GCATGGGAGGCCCTCTCCAACTATTATAACGCCAGGCTGAGCACGTCCGGCATGTGCCCTCATATTGTGGACGGACGGGCGCACTCTGCCGCAGGTTGGA
CAGGAGAACGTCAATCCGCCGCTCGCTGGTAGACAAGGAGTTGCGGTGCTCACGTCGGGAAGAGGTTCCGGCGGAGGCAGAGGCGGGCCGGTCACCGCAG
TCAAGGAGGGACGGCGCCACCGACACAGAGGGTTTCTTGTGATCCGCAGGGTGCGTGCAGGCCTGTCGAAGAGTGGGCAGGTGTCGCATCGCGCCTGTGC
GCAGAGCCGCCACTCGGGGCACGATGTCCGGGTCAACACCAGGAATAGAGTCGTCGCCACACCGTCAAGCGCCTGTCACGCGGTGTGTGCGCCTTCCTTT
TCCTCCTGGAATTTCTTTCAGTACGGCCGCCTGACTGCGGTGAGGAGGCCCACGTGCCAGGCAGTGACGCAGTCCTGCGGGACGGATAGTGCCATGACGG
CATCAGCTTCCGCCGTCACGTTGCGTGGGATTCCGCGGTGTCATGGTGAAAATGTGAAGCCAGCTGTGTGCCCTCAATGCGCCAGTGAATGCGGCACGGT
GCAACTCTCTTCGGTGAATTCGTCGTGCGCCGCCAGCGAGCCAAGGCGGAGTGACGCCATCGCCGAAAGGGAGTCTGTGGCGGCAGGAACTCGTGTGGGC
GATTGGGATGCTGCTGCCAGGCGGGGAACTGGGAATTGTCCGAGGCCATGCTCGGTGGCAGGACACTCCACTCGGCAGGCGCACGCAAGGCCGCCAGCAG
CTGTGCGGTGAGGCCCCACAGGGAGCTCCGCTGTCCGGGGAGTCAAGTGGCAGTGCAGCGGATCCAGATGCATGCTCAGCGAGAGGCAACGTGCCGTCCG
TCCAGCGGCCTGCGTCATACGGTCCCAGAGGGTTGCAGACCGCTTCAAGGGCCGATCGTCTGACACCGTCCAGGGCGGCCTTGGCGTGCCGTGACCGGAA
GACGCCCGCCTCGTTGCAGCTCGCAGTGTCCCGGGCAACAATTCGCTGCTCAGCATGAGGGGCGCGGATGTGGTCAGGGGAGATCCCATGTGGCCGCAGA
AGCGTCGTAATTCCTTGAAGACGGCATCTCCCGGCAGCGGAATGCTCGTCGCTGTCTTCCCAGGTATTGACGAAGGTGCGGTTTCCAAGCAGACTGCGCC
ACGCTTTTCCTCAATATACCGGAGATGTGTGAGGCGTTCGTGCGGTGTGGGTGCGCGAAATCCAATGATCCTCCGCAGCGGTGCTGGATTGGCGGCCAGG
TGGACAGAAGTATCCTTATTTGCTGCGCGTGGGCCGAGCGATGCCGTGCAGCTGTCGCCGTGCCGCACTTCCAGGCTGTGGAGGTGAGTGGGGACCGGAC
GCGGTGCGGTCGCCTCACCGCCGTGGTGCAACGCACTGTGGACGCATCCAACCCGAAGAGATCGCGTGGTGTGCCGGGGCGCCCCAGCCTCTGCGCCCAG
CCGCGACCGATAGCAAAGGAGTACGAACTGTCCTGTAGCGGCGGTGACGTGAGAAACAAAATTGAGGTGTCGAACAATCGCATAGCCGAGCAGACGCACC
GGGTGGGATTTCACTCGTGGCTTCCCACCTCCCAGACGATGGTCGGCCGGGTCATCGTCAGACTGTCCGTGTGAAGCGATGCAGAACAGAGCGGCACCGC
TCCCGTTGGCGTCGATAATCAGGCTGTGCTCCGCAGCCCATGTGGCCACAACGGACCCGGCAGTTGGCATTGCCGCAGTACGGACACGGATGTCCGCACA
CAACGCAACAAGCGTGCGGCCGTCAGCGGGCATGAACGCCGACGCAAAGTGAATGCTGCCCAGGCGGTGCATCAGTCCATCCACGCGGTGGAGTAGGAGC
TGCGGTCCAAGGAAGCTGCATTGTGCTTCCCCGGCTGAAACAAGCTGCTGTCGGGAATATTGCTCGCGAACACTCACCCCAACGCAGCCGCCTCGCAGGT
GATTGCTCTACCAGCGTTGGGCGCGACGGCACAGGCACAGGAGCCCGCAGAGCACAGCCAGCACTCGCCCATCGCCAACGGTGTCGAACGCAGTCGAGAT
GCCAATCAGGACGCCGCCGCTGCGACGCCCGCAATCCACAGCGATGCGCCCGCTCGGCCCTCGTGCCGCTTCTTCACTCACAGGCGTCACCAACTCCGAG
GCCGTACGTCGTGGCGTGGATCCAGGCTGACGTGGGTGGTGCGCCAGCACTGCTGACAGGCGGCAGTGGACCATTCCTTCGCTCACACCTAGCAGGGCAG
AGAGCGGCGGGAGTGGCCGACGAAACTCTCTCCGTGCAGCATGTGTTCCTCCCGTGTCTGCAGATGGGAGTGCTGTCCCCGTTTCCCAGCAAATTCGCGG
GCCGCCGTCGGCGCGGAAGGTGTTGATCATCGTTCAGTGCGAGGAGCGGGCAGCGGGTGCAAGACGGCGCAGAAACGCACTCGATACGCCGCCGGGGTCA
GGGGCCACGCCAGGCAAACAGTCGCGGATGGCCGATTCAGGCGCACACGGCGTGAAGGACCCATCCATATTCCAGTCACCAGGACTCGCGCGAGCACAAA
CTGTGCGAACAGCTGTGAGGATCGCAGCGAATGTGGCGCGGACTGTGTGACGGACGAGCATTTCTACCTGCTGCAGAGGCAGAGCACAGACGCGGGCCCA
ACAGCACCGCAGCACAGCCGATCCCAGTGAGCGGGGACGTGGTGCCGCCATGCCTCGGGGCATCACAGGCCTGGGCTCGAGAGGGCACCAAGCTGTTTCG
CACGGACCTCCAGCGGTGTGGAGAAGCCACGGCGAAGGGCATGATTGCGGTCCTCCCGTTTGCGGACATCTTCAGCTCGGGGCGGGCTGCCGCTGCAACA
CACTCGGCCTGCTCCATTCCGTCCGTACAGATTCCTGTGGGACTGTCACGGCTGCCGCTCTTACGGTGCCTCGGTGCATCTCCAACCATGTGATTACAGT
AGCCAGAGACGTTGCACACCGAGGTGGAAGCACCACAGTCGGCTTCATGCAGAAAAAAGGCAACATTTTTCCGTCGTGGCTGCATGCCTGCCGGTCGCGA
AATGCCGTCCTCCGTCTCTGCAGTATACAATGAAAGATGGTGTTCCGACTCCATGCAAAGGGGTGGACGTCCACTGGGAGACACGCAGCACGCGTGGCGC
AGTCACGTCAGGAAAACGAGACAATGCGGCCGCTGATCCGCGCTGCCTGTGCCGGGTCGTCGGAAAGCTCAGACTCCATGCCAGTTGAGGTGGCGGCGAG
GTTCTCTCCTGCCGTCGTTGATCGTGAGCGACCGTCCCGCAGCTCATGGTGTGAATTCAGGTCAACCGCAATAACCGCTGCGAGGCCTAAGCGACGAATG
GTGCTCGCAAGGTGTGAAAAGTGGGCAATTGACGATGGAGGGTTGCAGAGTTTCACCGGGAACATGCTGGGGCAGGCAAGTGGGCACACGCGGAAGGCGG
TGGTCTCCACGCAGTTGGTGCCGCGAGAAACAGGCGCTCGCACGGCAAGGTGTGGCGCACCAAGAAGACCACGCCACCAGCACGCCCACTGCAGGCCTAG
TGGGTGACACTGGAGCCAATGAGCCTCGTCGCCAAGAGCATTCCTGCATAGAACTGTGCAAGTACTTGTGTGTGTGCTGGAGGATCTGGAAAGAGGAGGA
GCACAGGGAGGCACATCAGCACAGCAAGAGGCACAGGCGGATGGCAGCGGTAAATGCGGTACGGCCCGACATCAACAATCACGCACGGCGCAAGAAATTC
ACACAAAACGAAAAGAAAAATCTTAAAAACACGGCGGCAGGGTGTGGCTGTGTGTGTGTGGCGCTGCGGGTGTCTGCCCGCCCTGGACGCAAAGAAAACA
AAAACAAGAGGGGAAGAAATGTGTGCTCCGCCCACAGGCCCTCGCCGCACGCCCACACGTCACGGCTCCCTCAGCGCGCCGTTCGTCGCGGCCCCTCCTC
ATGCGTGCAGCAGGCGAGGCGCACAGGGCCGTCGTCATGAGCGTGTCGGTGGGTGTGCGAGTGGAGCAGTTGGGCGGAAACACACGGCACCCCTCGCAGG
AAGAGTGCAGCAACAAACAATTAAAGTGGGAAGAGCAGAAAAGAAAAAAAACACGTCCATAGTGATTGCCCCAAGGCAACAAGCAAAAAAAGAAAAGTGA
TTTGCAGAAAGGAAAGTAAAAGGAAAAAAAAATGGAATTAACAAAACTCATTGGGTATTGCTGGGATACTGTTCATTTGTTGTTCCACGAAAAGCCGCAA
TTCCACCCTCCCCAATTCATTCAGCAGAGAGCCGCAGTGCCCCACAGCCCCAGAAGCAGCAGCAACAACACCCGAGACGCACACCCGTGCACGGTACTTT
CAGAAAATTCGCCCATAGCCAACAAGTCCCCGAACTTCCCGTTCTCAAGCAAAATGTCAGTGTCTGAGGGTGTTGTAGTGTTGGACTCCGATGGGATCGC
GGTTTCCCCAGGCGTGGTGTTTGTATTCTCCGGTGCGGTGTCGACTGTCTGTGGCATCTCCTCGCCGTTTTCAACGGGAAATTCGTCTCCTTCAGTCCGA
GAGATGTCGTCGGTGTCCTCCGCGGATGTAGTTTCGGCGTCACTCTTTGAAAGAGTGAGGCTGCTGTCTGAGCTCATTGTTCTCTCGGAATTTCCGTCCC
TCGCCTCGAGGCTGAAACTTTGCCCCGCGTCGGTGGTTCCGGTTCCAGTGGACCGCAGGCCTTCATTTTCAGCGGAAAGCTCAGTGCTTTGTTGCACTTG
TTGCTCACTGTCAACTGTTTCGGTGGCCGTATCCATATCCGATGATGCACCCACTGAGGACGTTGATTTGCCACTCCTGTCATTCGTCTCTCCCTCCTCC
TCTGGCGGTTGTGTATCATTACTTTCAGAGGATCCTTCGACATCATTGAACACCGTTAATTCCGCTGACTGTGGTACTTGTGGCTGCACATCTGAACCCC
GCTTCATCGATTTATAATCTTCATTCAGCGTGGCTTGCTGGGCCGTTTCGCCCTGGTGAAACTGGGCATTGTCCTCTGAACGAGAAGCTTCTGCGCTCTC
CGTTGCGGTGGCAGGTTCGGAAATAGAGGATCCCGCGACATCCGTGGAAGAGGACGCTGCAGGCACCAGAGTATGGGCGCTTTCTTCCTCTGGTTTTTCA
GTGTCATCCCCAGTCAATTTTTCATGGCTGCTGTCGCTTTCTTCACTCCTTGACTCGGGAGCAACCGAGAGGCCTGTGCCGGTCACCTGTTCTGTGGGCT
GTTTCTCAACACCCAGTGATGGAATAGTGACTTTGCTGGTTCTGAGTTCATACAGTTCACCTTCCAACAGTTTCTCGTTGTAGAGCAGGACGTTGGTCAC
CGTCACATGACCGCCCGTTGCACTTTGGTGCTTACTGTCCCCACCGATATAGAAGTGTGAAATCCTGTGCAAGTCAAACAGATGGTCATCATATTTCGTG
CAGTCACTTTCCACTCGATCTACAAAGACAGTCCAACAATTAGAATTCATTCGCAGTCCCACTTGATATGTCTTGTTTGCCTCCCACCCATCGACGAGAT
TCGAAGTAGCAGGATCCTCAGATATGGCCAACCACTTCTTGTCATGGGTGTACGACAGACCAAAGAGGACCGTGCTGTCGGTGTCATTCATCCTCACGCC
AATCAAAGGAGCGGGGCTGCTGCCACTCTGCGGCACCTCGTGGATGGACACCGTCGCCACAAGAGTGAACTCGTTGTTCGCAAAGTAGTACGGCACAGTC
TGCCCCATGTCGCCAACAGGCCACACCGCCCCTGCTCCAGACCCTTTGAACGTCAATCCATTGGGAACCCTTTTCTCCCCATTCGTCACCGTTGCATTCA
CCCCGAGGTACTCGTCTTTCCACTCAGACCGAGTGGAGTTACCGGACAAGAAGCCAACAAGCTCGTCGGTGGGAACAGTACCATTGCACATACCCTTCTT
TGGCAAGCCGACAGTGGCGCTGGAACCGGGACTGCATGTTTTCAAGGCGCCGTCCAAATCCTTCCATGTCTTCACCACTTCCTTTATCCGCTCCAGTTTC
TCGGTCAGACGCAAAGCAACAAGATTGTATGCTCCGTCTTTCTTGTTTTCGTACAGTGAAATCAACTCCTTATTATTATCCTTCCCACTGTTCATCAACA
GCGAGCTCGCGGCAGCGTCATCACCTTCACGAGATACCGGCCCAACATCATGCACACGTGCCGTGTCCGTCACCCAAAGGTGGAGCCGACCCTTTCCACC
TTCATTTTCCTCCTTCGGATACACCGGCGCGGTGATGAGCATCACCTCCTTTTCCTCAACGATTACTGTGGCGGATCCACTCTGGACGCCGTACCCCTTT
CGATTGTGTGAGTTGCCCCACACGCGGGTAATTGGCACACGATCTGAATTCCAATTGACTCCACTCGGAGTGGACATGTAAACGTCATAGTAGCCTCCAG
CACAATGAGCCATCATGAAGAGTCTTTCGTCGCCTTTGTATTTTTCCCACTTCACCAGGGTTGGATCCCTGCAGCCGTTACCAGGCTTTGTTTGCGAAAA
CTTCCATTTTTTGTCTGACGGGTCAAAACTCATGGACAGTAAAACGCTCGTTCCACCACTGTCTTTGGCCTGCATGGGAAAAACAAGCGTGCCGTCATCC
ATCACAGCACCCGATCCTCCGCCACCAATTAACTCGGTCAAGGAAAGAGATGCTCCTATGCCTTGAGGCTCCACCACATGGGTCTCATTCCATTTGATTT
TCTTCTTTTCACCCTCATCAGCGAGAGTTCCCTTCAAAAGTAAAAGGCCCCGCTCATTCTTACCTTCAACCTGCTGCTTCTTATGGCTGTAGTTTCCCAG
GAGCACGTAAACACTGTCCCCAAGCACAAGCGTCGTTGGCCGCGTTATGCCGTTCGCGGTGTTGATACCCTCGGACCCTTCCTTTAGAAGATCTGCGCCA
AAGATACTCGCATCTGCCGTCAAGATGTCCGTTGGACCAGAATCAAAATTTAAACCAAGATACTTTGACGCAATCCCAGTAAAGCCTACTTCGCTGCACT
TGTCTCCATCCTTGCAATGGGCTTCAGCAATAGCAAATACATGACCCTGCACTTCAACAAGGCTGGGAACGCGGAGCGAAGCACTTTCGGTATTGATCTC
AACGTCCTTCCAAGTAGCATCTATCCTTGTCGTCCCTTCCAATGCTTTAACTGCTTCCTTTACATTACTCGCCTCAGCAGAAGCAGCTTCACCACTGCCG
CAGCACATCACGACGAGGAGCAGCAGCACCGCAAAAGTAAACACACGCCGGGACATGTTGGGCCTCTGCGGCTCACTCTCTCCTCCTTCCCTCCTCCTTC
CGCTGGATCCGGTCACGCGGCGACGGTTGTGTGTGCGGGGTGCCATCACAGCTGCAACACGTGAGAGCATATAAATATGTGTGTGGGCGGTGTGTGTGCT
GTTGGTCCTTTCAGAGCCTTCTAATTTCACAGTAGCAATTCGCGCGTGTTTTCCTTCTTTCCTAGCGTGACTGTGTTCAAGAAGTGGAGAGTACAGCAGC
AACAGCGGCAATACACCAGAAAGGTCAGTGGGGAGCAGAGCAGAGCACCCACGCAGAGAGCGGGGCACGAGACAATCCGGAAGGGACGGCACGGAGAACC
ATCGCCCAAAGAAAAGAGCAGCAACACGGCAAGTCACGGCGGGCCGTCGGTGTGTGCGGGCCAGCCCTCACGCGGTGCAAAACGCCACACCCAACAGGAA
AGGACAGAGAGATAGGCGGAGGGAGATGAATGGATGCCGTCAAGACGCACTCACAATCCACATGGCCCGTGAGCATGCAGCCACTCCACGCAGGAAAGCA
GGAAGAGAAGATTACAGGAGAAAAAAGCAAGAAGCTGCACAAACAAACGGCAGACGAGGAAAGCACCGCCACGGCCATCACCCTGACCGACAACTCCACA
CCAGCCCTCACACACACACACACCATCGCAGTGCCGTCAGTCTGCGGGAGAAAAGATTCAGCCCTCCACAAAACAATATCGCACACGAAACAAGAAATCA
CACAAAGAGCCACACGCGGAAGCGGATCCTCACCAAGCCATGACACGGTGCCTCACTCCATGCGGTCACACGGAGTGCACCATTTCCCCAATAGAACCTA
TTCGTCGTCCATCCCTTTAAGATGCTTCTGTTAATGATGGACCTTAAAACACAATAGAAGAAAATGGACAATGCGGTAACGCCGTGACACCGCCAGCCAC
AATGATTCCCTCATACCGGGGCATTTCTCCAATTGCGCCTCGCCCACCGCCCACACGTCGTGCAGGTCCAGCCACCCGCCGACACCGACCGTCCCACCGT
CGCAGCACACCAGCGACGACGCAACAGACCCCTCGACGCCCACAAAGCGCAGCACCGAATCAAACACCGCAAGCCGCTCGCCAAGCACAAGGCCGCCGCC
GCTGCTCACAACCGAGACGTTCGTCACGGAGAACACCGAGTGGTTCCGCAGACTGAGAATCGACGAGGACGCCGTCGGACCGCCCGACACCTCCAGCGAC
ACGCCGTCAAGCACCACCGCGCTCGACAGCAGGTCCACGCCGCCGCCAACGTACACCGCCGACCCGCCCGCCTGCAACGACCTCAGCACAGTGTTGCTCA
CACGCAGCTGCGTCTGCAACAGCGAGGTCGCGTGCAGCACAAGCGGCGACGCCACCGCGTCCGTCAGCCCGCTCAGCTGGGAGTAGCGCATCGGCCCCGC
CGTCACAATCGTCGAGTCACGGACCGTCACGTTCGTGTGTGCCGGCAGGTTGTGCACAAACACAAGCGAGCAGTAGCTCCCGGACAGCCCGCTCACGCTC
ACCTCCAGGCTCCGGTCACTCGCCGGCTCGCCGCTGTAGCCCCGCACGTAGATCTGCGCACCGCCGTCGCACACGCAGTTCCTCAATTCAATTCGCAGCG
CGCCGGGAAGCATCGCCGCCACGTCAAACACCACAGCCACGCCGTTCGTCATGCACACGCCGTCCATCACCACCGTGTCCACGGCACGGCCAACCGTGAT
GGCTCTGTCCACCGTACAGCCCCGCAGTCGCAACACCACCGCATGCACCGCGGGCATCCACGCCGCCGCTGCAACCAGCGCCAACAAAACGAGCAGCGCC
GCACGCACAGCCGCAATGGCACTGTGCCGCACACGCTGCCGGCCGCGCGGACACGCACCCACAACAGACCACATCCACAGACCCAAACAGATACCAACAG
GGCTGCCGTGGTGTGTCGCACTCGACCCGTCAACCATAACTCCTGTCCAACAAATCCCTTCCTACAAATGACAAATCCAATGACACAATTCCGTCAGATC
GTTATCCCACTACTGCTTATCCTAATAGTGCAATTAATCCCTAATAGCTTGAAACGATAGTTGTGGTGGTCAATCCAAAGTATCTCTATCTGCTTGATCG
GAGGAAAGGAAGGCAGAGACAACAGCAAATAAAGAAATTGGCACACAGAAGCATCCAGCCACAGACAGTCCCCACCAATGCACAGCCACCAACACAAAAA
AGCACAGACGCAACCACGCCAGTGACACCCTCGCCCTCCCACCGCCCACGCAGCTCCACACAACCACCATTCAGAGTGGCGCTATTTCAGCAAAAAAACA
CATGACCATTGACACCGCTTTTGCAACCAAATGTTTCTACCACAGAGCAGTCCCGATGCCGTACACGACACACAAGGGCCGGGACAGACCCACGTGGCAG
CGTCGCAACCGACAGCCATCGAGCGCGTAAAAGAATAAAGTGCTGACGCGGAAAAGGGGTGGAGGATTCGCCAGTTGCCAGCAGTCAAAGCGTCATTTTT
CGCTCACGTGGGTCGGCATTGCACAACACACAGCGGCACCATACGCGCAGACGGCATTACACACAGAAGGAAGGGATGAAGAAGCACGGCGGCGGCCCCC
AGTCACGAGAAACCCTAACCCAAATCAATTGCAAAGTCCGATTGGCTCGCAGCCGTCTGGATGGTGGTCGCGTCGCTGCCGTGCGGTGCGTGTGTCTGCA
GAAAACTGCAATGATGAAGAAAGGGGAAAGAGACGCAGTGCGGTCCTCGTCCATCTCAGTTGGTCGTGGCAACAACGACACCATCCCTCCAGATTGCCTG
CAGCAGAGACTGTCGCATTCAGCAGAGGTTGGTGCCTTCCTCCCCAAACTGGGGCGCCACTCCACCAAAGCCGTCGCTCGTTCACTCCCCACCAACACAA
CGAGGGAGAAACAGTGGACGATGCGGCACGTGCGACGAACACGCAGCCGCAGAGTCCCACTGCAACCGCAATGACCAAACAAAACAGGGGTGCACAGAGC
ACTTTATCCAAATCCTCGGCCGCCACACCTTTTAGAATGAAGGATGGAGGGAGACATGCCGACAGAAAAACGGTGTCATTCCCGCCTCTGGTTAGAAAAC
AACAACAAGACAACAGCCAGGCGCACAAAAATGCGGGAAAGCACACACACACACACACACACACACAAATCGTCGCGGCGCTGTCGGTGCGCGCACGAGG
AGGATGCGGCGCCCCACAGCAGACACATCATCGCGCAGTGCACACACCGCAAAACAGCATCCACAAAACAAACGCACACGCCGCAAGCATTCACCCAGAA
TGGAAGATGAGAAGAGACACAGCGCCACTGCCTCCAGTTCAATCCCACGGCCAACGGAATACGGCCACAGCCCGCTGCCGGCACACAGCGCACACGAAGT
GAGCTCTCAAAGAACCACACGCAGAAGCGGAGCCCTCATCCCTCAATGACGCGGCGCCTAACTTCATGCGGTCACACGGAGTGCGGCATTTCCCCAATAG
AACTTACTCGTCGTCCATCCCTTAAAAATGCTTCTGTTAGTGATGGGCCTTAGAGCACAATAGAAGAAAATGGACAATGCAGTAGTACTGCGACTCCGCC
AGCCACAATGATTCCCTCATACCGGGGCATTTCTCCAATTATGCCTCTTTTGCTCACACACACAACTAACATACCATATAGAAATCAACCAATGTTTTTC
ACCAGAAACCAAACAGCCCCAATCCCTCCCTAATTTCTTCTGCCACTGTTATGTTCGATAGCGTTGGTCATTTTTGACATCTTTTTGTAACACCGTCGCC
TGGTGCTGGTGCACCCGCACCGCATGCACACACACACAAGTATCAAAAAATATATAAATCCCACAATGTTTCTTTACCACAAAACAAAACTGCCCCTTTC
ATTCCCCAATTTGTTTTCCTATTTCGACGGTTCTTCCACACTTCGGAGTGCTTCGTCTCTTCTAAATTCTCCGGACGATATTGACACTTGGTACTAGTGC
ACCTTTTCCTTCCAGAACCCCGCAATTTCATTGCTGTCTTCCTCCTCGCTCACATTATTGGAATTGACGGCATCACATCTCTGCCAGCCATTCATCGGCG
TGCTGTCTGCGTGCTGCACATAAATCATCTCCCACGACATGTCTCGGTACAATTCCTCCCAACCATTAAAATATGCCGCCAGGCACTCAGTGAACTGCCT
CACAGTGCTGGCGGTGGTGTGGCGCCCACCCGCCGTAGTCATCCGCAGACCAAACAGCGTCTTCCGCGGTATCTTCGCAAAGAAAAAAAAAAAAGGGGGT
CCACCAGCGGAAAGCCTGCACCCGCCGGTATGCACAGAAGCCGATGCTTTATATTAGTATTTGTATGGTATTCCATTGCAACCACTCCACATTAGACTCG
GCGCGGTGCCCCTCAGAATTTGCCTCCAGCACCGCGCACTGTCCTCCACGGCGTGCTGGTGGCCTCAGCTCCTTGAGGTCCTCCAACAATCCACTGACAA
ACTCCACCCAAACATAAACACGCGCAAGCCAAACCCTCCCATACATTCAGACAAAAGAGTATTCCTCTTCCCCAATACTAAAAAAAAAAGAAAAATACCT
TCTCACTCATCACGTTTCCAAAAATAGTGCGGTATTCGACGCCCGAGGCAAACAGATATCGGTGCGTTAAGAAATACCTCAGCACCGACTTCCCCTCTTC
CTCGGACAACCCTCACGAGCTTTTGAGACGGATTCTCAGAGTCCCACAGTCTCACTCCCCCATGCGTAAAGTGCTTTTCACCATCCCGGGACTTGATCCC
TTCCAAGGCATCCTCAACAGCAGCAGAGTGCGCAACGAACTCATTCGCATCAAAGATGTAACGTGGAATCGGCCCCACGTTATCCATGCGTTCTTTAACC
TCTTTCCAGCGCTCCGCCTTTTTCTCCGCAGTCTCGTCACGCTTCATCCATGCACACATCGCCTTCACATCCATCTCGGCGGGGCAATTCATGATGATTC
GCGCGGCTCCTTTTTGTTTCTCCCATTTATCATAGTTGCTTACCTTTGGCGATGACACCACAATCATGCCCCATCCACTGTCAGGCAAATAGTATTCCTC
TGGCGGTGTCCCTTGCCTTGTCACATCGTAGATAACATACCCTTTCATATTCAAATCCCACAAATCACGAAAAAATTCCTTGGATGGTCCTCCACCCACG
TATCTTGTCACCGCCTTGATGGTCTTGTCAAACACGTACGTCGTATTTCCACCAAAACTGTAGATAACCAAATGGAGTTTCTTGATATCGCAGTGCAGCA
GCTGGTAGAGGAGGTACGAGCCGGCAGCCATCGACTTCCCGATCCCGGGCGTCCCAATCAACACACGCCTCTTGGGCGTAAAGTAGTCCCCAGCGTCAGG
GCTGAACCATTCGGTGAGATCATTCCTGACGGTCTGCCACACTCGCTCCACCTCACAGTTCACATGGCAGTCACGAGTGGATTCATCCTCCTCCCACGAG
TACGGCCATCCCTTGTCCGAGGTGAGCACCATCAGCCTGGGACGCGGTGCACCGGATTGCTGCACACCGTCATCCTTTTCAAGAGTTTCGCCAACTGCCT
TGTACGTCCATGACTGCGGTGGTTCCCCCTCCCTCACTTCCATTCCCGTCCCCTCGCCGTCAGAAACTTCCACGACATGATGCCACCTCGCATTGTACAC
AGACTCGTAGCATCCCTCCAGGTATATCGGTGCACTCGACTTCTTTGGGTTCCTCGCCTCCTCGGCGGCTGCATCCAGGAACCTTTTAGTGGTTTCATGA
ACATTTGCCTTTACCTCCGCAGCAGCCACCAACCACTTCAGTAGATTGTCCACACCATTTTTGTAAAGCCTGTTTACATCCTCTTCCATATCCATTTCGT
CCCTCACAGCCCTCTCCATCCTCTTGTAACGATCCGATGCCTGCATTTCGTCCAATACTCCCGCATCGCAAATATACTTCTTGGGGTTCTTGAAAAACTC
CTCCAGCAAGACATCCCGATTGGCGCGCAAAGCGCCCCTGCCGTCCAATTCCATCGCAAGAAAATCATTCAGCTTCATTTTATCCACGCGAACCCTTCCT
TTAAACACCGCATATTTAAGCCTAGTGGAAACGTCAATCCCCAGTTCTTGTCGTTCTCGCCTTTCCCTTTCTTCTGCCTTCCACCTCTCGTCTCTCAGTA
CCTGAGAGCAGGCTGTGCTTATCTGTGCCCTTGCAAGAGGAATGACCGTATCTTTTTCCTCAAAGTCCCTCCAATGCCTGAGAGTGACAATATATTCTTT
TTTAAGCTTATTTGAGGCCTCCAATAGCATGTAAAACTCCTCACGCTCTTTTTTCAGTTCTTGGCATGGCGGCGATGCCTCTATTGTCCTCAATAGCACT
TCGTCTTGGATGAACTCATTGGGGCCACCTAAAAAGTCCTTCATATAGACGTTCTCATTGAATTCCTCAACGCCCCTGCCGTCAAAATAATTCCGAAGGA
ATTCATTCAGCCACATGTTGGTGATGCGTTCCTTTCCCTCCAGCAGTAATTTATCCAGCCGACTGTCAAGAGTCCACTGTGGTTGCCGCGTTTCCTCCAC
TCTTATGTGGGTCGCAGCGGGTTGAGCCGTGTCGCCATGGGACTCCGGCCTCGCTCTCGTCTGACCATCTCCCTGCGGCACAGCAGACGCTTGACTCTCG
GCATTGCCACCGTGCACTCTCTTGCACTTTCCAGGCATTGTTTCTCCTTGTCTTCGCAGTTGGATCGAGTTAAAAGCTGAACACTAACCACCAATTAAAA
AGTAGAAGAAAGAAAGAAAATACGCACAGACATGACTGTGCAACCACAACAAGAGAGCCAGCCACACAGTGTGACAGCACAAAGTGGCCTCCAGTACGCA
ATATCAAAAAGAAAATGTACATTTCAGCAAAAAACAGAAGCAAACCAAAAAAGAAAAAATGAACAGCGAGGCTGCCAGTGCAGTGAACAATCGATGGCTG
TGCTGCGCATTGCAGACGTGGCCCCGCATCCTTCCCTCATACCAACCATCACCGCATACTTACTAATTCCACGTGTTACACGTCACATGGCAGCGTAATC
GATCATACGGCTCGCACTGGATGCACGGTCCAGCGGGCTCAGGACGTCTGAGCGGGTGTCACCAGCCATGGGCTGCAACGGCGGTGCGGGTGGTCGGTAC
GACGACGCGCCGGTGGTGCCTGAGGAGTACGACGATAACGTCATTTCGTGCGGCTTCTGCGTCTCTTCGTCACTCTCCTCGTCATCGCGCAGCAGCGCCT
CCAGCCCGCCACGCCGCGGCTTGCGCAGCTCCTGCCAGTGACGGTCCTCCACGTACCACACAAAGACGCTGTAAACAGTGATCGCAAGCAGCACAGTCGC
CATGCAGAAGTACTGGGAATGACAGCCTCCCACGGACGGGTGACGGACGACGCCCCTCGTGCGAGGGTGAAGAAACGTGGAGAAGGAGTCAGCCGCACAG
CGCACGCAAAAGCAGCGTCATCCACGCTGCTCCGCAAGAACCTGCCGTGCGCACAGCACACAGGCAGCCGCAACGAGAAGAACGGGGCGCACCCAAGCGC
ACGGCACAGTCGGCCACGGCTCTGTCCTCACAGATTGGCATCATGCCGCACAGCAGGCTGCAATGGATGGTGCCCCGCACACCCACAGTGAGGCACGCCG
CACACCGTCCCCTCCCTTCGCAGAAGAAGCAGAAGGCCGAGCCGGGCACCCCGTCGCTCCCGTCCCATCGCAGAGGGGAACACAAACAATCGTCGTTGCG
GACAATCGGTGCCTACAGCAGGGAAGAAGAAAGAATAAATGAAGGGCATGTCAGCAGCACAGCCGGCAGAAGGACACTCAACCGGACACGGTAACACAAA
GTGGCAGTGGAGCACAGCACAAACGGAAACAAGTCGCGGCAAGTTACCAAAAAGAAAAAAAAAAAAAGTGTGAGTCCGGCAGGACTCCCGGAAAACAAAA
ATAAAAAAGTATCTCTTAGCAGCGGCTTGCATTTCATCTGTCCCAAAGCACAGAGGGACTGGGTGTATACATATATTGCCCGCAAAAAAGAAAGGACACT
GCACTGTTCCACCAGCCCGCACAACATTCTCTACATCTTATTGCGTCATCCGGCCTTTTCCTCCAGTCCTCTTTTGTGCGGTACGTGGGATGCACAACAA
AAAGGCCGTCGTCGCGTGTGGGCAAAAGAACCAAGAAAAAAAACGGCAGTCATGGCTGAGCACAACAGGCAAAAATTACAACAATACAAAAAACACAGAA
AAAAGGGATGCCACTGAACCCAAAAAGCACAAACAGCAGACAAAAAAAAAAAAGAAAAAGAAAACATGGGTATATTAAAGAAATTCAGAGGGTGATACTG
GGAGGCTGCACATTTCGTTTTTACACGAAAAGTTGCAATTGTGCCGTTCCTCGCTTCATTCAACAGAAGGCCGCAACGCCCCACAGCCCCAGCAGAAGCA
GAAGCAGGGACAGCACTCCACACAGATGCCCACGGACGGTGCTGTCGCCACTGACAGCCCCCTTCACCACTGTGCTCCCAACCCCCTTTGTGATTGGGAC
GGATGTGTTTTTTGAGCCTGCCGCTGCTGCACCGTCCCGTCCAACTTCTTCCCCTGCAGAGCTGCCGGTTGCTTTGCCCTTCGCGGAGTCAGTGCCGACT
GCTCCCGACGACTCGCTGTCTTCCCCTGCAGAGCTGCCGGTTGCTTTGCCCTTCGCGGAGTCAGTGCCGACTGCTCCCGACGACTCGCTGTCTTCCCCTG
CAGGGCTGCCGGTTGCTTTGCCCTTCGCGGAGTCAGTGCCGGCTGCTCCCGACGACTCGCTGTCTTCCCGCTTCTCCAGTGCCGCAACCTCACTGTCATT
GAAGCAGCGGCTGTACAGCAAAAAGTTCCTCACTGTGAAGCAGCGCACTGTTCCTTCCAGGTTTACCCCGTCACTCCCAAAAAAGATTAGAGAAACCATT
TCAGGTATCTTCTCCTGCTCAGGCACCCCAGCCCCAGGGGGAGTTCCCAAAGTAAATGGGTGTTTCTCCACCAAACTCCCCAAAGGCTGCCCATCAACGT
ACGCCGTGCATTCACCGTTCCGCACCGTGAGCACCACTCGGTACGCCTTCCCCACCTCCCACGCAATTGTTCCTGCACCCTTTCCTTCCCCTGCCTCCGT
CCTCCAGTGCTTATGCTCGTCGTACCACAGATTCAGTTCTCTCCAGGTTGAGCCCGCCACTCCCACGCCCAGCAAAGGTGTGATGTTCTCTGGGGCTTCG
TTGATGGTCACCGTCGCCACAACAGTAAGCTCCTCATATCGGGGAACGTACAGTGCATTATTGTAATTACTGCCGGCCGGCCAAAGAATATGTGCATCAG
CCCCTGTCAGCTCAAAGCCATTATAGACCTTCCTCACCCCCTTCTCAGACACCGTCGCTCCCACACCACCGTACTCGTCATTCCAGTGAGTGCTGTTGCC
ATTGTCAGACAAGAAAGCAAACAGCCCATCCGTTGGCAGGCGACCAACGCAGACAGCATCTTTTGAAGCGCTCTTCCCGGCACTGGAGCTGCAAAGCGTT
GAGACCCTGTTATCCACAGCTTCCCAAGTTTGCAGCAGGGAATTGATTTGCCGCATCTGCTCCGTGAGGCGCGTTAAAAAAAGACTGCCTGATGCTCCAT
ACTCACCATACTTCGCGTGGAGAGCAAACAACTCGCCTTTTGTGTACAGCAGGCTGATGAGAGGGCTTGGGTCAAAAGAACCAGGAAATATTGGTCCAAC
GTCATGTGCGTGAACAAAATCAGAGAGGAACAGGTGCATTACTGTGCGTACATCTTGTGTATCTCCTGGAACATACTGGAACGACATCTGGGTGTACAAC
AGCACACTCTTGCTCCCAATGGTTGCCGTTATGATGTCAGTGCCTCTGGGGTGCATGGGGAACAAACCTAATTGACTCAACTGGCGTGGAAATGGCCCCA
CCATCTTTGCCCATGTCTTTCCCATGTCAACAGATTCGTACACCCTGGGCAGCTGAGGAATAACAGAACCCGAGGTGACAATGAGAAGTTTCCCCTGCCA
CTCGAGGAGAGTGAAACCCATACAGTCATTAGCAATCGCAGCGGCGTCCGGAATTGTCCAAGTGTCCCCATCGTCCTCGGAGTAGATGACTGTGCAGGTT
CTCTCCTTTCTTCCTGCCTTCTCGCTGACTGCAAAAAGAGGGAAGACAACCGTCGTGCCCCCAACTGCAATGCCTCTGGCCCCACGAGCGGCCTCCAACA
AATTCCATGAATACTTCCCCATCAATGTGAGTAGCGTGGACTTCAACGACCGTGGGCCCTCCCACGACACTGTTTTCCCCCCTGGTACCGCCGTGGACGC
CGTAACGTCACCCACAAACAACTCAAGGTCCCAAAAATATTGAGCCTGAAAATTCACACTGTACCGGTCGGTAAAGTTTGACAAAAGAAGAAATATTTTG
TTCGCCTTCACCACAGTCTTGGGGCCAAACAGAAACGTACGGTATTCACCTTTTTCGAATTGCTCAAACACAGTCTTCGGCGTCCACTGTTTTGCCGCCC
ATGTAACGTCTTTTTCAAAATTACTGACGTCCCCGTACGAGTTGTATTTTGCCAAAATGTTATAATACATGTCGTCATAACTTCTTTCATACACACCAAT
GGCAAGTGCAAGCATCGCGCCGTTCACGTCAACGAGGGAATGATAGTGGAATGGTAAGACACGTGAATAATCATCAAGAGTTTCTCTCTCTTCTCCTGCA
GCGGGCACGGTTACTTCCTCTGGTCTAAAGAGTTCAACCTCTTTCGACTCCATCTGCTCCCCCGCACCCCCGGAGGCGTCAACGCCGCGACACAACAACA
CAAAGAGAAGGAGCAGCGCCGCGGAATTAAGCAAACGCCGGGACATTTGGGGTCGTTGTTGTTCACTCTCGCCTCCTTCCGCTGGATCCAGTCACACGGC
AACGGTTGTGTGTGCGTCGGGTACCTTGACAGCAGCAACAAGTGAGTCTATGTAAATGTGTAGAAGTGTTGTTGATGTGCAGCTCAGTGCCTTCAAAGTG
CACAGTAGCAATTAGCTTTTGATCGCCGTCCTCCTTCGTGTGTGTGTGTGAAAGGTGAGGAGGTGCAAAAAAGCGGGAGAAAAAAAAGAAGCAATGGCAC
TGTCTGCACACACACACCGAGCGAGTCCCACGCCCGTCAGGAAAGAAAGCGGGGCACTTCGCTGCCGAATAAAACAACCAACCGGATGCAACAGGGCCCA
ACCGCTCTGCCGGGCACTTACGCCTCGTCGCCGCCAGTCGTTTGTCCCTGGCGACACTCGCACCTTCCAGCGCAGCCGCTCCGCCGCCGCTCCTGTGGCA
CCGCCCCCGTGACGACGACGGATGTATAAAACAACAGACGGAAAGAGCACTCGGAGCCGCACCCCTCAAATAGACGCGTGTGGGGACGAAGTAAAGAAAG
GGCGCGCACATGACAGCCTCCCACGGACGGGTGACGGACGACGCCCCTCGTGCGAGGGTGAAGAAAAGTGGAGAAGGAGTCAGCCGCACAGCGCACGCAA
AAGCAGCGTCATCCATGCTGCTCCGCAAGAACCTGCCGTGCGCACAGCACACAGGCAGCCGCAACGAGAAGAACGGGGCGCACCCAAGCGCACGGCACAG
TCGGCCACGGCTCTGTCCTCACAGATTGGCATCATGCCGCACAGCAGGCTGCAATGGATGGTGCCCCGCACACCCACAGTGAGGCACGCCGCACACCGTC
CCCTCCCTTCGCAGAAGAAGCAGAAGGCCGAGCCGGGCACCCCGTCGCTCCCGTCCCATCGCAGAGGGGAACACAAACAATCGTCGTTGCGGACAATCGG
TGCCTACAGCAGGGAAGAAGAAAGAATAAATGAAGGGCATGTCAGCAGCACAGCCGGCAGAAGGACACTCAACCGGACACGGTAACACAAAGTGGCAGTG
GAGCACAGCACAAACGGAAACAAGTCGCGGCACGTTGCAGTAGAATAAACTCTAAAGAAATAAAAAACTCGACCCCGCAACAAAATTTTAAAATAAAAAA
AAGATTCCTCAAAGTGCAAAGAATAGCTCCAGGAAACAAAAATTTGTCATTTCCCATGAGGCCTCACAAATTCACCCCTCCCTTTTTATTCAAATGACGG
CTGTCATGCCCCAAAACACCAGCAGGAAAAGCAGTAACACGCGAGTCACACACGCATGCACGGTGGTGTCACCGTTTCCTCCATGGAGTCTCAAGCCAGT
AATGTTCCAGAAATTAACGGTGCAGTTACCAGAGGACGGTGCTGCATTGTGCGTTCAGCAAATCTTATCTGTTTCAAACGTGGTGCTTTTATTAGCCGGT
GCAGTGTCAACTCCCTGTGCCGCACCTCCTTATCGTTTCCAAGAGAAATTTCAGCTGCACCAGACTAAGAAGCCTTGGGGATGTCCTTCGTGGAATTCCG
TTCGGCGCCATTGTGTGGAGCAGGACTGGTATCTAAACCCACTGTTGCCTCGCGAGCAGCGTCCTCTTCTTTCGAGGTCAGTCGTGCGCTTTTCACTGCT
GGTCTCAGGTACATGGGACGGCACATCTTCACTCTCAGCCGTAAGCGGATTGCCTTGCCGCAGTTGGCGCACAGTGGCCTCGTGCTGCGGCGACCTCAAT
TCACCATCACCAGTCGGCTCCTTCTTTCGCCACCACCCTCCCTTTTCCTCCTTTTCATCTTTCGTCGTGGAAGAGATATGATCCCCACAGGATAATCCAG
CATCAATGAGTCCATCGCTTTTCGTTGCCGTTACAGGCAGTGTTCGTGCATTTTTTTCTTTTTGTCTGCTGATTCGTCTTCGTCGGTTTGCAGTTGTTCC
TCTGCAGGTGTTGGGGAATTTGGGTGCATAAAGTGATGGTGGATTTACCGTATCCTGGGCGGAGGCATTCCCAGAAACAGTGCCCCTTGTGCCTTCCTGC
CTGAGAAACAGACCTTGTAACCGCGGATGGATACACATTTAGGCACCCGCCCACATATCGTTAACAAAAATTTGCCTCAAACGTTCCGCTCGGACGTAGC
CTTCACAGCACCGCCGGATACCGTGTGACCCTCCAACTCTGTGGGTGAACTTGCCAGCAGCAGGTGGTGTTGGAAGCGTGACGTTGCTGGCTATGAGTCT
CTCGGTGTCTTTCTCCGCCAGTTCGCGGATGTACAAAAAAAAAAAAAACGTTGTGCACCGTCAAAGGACTGCTCTCTCCCGTCATCCCGCTGTTCCCCAC
CAATGTGGAGGCGTGTGAGTTCCTACTCGAATTGAGGAAAAAGCCAGCATAGACCTCTTAGTAAATAGTCTTCCCACCAACACGTACACATACCATTCGT
CGCTTATACCCATTATTACGGCCACCTGTTACGTTGTGTTTCATGTTCCCAAATTACCCACCATCATCGTCTGACAACACCGGAACTCTTACCGTTCAAT
GCTACCTCACACCTCCCGTCCTTCGTTTACGAGAGGCCCAAGAGCACAGTACTGCTGCCCTCCTTTAACACGCCGTGGATATTCGCTGTCGCCAAAAGAG
TAGAAATGTTGTTCACAAATTTACACAACTGATTATGCGCCAGTTTGCCGACAAGCCACTCAGTTCCTGCCCCAGCAAATTCGAACGTCACACCCCGCTC
CGCGCCTGTCAATGCCCCATGAACGGTTGCGTTCACGCAGAGGTACTCGTCCCTCCGCTCGGTACCGGTTAAGTTACCAAACAGCCAACAAGCCCTTCAG
TGGGAGCAGGACAATTACGCACAAGTTTTGTGCGCAGATCAACCTTGCCATTGGGCCTGTAGGTCCGTAGGGCGGTGTCCACTCCCTTCCGGCTCCTCTC
CACATCCATTATCCAGTTCATCTGCTCAGTCAGGCGCACAGAAGCAAGAATGTATGACACTCCATCAGACCTCTTTTCGAACTCTGAAATAAATTCGTTG
CCAACGCCATAAATACGGACACTGGAGATAACGTCACAACCCGCAGTAAATATTGGGAGTCAAAATCATAAATGCGTTGCATGTCGGTTGAAAACCATGC
ACGCAACCTTTTGCTTCGTGTTTTCGTCCCAATACGCCGGCGTGGTAAGAAGTGCACTCCGCCTTTCAATAATTACTGCAATGATAAAACCGTTCCTGAC
GCTGCATTAGCTTCCAATATGTGACTCGCCAAACAAAAAATAATAAAAAAACACCCACCCATAAAGACCTGTCTCACGCCCGAAGGACGCGTACACAATA
TGTTTTTCTTTTCTCGTGTTTTCTCAAACAAATCCGATGGACCGCAGACGGCACGGCAACACCTGCCCCCAGACCTCGTGGTGTTACAACTGTGCGCCCC
AGTAGTACGCGGCTGGTCCGGGCGCTGGTCGATGCCGTCAGCCCTGCGTCAGCAACAACAATCCCATGAGGGGAGCATTGCTGGCTCCTGGCTTCCCCGG
ATAATACAGGGCAACCGGCCGTGGCACCACGATGTTGCAGTCAAGCATGAAATCGCAAGAGGAAGCAATGTTGGCGCCAGCACGAAAATGCCGTCCCAAC
ATCAATGACGCGGCAACAACATTTCCAGCCATTCCAGCCACACGGAGTGCACTGTTTCCCCAATAGAACTTACTCGTCGTCCATCCCTTAAAAATGCTTC
TGTTAGTGATGGGCCTTAGAGCACAATAGAAGAAAATGGACAATGCGGTAGTACTGCGACTCCGCCAGCCACAATGATTCCCTCATACCGGGGCATTTCT
CCAATTATGCCTCTTTTGCTCACACACACAACTAACATACCATATAGAAATCACCCAATGTTTTTCACCAGAAACCAAAACAACCCCACTCCCTCCCTAA
TTTCTTCTGCCACTGTTATGTTCGATAGCGTTGGACAGTTCTGAAATCTGTGTGCGATATACTGTCGCCTGGTGCTGGTGCACCCGCACCGCATGCACAC
ACACACAAGTATCCAAAAATATATAAATCCCACAATGTTTCTTTACCACAAAACAAAACTGCCCCTTTCATTCCCCAATTTGTTTTCCTATTTCGACGGT
TCTTCCACACTTCGGAGTGCTTCGTCTCTTCTAAATTCTCCGGACGATATTGACACTTGGTACTAGTGCACCTTTTCCTTCCAGAACCCCGCAATTTCAC
GGCTTTCATCGTCGCTCACATTATTGGAGTCGACGACATCGCATCTCTGCCAGCCATTCATCGGCGTGCTGTCTGCGTGCTGCACATAAATCATCTCCCA
CGACATGTCTCGGTACAATTCCTCCCAACCATTAAAATATGCCGCCAGGCACTCAGTGAACTGCCTCACAGTGCTGGCGGTGGTGTGGCGCCCACCCGCC
GTAGTCATCCGCAGACCAAACAGCGTCTTCCGCGGTATCTTCGCAAAGAAAAAAAAAAAAGGGGTCCACCAGCGGAAAGCCTGCACCCGCCGGTATGCAC
AGCACCCGATGCTTTATATTAGTATTTGTATGGTATTCCATTGCAACCACTCCACATTAGACTCGGCGCGGTGCCCCTCAGAATTTGCCTCCAGCACCGC
GCACTGTCCTCCACGGCGTGCTGGTGGCCTCAGCTCCTTGAGGTCCTCCAACAATCCACTGACAAACTCCACCCAAACATAAACACGCGCAAGCCAAACC
CTCCCATACATTCAGACAAAAGAGTATTCCTCTTCCCCAATACTAAAAAAAAGAAAAATACCTTCTCACTCATCACGTTTCCAAAAATAGTGCGGTATTC
GACGCCCGAGGCAAACAGATATCGGTGCGTTGAGAAATGCCTCAGCACCGACTTCCCCTCTTCCTCGGACAACCCTCACGAGCTTTTGAGACGGATTCTC
AGAATACCATAGTTTCACTCCCCCATGCGTAAATTGCTTTTCACCATCCCGGGACTTGATCCCTTCCAAGGCATCCTCAACAGCAGCAGAGTGCGCAACG
AACTCATTCGCATCAAAGATGTAACGTGGAATCGGCCCCACTTTATCCATGCGTTCTTTGACCACCCTCCAGCATTCCGCCTGTTTCTCCGCAGTCTCGT
CACGCTTCATCCATGCACACATCGCCTTCACATCCATCTCGGCGGGGCAATTCATGATGATTCGCGCGGCTCCTTTTTGTTTCTCCCATTTTTCATAGTT
GCTTACCTTTGGCGATGACACCACAATCATGCCCCATCTCCTGTCAGGCAAATAGTATTCCTCTGGCGGTTTCCCTTGCCTTGTCACATCGTAGATAACA
TACCCTTTCATCTTCAAATCCCACAAATCACGAAAAAATTCCTTGGATGGTCCTCCACCCACGTATCTTGTCACCGCCTTGATGGTCTTGTCAAACACGT
ACGTCGTATTTCCACCAAAACTGTAGATAACCAAATGGAGTTTCTTGATATCGCAGTGCAGCAGCTGGTAGAGGAGGTACGAGCCGGCAGCCATCGACTT
CCCGATCCCGGGCGTCCCAATCAACACACGCCTCTTGGGCGTAAAGTAGTCCCCAGCGTCAGGGCTGAACCATTCGGTGAGATCATTCCTGACGGTCTGC
CACACTCGCTCCACCTCACAGTTCACATGGCAGTCACGAGTGGATTCATCCTCCTCCCACGAGTACGGCCATCCCTTGTCCGAGGTGAGCACCATCAGCC
TGGGACGCGGTGCACTGGATTGCTGCACACCGTCATCCTTTTCAAGAGTTTCGCCAACTGCCTTGTACGTCCATGACTGCGGTGGTTCCCCCTCCCTCAC
TTCCATTCCCGTCCCCTCGCCGTCAGAAACTTCCACGACATGATGCCACCTCGCATTGTACACTGAGTCGTAGAGCCCCTCCAGGTATATCGGTGCGCTC
GACTTCTTTGGGTTCCTCGCCTCCTCGGCGGCTGCATCCAGGAACCTTTTAGTGGTTTCATGAACATTTGCCTTTACCTCCGCAGCAGCCACCAACCACT
TCAGTAGATTGTCCACACCATTTTTGTAAAGCCTGTTTACATCCTCTTCCATATCCATTTCGTCCCTCACAGCCCTCTCCATCCTCTTGTAACGATCCGA
TGCCTGCATTTCGTCCAATACTCCCGCATCGCAAATATACTTCTTGGGGTTCTTGAAAAACTCCTCCAGCAAGACATCCCGATTGGCGCGCAAAGCGCCC
CTGCCGTCCAATTCCATCGCAAGAAAATCATTCAGCTTCATTTTATCCACGCGAACCCTTCCTTTAAACACCGCATATTTAAGCCTAGTGGAAACGTCAA
TCCCCAGTTCTTGTCGTTCTCGCCTTTCCCTTTCTTCTGCCTTCCACCTCTCGTCTCTCAGTACCTGAGAGCAGGCTGTGCTTATCTGTGCCCTTGCAAG
AGGAGTGACCGTATCCTTTCTTTTAAAGTCCCTCCATTGCCTGAGAGTGACGACATATTCTTTTTTAAGCTTATTTGAGGCCTCCAATAGCATGTAAAAC
TCCTCATGCTCCTTTTTCAGCTCTTGGTATGGCGGCGATGCCTTTATGGTGCTCAATAACACTTCGTCTTGAATGAACTTCGTGAAGCTAATAGAAAAAA
CCCCGCATATAGACCTACAAATAGAATTTTCCAACGCCCCTGCCATCAAAATAGTCCCGAAGAAGATCATTCAGCCTCATGTTGGTGATGCGTTCCTTTC
CCTCCAGCAGCACTTTATCCAGCCGACTGTCATGAGTCCACTGTGGTTGCCGCGTTTCCTCCACCCCTCTGCGTGCTGCAGCGTCGGAACCATCACAAGA
GCCACGGCGAGGCGCCATCACAACACCCGTGCGGTGAAGCATCCCACTCGCACCGCCCAACTGCGGACAGCAGGCGCCGCTGGCTCCAATGGGCAGTAGC
GGCTGTTTCGTCCCGCAGTCCCAATGGCGTTGGGCGTGGCGCTCGCATGGCGGGGCTGTCGGTGTGCCATGCAGCCGCACTGCAACGTCTGTCGGTGAAA
CAGTCGAGGCCCGCCGCCCCTGCAGCAACGCAATGTCCAATCGGCCACAACACCGCCACATTATCGTCCTTTTTTCATTTTATTTTGTTTACTTTGTGTG
TCGGTTTGCCCTATCACTAACACCAAAAACAAGTGCACACCTTCACAGAGGAAGAAATCTTCTGGGCCGCTGGCCGGATCCTGTAATTACCCTAAAATAA
AAAAGGAAAAAAGGTGGTAGATGGAGAGGCAATGAGTTCGCCGCAATGTTTTCCCCAAAATATATGCACATTCCGTCAATCACTGCCGTGGACTGCTGCG
CACAGTTACAAATAAAAACACTTATCCCCCGCGAAGTGGCAGGCCTTTGGGGCTCCTCCACCCACAAGGTGGGGATCACAAAGTGGGTGGGTGGGAAGGC
AAAAATAAAAATTAAAAAAAATAATAATTTCGTCTGGCAGCTGTCGGCTCCCTGCCTCCCTCAATCGCGGTCTCCCAAAAGACAGTGCGATAGAAGAGAA
AAAATTTGTGGAGAGATATCTTCGTTTGCGCGAGATATGAATTTATTTGGGCAGCCAGCCGTCCTCTCAGGCATTCTTTTCACAAAATCCCATGAAAATA
AAATAAAAATCTGCGGCCCCTGTAGTGCGCAACGGCCTCCAGTGACGATGCGCCTCCGGTGGAAAAAATAAAATAAAATCAAAAAAGAGGGTCTGGTGAG
TGTGGCACTGCCGATCACAACGGTTCTCTGAAAGGAAAGGCATTCACTGTCTAGACCCCGTAGGCACACACACATATAAAAATCGCTAAAATACTCCCAA
TATATTTCGTCAGAACGAAATGCACTTTGCTCCCCAATTATTTTTTTCAATTTTCTTGCCTTTTTTATCCCCCTCTGGTAGACCATCATCAGAAAATTTG
ATTTCCTCAGGAAATTCACCTTTGAATAATCTTCCGGGCAGCTGGCCGGATCCTGAAAATCTATGGAAACAAACAAGTTAGGGAAAAAAGGTTCTTTAGT
TAATTGCTTCAATGTTTTATTCTCATTCAATATTTATAAAATTCCGTGGACCACCAGCATGGTCCTTTGTCCTCAGTTATGATTTACATATTATTACTTA
CGAAGTGGCAGACTTTGGGGTCCTGCAGCCACAAGACCCCGCCGCGTGGTGGGATCACAAAGTGGGTGGGTGGGATGGCAAAATAAAAATTTATCTGGCC
TCTATCGGTTCCCGCCCCTACAAAGTCGCGTTCTTCCCAAAAGATTCGTACGGTAGAAAGTATCATAAAGAGTGCATTCATTTATCAGGATATATACACA
TACATTAATTAAGTTAGCCAGCTCTCCCGCGATCATTCTTTTCACAAGCTCCTATAACATAACCCGGTATTGGTGTACCTTTCCGTCCCAGAACGCCACA
ATCTCTTTTTCATCGTCGCTCAAATTTTTGGTGTTGACGGGACCACATCTCTGCCATTTTGATATCTTTTTGCTGTTTTCGTGCTGTATATAAATCATCT
CCCACGACATTTCTCGGGATAACTCCTCCCATCCTTCAAAATATTTCGCCAGGTGCTCAGTGAACTGATTCACAGTGCTGGTTGTCGTGTGATGCGCACT
CGCCGTAGTAATCTGCAGCCCAACCAGCGTCCTCCGCGGTGAATCCATGAAGAAAAAGCCGTCCACCAGCGGAAAGTTCGGGATCGTCGGTATGTACAGC
ACCCGATACTTTAATTTTTCCGGGCTATCAATAAACCTCAGTTCAGTTATTGCAGTTGCCTCAGTGGGGTAACCATGAGGGTTTAACGTTAGCACCGAGG
ACCGTGGTTTGGAAGGCGATGGTGGCGGCAGCTCCTTGAGATCCTTCACTATGGAAGTGAAAAACTCCTCATTCAAGAAGACGTTCAAAGCATACTTTTT
CAAATCTGCAGATTGAATGACATTCTTCATCCCCAATACGAAGGAAAAAAAATCATCCGCACTCAGCACCTTTGCCAAACGAGATACTGTTAAAATCCCA
ACATAATTACATATAGGTGCATTATCGAAGTACTCAAATGGGCCATATTCTCTCACTCGAACAACCTTCAAAAGTCTTTGGGACGGATCCTCGGAACGCC
ATAAATTACCTCCTCCCTGTGTAAAGCACTTTACTTGATCCCTAATACTGGTCCATGTCAAGGTCCTCATAACGTCGTGCGTGCGTTTTCCATAGTCATC
CGCATCGAAGATGTAACGTATAATCGGCCCCACTTTTTCCATGCGTTCTTCGACCATCTTCCAGTATTCCGCTTGTTTCTTTTTGGTCTCATCACGCGTT
ATCCATGCGCACATCGCCTTCACATCCATCTCGTCGGGGCAATTCATGATGATTCGACTGGCTTTTACTTGCTCCTCCCATCCATCATAGTTGGTTACCT
CTGGGGATGACACCACAATCATGCCCCATCCACTAGAAGGCGCAAAACCTGTGTCGGGCGGTGTTCCTTCCTTTGCCACATCGTAGATAATATACCCTTT
CATCCCACGCTGCCTCAAACCATACAAAACATTCTTGGATATTATCTCGCCTATGTATATTGTCATGGTTTTGGTGGTCTTGTCAAACACGTACATCTTG
ATTCCAAAACAGTGGACAACCACTTGGAGTTTCTCTGCATCGTAGTGCAGCAGCTGGTAGAGGAGGTACGAGCCGGCAGTCATCGACTTCCCGATCCCGG
GTGTCCCAATCAACACACGCGGCAAAGGTGAAGAATTGAGAGTCAAATCAAAATTGCTGAACCACTTGTTTAGATCGTCAAGGACGATTTGCCACACTCG
ATCCACCTCACAGTTAACACACAAGTCATTGCCACAACCATACGGGGCATTCAGCGTGTACGGCCATCCCTTGTCCGAGGTGAGCACCATCAACACGGGA
GGTGCTTCACCGGATTGCTCCACACCGTCATCCTTTTCGAGGGTGTCGCCAACTTCCTTGTACGTCCATGACTGCGATGGCTCCCCATCCTTCACTTCCA
TTCCCGTCCCCTCGCCGTCAGGAACCTCCACAACATGATGCCACCTCGCATTGTACACAGACTCGTAACATCCCTCCATTTTTATCGGTTCAATCGTCGT
CGTTGGTTTCCTCGCCTCCTCGGCAGCTGCATTCAAGAAATGTTTAGTGTCGTCGCGAACACTTGCTTTTACCTTCGCAGTAGCTTCTGACCACGCTGCT
AGACTGTTGACACCATTCTCGTGAAGACTGCGTACATCTTCTTCCAAACCCATTTCCTCCCGTACAGTGCTCTCCAATTTCAGAGCATAATATTGTTTCT
GTATTTCGTTCAATACTTCCGCATCGCGGATATAACTCGCCGGTTCCTTAAAAAAATCCCTCAGTAAGACATCCCGATTGGCGCGCAAAATGCCTCTGCC
GTCCAATTCCATCGTAAGAAAATCATTCAGCTTTGTGTCTATGACGCGAGCCCTTCCTTTAAATAGCACACCTTCGATCGTAGTAGTTAGGGTAAATCCT
ACTTGCCCCTCCCGCCTCGCCCTTTCTACTTCCTCACGCCTTTCTTCTCTCAGTAACTGCGTGAGTACACCGTTTAGTTTTCTCCTTGCAAGTGGAGCGA
CCGTATCCTTTCCTTCATAGTAGTCCCTCCATTGTTCAAGAGAGACAACACGCTCGTGATGAAGTTTATAAATAGCCTCCAATAGTATTTTCCTTTCCTC
CAGCTCTCGGTACTCTGTTAAATTAAGAATCTCTTCAAGAAGCTGCTGGTCTTGTACGTAAGCATCCGGCTCCTGAACAAACACCTGCATCGTCACATTG
TGGTCTTCATCAACAGCCGCCCTGCCGCCAACATAATTCCGAAGGAAATCATTCAGCTTCATTTTGGTGCTGAGAGTGTTTCTCTCCAGCAGGATGTCCC
TTACGCTGCTTCTCATGGTCCACTGTGGTTGCCGCGCTTCCTCCACTCTTATGTGTGTCGCAGCGGGTTGATCCGTGACATCCTCAGACTCCGGCCTCGC
TCTCCTCTGACGAACTCCCTGCGGCACGGCAGACGCTCGACTCCTGGCATTGCCACCTTGCACTCTATTGCGCTTTGGAGGCATTGTTTCTCCTTGTTTT
CTTAGTTGGATTAAGTTAAAGCTGAATACTGACCAACAAACAAGAGAGGAATAAGAAAGAAGATAATCAAAGGAATGACTGGCAGACAAAACAAGCGACT
CATCCACACAGTATTCGATAAAAGCCACATGCACAGGTACCACCGCAACGACGGCAAGTGAATGTCATCCACCCAGCACAGTGTTGGAGAGAGCAAACAA
TAATAACAACGTGGTGCGCACGGAGGGTTCGCTCACGCATACCGCTCGCCACGGTCCGCACCCGTGTGGCACCGCCGTCACCGCACAAACACGCAAAAGT
GGGAGGAGTATTCGCTGCAGCAACGGCTACACGCAGAAACCCAAATCATACACACCTCAACAGCGGCGCATCACGGTAATCCCCCACACAACAGAAAAGA
GTGCAATTTGCATGCTTTATGGAAAATACCTGCAATACGCGTCACAAAAGAGTGCCGTGACGCTGCCTTTCATATTGCATTCGCCATTCACGTACCACTG
GGAAGCACGCAGCCACCACTCCTCCGTTCCGCTCCCCGTGCTGCTCGCGTCGCTCCACTGGAGGAAGTTGTCACCGCACATCCCCATCACCGTGCATTGC
GGAATACAAATCAACCACACGGCATGGGTGCGGCGCCACCCCGCCAATAAATCCCAGAAAATTCCCCGCTGCCTCGTGTGGCACGGAAGGCAGTCTCATT
ATGCCTGCGAAAGGCTTTTTTCCCAAACAAGAACGCGGCCCCACCACACGCCCGCAAAAACTTTTGGTCCGTCGCCCGCAAAGGACTGGAGCGGGAGAAC
AGCAGGAAAGAGAACACCGGCAGCCATGAGCAGCCCGCACACGCCAACACACCGCTGCCCCGCATATCACCAAAAATAAAAATACCAAAGAAACATGCCA
CATCCAAACTGCAAATCGCAGGTGCGGTTGCAGCACACACTCCCACCTCCTGGGCGTGTGCGGCCCCTCGCTGCTCGGCGCTCCAAGTGAAATCACCAAA
AGCACCAATTCGGGAACATTCGACCACCGCCACAGCAGTCACGCTCCCCACTTCTAACAAAGGCAAAGGCTTGCAGTGGCGCAGCGGACGGCGGCATGCA
CAGTCGCAGGGTAATGGACTGCCGCGGGAATCACGCAACGGCGATGCGCCCCTCCTTTTGGGCCTCCCAACAAAATACATGTGTTGCGCAGTCCCCGCGA
GCAACACACATTGAACCTTATTCAGCTCCACTACTGTGGCCATCCGCACACACAGCATGACTGCGACAACGCAGGCCAGGAAGCACGGAATAACAGTACT
CATCCCTCCCATAAAGGTCATGCGGCGTCCGTGCTGCCTTAAACAATAATTCCACCCCACATCACCCCTCTGCATATCCGCAGCAAAAAGGCCCACACGG
TGCACACTAAATCAGGAGTTCCTAAAGAGCAAACCGGATCATCAGAGCGCTGCCGTCTTCTCAATGTTGAGTAGAGGCTCCCTGATCCTTGTCGCCGCCA
GCCTGCGGTATTATGGAGTGGCATTGCGTTCTCGGCATATCTTTCCCTTTCACTTTCCCGACGCCGCAAATGAAGTGATGTCCCACAAGTGATTTCGACC
GGTCTGAAGAACGTGACGTATCAGACTCACTGAAACCGTGCGCGTGTGTGTTATTACGGGCGAGCGACACAATGCTCTCGCACATCCATGTATTCCGATC
CTGTGCAACACCATATTCGGCGGTGCTGAAAGCGTTGGACACCGAACACGCACAAATCGCACAATGAATGCCTCTGGAAAAAACAAATAGCGTCAACACA
GACACAGTGACCGAACAGATTAACAAAAGAAAAACAACCTCTGCGCGTCCTCCCGCAAGAAGGTGAAGACACGCACGCCTGTTCCCTTTAGTTTCACTCC
AACTGCTCGGAATTAATAGGTCTATAGTAGGAGGAAACACGCCACTCTTCCCTCGCTCCCTGTCACGAGGCATGGACACTGCGAGAGGCTGCCAAGATGA
GCCTCACGTGTGTGGAGGACCCCAATGCTCGGGGCAGGTCGACAGCCACCCACACTCACCCCCACACACAAAAGGGCAAAGGCATGGAGAAGAGAAGCCC
GCCGCACAGTGCATTCAAGAGGGCACACGCAGAAGCACCGCCATCCACATCGTACCGCAAAACAGCAATGCGAACAGCACACCTACAGCTGCAACAAGAG
GAACGAGGCGCATCCAAGTCCACCACGGTCCTTTACTTACTTCCGCTCCGAAGGAATAGCGTTACGCCTCACAGCAGGTCGTGGCGGTGGCGCCCCACAC
TCACAGTGAGGCACGGCGCACACCATCCGCTCCCCTCAGAACGCACTCAACAGGGCGCCCAGTCACCCTCACACCATCGCAATGGGGGAACACAAACGAT
CGTCGTCGCGGACTATCGATGCTTCTAGCAGAAAAGAAAAGGTGATGAGAGCGTGTCAACTGCACAGCTAGCAGTGGGACACCCAATGGGACAAAAAGAC
ACATAGTGTCATTCAACACAGCAAATTGCCGAATGCTGAAAAACAAGAAAAAAGGCGTAGGTTCAGCAAAAATAAATAAATAATAATAAAGAAAAAAACT
AAATCACCTCAGCGGAATTTCATTTCGTGCATCCCTCAGCGCAGCAGGAATTGTGCATCTCCATATGTTTCTTACAGAGAGGAAGAAAAAAAGATCGCAG
TGTTCCACGTGTCCACACGAAATCCCTCACATTTCATGAGGCACTCGGTCTCTTCCTCCACCCCTCTTTTTGTACAGTCCGTGAGACTGCACAGCAATGA
GGCCGGCACCGCGTGCGGTGCAACAAAAGCAAATAAAACAGGGGGAAACACGTCACTCATGAGAGTGTGCAGCTAGCGGCAAACAAAAAAATAAATTAAA
AAACAGTAAAAGGGCAGGGGTTCTGATCCCTCCAACAAAGCACCAGCAGCACATTATATCCAGAGGTGAAAACAAAAGGGATAAATAAAAATTCCTCAAC
GGAGTGCATTGAGTCTTCCTGAGGAGCTGCACACCCTTTTCCACGGGGAGTCGCCGCTCCACTCCCACCGTCTCACACAGCTGAGAGCTGCAATGCCCAG
AGCCCCAGAAGGAGAAGCAACAAGATTCGAGACACACACACACGCACCGTGCCGTAGCCACTAAAGCCCTTCTTCAAAAAAGTGTTGTTCGTGAGCTGAG
AGGCGTTTCCATCTTTGGAACCACTGTCAGTTCTCGCTGGATCATCCGGCCCTTCAAGCATTTTCCCAGAAAGAGACTCTGGAAGAGCAAGGTTGCTGTC
ACCAACTTTTGCGGCTTATTCCCTGGTCAATATGCGGTTGCACAAAAAGACACTCGTCATTGTCACATACTTGTTTTGGTTCTCGGTGTCGCTTGCACTG
CTCCCATCCCCTCCAATGTAAAAGTGTGAATTCGCGCGTGGCCCCTTTCCCGATGATGATGTCGTTTCAGCATCACACACACATACTCACCATTGATCTA
TACGAAGGCCTTGTTGGCGGTCCTGCAGCGTGAGCTCCACTCATTATTGTTTGTTCAACTCCCAAAAGCCGGTGTGTTTGTTTGCGTTGAACATCCCCAA
CTCCTTTCATGGCTGTGCGACAGTCAAAAGTGCACAGTGCGGCCTGCTCGCTTCGCGCCAATCAAAGGGATACTCTTGACGCCTGCGTGTGTCTCGCAAA
TAGCCACCGTCGCCACAAGAGCAAAGTCGTAATTCACAAAGCCACAGTGATTGTTATCCTCCCAACGGTTCACGGGGCAATGTTTCCCTGTGAATTGAAG
CCCATTTGTGACATTCTTGCAATTCGTCACCGTTGCAATCACGCAACGGCACTCGTCGATCCACGTGTTGGCAGTGCCTTCCTTGGAAAGATGTCCAACC
AGACCCACCGTACTTACGGGCGACGCGGGAAAGGAAGCGTCCACGTCCGCCCAATTACGGGGAATGGAAGTGATCATCTGCAGCTCCTCCGTCAGGGGGG
CAGGAAACAGGCTGCTTTTCTCTTCATTGTGCCTCGCTCCCACAAGGTGCAACACACCATCCGAGCACAGCAGGGCGTTGGCAATCGGATTATTCAGAGC
AGCCTCCATTTAAGCCGGTCCAACACAAAACACGCGGTTGCTGTCAGTCACCCAAACGTAGAGCGCACGGGCCTCACTCTCCCACCACGGGGAGCTCGCT
TTCCGAGCCTACAGCATGACGCTCTTTCCTCCAACGGTCGCAGTGACAATGGATCCCACACGCAAGCTCTTGTCCCAACGATCCGATTGTGAATTGGTCC
AAACGCCCGCAATTGTCCCGGGTACTTCCACCCACATTGTCCCCTTGTCACGTGACTCGTGCACTCTGCAGTACCGGCTCCCATAGCAATGAGTAATCAC
GGGAAGTTGTCCCTGCTCCCACTCGGCAATGAGAAGGTCAATGCAGTCCGCAGGAAAAATGCCCCTTAAAAGCACTCAGCTGCTGCCGCCGTCCGTCGAA
CAGATGATCATGGAGAAATCGTCTTTTTCGTCATTGTACGCAATCACGGGGACACAAGCGTGCCATTCAAAACACCTGAGCCACAAAAAACATTCGATCC
ATTCGCGCCGCGTTCGTGAGTCTCGGGAACGATCTGTGATCACAGCAATTTGGGTTCACACCAGTGGATCAGCTCGCTCCGTCTGCCGTCATTGGGCTGC
GTGAATTCACCCACAACCAGTTGGACATCACGATCTCTCAACGCCCAATTGAACCCACCATTCGTACCAAACTTTTGCTAACTTCCCGCACGAAGAAACG
CCCTATTGCCGCTCTCAATTGCCGTGGGACTGGACGCGGAGCCTACACCACCCTTCATATTCACTGTGCTCAACAAGATGTGTGTATTCCGGCCATTATT
AAACCCACCAAAAAAGACGACAAACTCCACGCAAAAAAGATGGATCCCGCCACAATATCCGCATGAGAAAGCCCACTCGGTGCCCCATCGCTATCATTAA
GCGTCGTGTAACACCCATCAAAGAAAACCGTCACTCCACCAACACCCACAAGAGCGAGCGATCCAAATGAATCCCTCCTTCCACTTGCACCAGTCCCACC
CTTCGATTCCAAATGCGTTCGTCACAAAACAAAATAAAGGCCACCCACGGCAGCCGCGCAATCACTTAATTCTCCCCCGTCAATGCAGCCGCAGCTCCAC
CACTGCCGCAGCACATCATCACAACGAGCAGCGACACCGCAAAAGCAAACACACGCCGGGACATGTTAGGTCTCGGCGGCTCACTCTCTCCTCCTTCCCT
CCTCCTTCCGCGGGAGCCGGTCACGCGGCGACGGTTGTGTGTGCGGGGTGCCTTCACAGCTGCAACACGTGAGAGCATACAAATATGTGTGTGTGTGGGC
GGTGTGTGTGCTGTTGGTCCTTTTAGTGCCTTTAAATTTCACAGTAGCGATTAGTGCTTGTTTGCTTGCTTCCCTAGCGTGAGTGTTTTCAAGAAGTGGA
GAGTACAGCAGCAACAGCGGCAATACACCAGAGAGTTCAGTGGGGAGCAGAACACCCACGCAGAGAGCGGGGCACGAGACAATCCGGAAGGAACAGCACG
GAGAACCATCGCACACAGAAAAGAGCAGCAACACGGCAAGCCACGGCGGGCCGTCGGTGTGTGCGGGCCAGCCCTCACGCGGTGCAACACGCCACACCCA
ACAGGGAATGACAGACAGGCAGAGGGAGAGAAAGAGGGAGATGAATGGATGCCGTCAAGACGCACTTACGATCAAAATGGCCCGTGAGCATGCCGCCACT
CCACGCAGGAACACAGGAGGAGAGGATGACAAGGGAAAAAGGCAAGAAGCAGTACAACACACACGGAAGGAACAAACGACAGGCGGGAAAAGCACCGCCA
CGGCCCTCAACCTGGCCGGCAACTCCACACCAGCCCTCAAACACACACACAGCCAGCAGTCACCCACCAGGGACGAAGAGGAAGAGAGAATCACCGCCAC
CGCCTCCAGTTCAATCCCACGGCCAACGGGATACAGCCACAGCCCCGCACACAAAGCACACCAAGCAAGCAATCACCCAAAGAGCAACGCGCGGAAGCAA
TTCCGCATCCATCCACGACGTGGCGACAAAATTTCCAGCCATTTCACCCAAAATGGGATTCGGTGCCCGACTCAAAGCGGTCATAGGTGGTGCATCACGC
CTGCAAGAAGAGTGACTCGCCGTGCAAACTCCCTCTCTCCTCCCCTCCCTTCATGCCCACAGAAGGAGGCGCCAGCCACCCGCACGCAATAAAAAAGAAG
CATCCAAATCCACTGCAATGTGTATTTTGTGTGTCTGTGTGTGTTTGCCTGCAGCAGCACAAGTCAAAAAAGTAAAAAAGAGGAGCAGAGCATTTAAAGA
GACACACAAACAAAAACTGTACAGCAAAAGTGCATGGCAAAAATAACAGGACTGCTCAAACTCATAACCGCACTGCAGACCAAGCAGCGGCAATTCATAA
AAAAAATTAAATAAAAATAATAATAAAAATTCATCTTCACCCTTCCACACCTCACACTTTAAAAAAAAAAAAAAAAATGAAAAAAATAAAAAAGAAAAAA
GAAAAAAAGAAACAAAAAAAAATTTGAAAGATGTCGTCCTCTATTACGGCTACACACAAATAATAAAAAAGAAAAAAGAAAAAGAAAAGCCACACACAAA
AAATTTAACCTGCTTACCGTGTGACCATACCAAACTGTTTTTTTAGTTTGCCCAAAAAGAAAATTAAAAGTTATTTAGATGTCTTTCAACCGTCCGACCC
TCCATGTGTCCGCACATCGTTTATATTTCACAGGGTCATCTGCGTGTTGTTGCTCCACTCAGCCCTCTCATCGACGCGTGAGTGCGGCCCGCAGAGAACA
GTCACTCGTGTGTGTGGGGACTGAGAGAAGCACGCAGACATGACGGGAGTCGCGTCACTCCATCGGGAGAGTGAGCGCAGCAAAAGAAAAAGAAATCATC
GGAGGGGAGAGAAATGCTCACGAGGCCGACACCGAAGGGTGCGCCACCGCATGAAATAAACACGAGAAGCAAAACAAATCCTTAAAGAAAAACACGGCGG
CAGGGTGTGGCTGTGTGTGTGGCGCTGCGGGTGTCTGCCCGCCCTGACCGCAAAGAAAACAAAAAACAAGAGGAAAGAAATGTGTGCTCCGCCCCACAGG
CCCTCGTCGCACGCCCACACGTCACGGCTCCCTCAGCGCGCCGTTCGTCGCGGCCCCTCCTCATGCGTGCAGCAGGCGAGGCGCACAGGGCCGTCGTCAC
GAGCGTGTCGGTGGGTGTGCGAGTGGAGCAGTTGGGCGGAAACACACGGCACCCCTCGCAGGAAGAGTGCAGCAAAGAAACAATTAAAAGAGGGAAGAGT
AGAAAAGAAAAAAGCATCCATAGTGACTGCCCCCAAAAGCAAAAAAGTGAAGGGATGGGGGATGAAAAATAAAATTAAAAAATTAAACAATTTAAACCAT
TAAAAATGAAAAAAAAAGTTCATATTGGTTGCCCCAAGGCAACAAGCAAAGAAAAGGGGGAGAAAAAAAGAAAAGAATTGCGGAAAGCAATTCATTACCG
GATGTGCGTCGGTGTGGGGGAGGGCGCAAGTGTCCCACACTGAGGCCGCACACTCCTCACGCAGTCGCAAAGCCCCACAATCCAAGCAGAAGCAGCAGCG
GCAGCAGTTCCCTCCCGTACGCAGAACCAGCATCACCATTTGCCCCACCATCACCCTTTTCTCGTGCCGTCCCTTCATTCCCAGCAGAAGCCAAGCGTCC
CGCTGGCGCATTTTGGGTATTGGCGGTTCTCCCCACAGTTGTCCTCCCCAGTGCTGCTGGTACTTCCCGTGGGCCAGGCACCGCAGGTGCCGCAGGTGCG
ACAGGTTTGGGAGTAATTTTCACTTGTGGTTCTGGAGCTCTCTTCGGAACGGGTTTCCTGTCCTTGATTGCAGTCATCTCAGTGGAATTCAGTGGGCGGT
TGTACAGAAAGACGTTCGTCACCGTCACACGAGGTTTTTTGCCGATCTCCTCCGGACTGGGCTCCTCCTGACTGTCCTCCTCACCGCACGCGCCAAAGCA
AAACGCGAAAAGCTCAAGTGGTGTCTCACCTTTTAATGGCACTTCTTCCTCCCCCAACGACTTACCGTCAATGTACACAGAGGCCTTGTTGCCTTGCAGC
ATGAGGGCCACTTGGTATTCTTTCCCCGCCTCCCATGTGCTCCTTTCCGTTGTTGGTTTTGTCTCGCCTTTGAACATCGTCTCCCACTCTTTATCCGCAG
TGTACGAAAGTCTCATGATATACGGGGGCTCAGTGTTCCCCAGCACCGCAGTCAGTAGAGTTTTCTCACTCGGAGCCTCTTCGATGGTCACCGACGCCAC
AAGTGTGAAGTTGTGGCTCAAGGATACATGACGCACATTATCACCCGGAACGTTCACAAGCCATAGTACCCCGGACTCAGGCTCCGTCAACTGGAACCCA
TCTTTGACCTTCGTGGCGTTCTTCACCATCGCATTCAGGCAAAGGTACTCGTCGCTCCACGTGTCACCGCTGGCCGATGCGTTGGACAAAACTGCCACCA
GACCCGCCGTGGGTATTGACAAGTTGGAGAAAAAGGCGTCATTTTGCGCCCAGGTCTTCAGGACAGACTTGATTTCCTTCAGCTCCTCCGTCAGGCGGAA
AAGTGACATAACACTGTGTTCACCGTTGCCCCTCTGTTGTAAAAGATGCAACTTGCCATCCGAGTACAGCAGGCTGCTGGCGAGCTCCTCCTTCCCAGCA
TTGCCCATGCCAAGCGGTCCAACAAAAAACGAGCGGTTGTTGTCCGTGACCCAAAGGTAGAGCGCATTGGCGTTTTCCTCCATGGCGTACCCTCTCTGTG
TGTAAAGCATGACCTTCCTGCCCTCAATGGTCGCGGTGATGAGGGCTTCCACATGCCAGACTCCTTCCGGATAGTCTTCCGACTGTGAGTTGACCCACAC
GCCTGAGAGTGTTCTGACTGCCGTCGTCCACGTTTTCCCCATGTCACGCGACTCGTACACCCTCTGGTCGTTCTCGCAGTCAACAATCATGAGAAGTGAT
CCCTCCCACTCTGCGATGCGGGGGTCAGTGCAGTTCGCAGGTGAGATGTCCTCAGAGAGCGCCCAGGTACTGCCGTTGTCCTTCGAGTAAATGATCATGG
GTAAAACGCCATCATTTTTTTCACTCATTGCCATCAGTGAAAACACAAGCGTGCCATCCTCCATCAGAACACCTGAGCCACCAGAAGCAACAAACCCCGT
CAAGTTACCTTTGTGAGCAGCTAAAGTACTCCCGTTCAACGGAGACTTGGTTTCGCCCCATTCGATCCGTTTACTCTGCTCGCTGTCCGTGGGATTCGTG
ACGTCACCAACAACCAGTTTTAGTTCCAAGCTGCCCTCTTTCCAATCCCCATCTGCATCGGACAAGGCAGTGCTTCCCACAAGAAGGAACACCTTGTCGC
CCTTCGCAATTGTTGTGGGGTGGCGCACAACATCCAAGCTCCCCTCTCCCTCCGCTTTACCAAGCACAGTGTGTGCACTCCATGTATTCTTTTCGACCTT
TTCAACAAGAGTGGACCATTCCCACGCAGAGTCGATGTACTCCGCAACAACATCCGAAGACGGCTTAGTGGATTTGGTAGGGGGGTTTTTGGCATTTATG
TGACCTTCGGCAAAAGCAGCAATTACTCCACCAGCACTCACAAGAGAGGGTGAAACAAATGAATCCCTCCCACTTGATTCAGTAGTCCCCGTCTTCGGCA
GCACCTGCGTCGTCTGCGGCACAAATAGATCGACCCGTTGCGGCCTCTCAACACCCCCTGAAGCACTCCACTCTGTGGTAATGGCACCAGTCAATGCCGA
CCCAGAAGGAGTTGAGGCATCAGTGGCCTTTTCCACCTGAGCGGTAGCAGTTCCACGGTCGCAGCACAGCACGAAGAGGAGGAGCAGCACCGCAAAAGTA
AACACACGCCGGGACATGTTGCGCCTCCGCGGCTCACTCTCTCCTCCTTCCCTCATCCTTCCGCTGGATCCGGTCACGCGGCGACGGTTGTGTGTGCGGG
GTGCCATGACTGCAGCAACACGTGAGAGCATATAAATATGTGTGTGTGGGCGGTGTGTGTGCTGTTGTTGGTCCTTTCAGTGCCTTCGAATTTCACAGTA
GCAATTAGCGCTTGCTTTCTTTCTTCGTAAGAAAGTGTGAAAGAAATGAAGAAATCAAATTAATATTTAAAAAGCATCAAAACAGGACGTGGCAGAGAAG
TGGATGGCGCCACCAGCCACAGTGTAACACATCCGCGTCGTCGTAACCGCTACAGTAATTACTCTCCCCGTCAACAACGGCTCAATCACTGTGAGGCCAC
ACACAGAAGCAGAGACATTGACGGTTGCGCATAGGCCAAGACGCTCTCCGGCAAACGGCACCAACCAACAGACAGACAGCATAAATTAAATGCGAGCAGA
ATCCCAAGTGCTGCGGGATCCTTGCAAGCAGCGCACCGTAACTGAAGAGCCTTTAAAGCCTTCCTCGCTGCAACGTCCCCCACCCCCTCGACGTTTCGGT
GGATTTTCCCGTTCACAGGAAGAAAAACGGCGGGATGCATCGGCAGTGGTCGAAGACACACAGAGCGCACCGTCGACGCGATCAAAGAGCGCAGACACTC
GTGAAGTGAGATCCCACAACCACAATCCCTCCATTTACTCTCCTGGACGTGGAGGAAGCATAAAATATCCTCTTCTCTACAGTAGTCCTGAAGCGCAAAA
AAATCCGCAGGACATCCCGCGCAGCCACGGCCTCCTCAGCAGCCCAACAGTCCACGCCGCCGCACCGCTCCTCAAGAGTCGCCAGGCTCGGTAAGGCAAG
CAAAAGGAGAACAGCAATTTGGTCAGGGCGCTCAGAAAAATGAGGCTCAGCAGTCGGGTGAGCGCGGCCCACCCACGTCCTCCCCCTCAACAGACCCACC
ACACAGTCGATTCACAAACCTGAAAAGACCCGTGGTGCCTAAAGAAATAGCACGGCCAATAGAACCTCGTGCTCCCCTCAATGAAGTGTCACGGCACACA
CGAGGCATCACAGGAAGGGCAAGTCATTGCATTCCATCGGCATAAGCACGGAAATAAGGCGCGCATTTTGCCCCTGTAAACTCCCATCCAAATCGTCTCG
GCCACAGAGGTTGTGTCGCCAACCCTCAGGAAGGGCTGATGCATCAACTGCCGCTGACCGATGCCTCAGCGATGCAACAAAAAGAGCCACCGTCTCTCAA
TTTTAGTCACCACCCTTTCCTCCCATAGAGGGAAGAGAACGCAACGTTACGGTGTGGGCGTGTCTAGCCGACAGAAATGGAGGAAGTGACTCCAGCCGCG
GAACAAGTTGAACGGATCCTCCCAAATCCTTCAAAGGGACCGGTCGGTCAGCTGCCGCGGTTGACGGCGCGGAGGACAACACCTTGAATGCATGGAGCAC
CGCAGCAACCTGAATATATTCTGCAATATACGCGGTCAGTTCATAAACGTACAAAGAAGAGACAGCAAATTCAAAGGGGCGTGTGAACCCGTCAACGATC
ACCCGCGCCGGAGGATCGCCACCCCCACCCTCCAAGGGCGTCTCAACGACGTCAAATATTTCCACCGCATGGCACCCACAACACAATCGCGTGGCATGAA
GCATCGCCTTGCGGCACCCCATGCAGTGCAGCAATCGAAAACCATCTCGAACACGGCGTGCGAAAAAGGTACCGAAAGAAGGCGCAGCAAATACCCTCCA
CATCTCAGCAGTTCCAATCATCCAGTAAAAGGCAGGAGCACCAGACAGTACCCACGGACTCAGCAAATATGGCGTCAAAAGGCAGCGAGATGCCAGACGC
CGAACGGTCCGCATTTCGTCTCCCGTGACACTTCCACGGATGAATACTACTGCCGTTTCCTGTGGCCTCTCAACCCCTTCGAGGCAACGTTGCGGTCACA
TGGCGACGGCTCAATGTGGCTGGCAATCAGATCCAGTCGTCGTAGCAAAACAGTACAGAAAGTAGGGTGGTGAGCCCGCACATTCGCCTCGTCGATGCCT
GCCTCCACCGCAGGAGTGAAACACGTCTCCCCAACAACCGTACTTCGGGTGGCTGAAACACCTGCCCTCACACCGGCAACAACATCTGCAAGCGCCTGTA
ATTCCTCAACACCGCCCGTCAGAAAAAACCAAAGCGGCACTCAAACTCTGCAGCCACAAATCCCTCGTAACCATTTGCAAACTCGTTATCCGGCAGAAAC
ACCCAAAAATAAATAACAAGAAGACCGTTCATTGCTGGCAAGGGACGAGAGCACGTTGCTTTCATCCTGCTACGGAGAATTATGCCTCCTGCGTAACGCG
GCTGCAAGTACGCGGTGCGCCAACACCGAAGCGGTGGGCATGCTTCCCCATTACCCTCCCCCTCACCACAGAAGTCCAAGAAGTGCAAAAGACCATCCTC
CCACCAAAGAAAAAGCCCAATGGAGCGGACACTGCAGTGTGCGGAACACCCAGCAGAAACTCCCTCAGAGAACGAATGCTCTTGAATGCCCTTCACAATA
AGCCAGCGGGATGGCCGTGAAGCCAACAGACACCGGAGAGCCACCTGCTCTGCACGCATCCAATGACGCAATTGAGAGCGCAATTTTACAGGGCTCATCA
ACCACCCTGTTCTCGTCTCCGACTGTGCGGGCATGACAGTCCTGCCATCATCCTTCGCCCTCACAAAGTATTCCACAGGGTCCTGTGAGCCAGAGACCAC
CACACGGCAATGTGCCAGCGGACGAGTGCTCTCCATACCGCACAAAACAAAATTTTCCCACGTCGAGGACCGCAGTGAAAACAAGGGCATAACGATGAGC
AACAAGACGGTTGTCTGTGCCCTAACTCATCATAACACTCTATCCTCCGTTGGCTCAGGCCTCTGCCACACGACGAGACACAGATGTAACATCACTTACA
CGCAACAGAATGAAATCCGCAAGAACATTGTCATGCAGGACGCAACAACCACCAGCACGGTCAGCAGCTGTTGTGGCAATATTCCGCAAACCATGATCCA
CGCCCACAGAGAACTTGTTGTCCAGTTGCACAAACAATTGATGGGCCAAACAACGTGGGCCCAAGAAAGAAGACACCAGTCGATATTAGGCCTTGGAGCC
GCCAGTGAGAGCCATTGATTGGAAAAAACACCAAACACACCAGCGGCCAACAAAAACTGCGACAAGGCACTCGTACTTGAATCAAAGAACGGATTCGTCT
CGTCCAGAAAGAAGAAAGAATAAATAATATTTTTCCTCCTCACGGAGCCTTCCAGCAATAAAACACCATGCGATCCGCCCTATCGGCATTACTCAGGAGC
ACGAGAACCGTGCAATGTGTAGAGGGCTCTGCAATCAGGCAAATGAGAGACGCTCCACGGTGGCAAACAGACTCCTCCCAGGCCAAGCATCTACCAGTCG
CGAGCAGCATGCCTCTTCATGGACTCTCCGTTTTGGTTCCAACCGAGACGGAAGGCCTTCGTCGCTCAGCACCAACCCCACGTTGCGTCGTGTCGTCAAA
CAAAACAAGTGAGGATGGCAGAGTGCATCATCGGGGAAATCGCCCTCATATGTGGGAAACGCCATCGCACCCGCCGGAAACAGGTGCGCATGATGTCCCT
CCACGTCAGCTGCGCAGCCTGTCAGATGAAGGAAAATTCGGAGAAACGGAAGTCAGCGCACTTACCTCCACCCCAGGCACTTTAATCAGGACGGTCAAAT
TATCAATTCGGGAGCTCCACACTTGTTGAGGGATATCGTGACCATCTGACACGTTCACATGCATGTTCACGTAATTTTCTATTTCCTTTTCCCCCTCTGC
ATGCGCCCGCATCGTCTCTTAAACCACATCCAGGAAAGATCGGATTGCGAGTGGCACCTTGTCAGCCAGCGCCGTTCCAGTCCTTAAAGCACCGAAGCTC
AAAGCCCAAAATCACCGTCCAATCAATGATGCCGTTGACACAGGACCTCCTCTGGCCAACGCCACACACTTGTTCCGAAGTAAATGTTATCCCATACCTC
GCTGATGCCAACCTCAGCGTCCTACACAGGTACACCGTGCATTCACTCCCAAAATACAGGTGTGGACTACACCTCAAGGAAACTGCACAATGAACCTGCA
AACTTCTCGTTGAAAGTTATCATTGTGTTGGGTGGCAGAGGCAACGCACTCACACGTCGCAGCTCCTCAGGAGATCAAAGAAGATGGCAACCATCATTCA
ATTGCGATGGGCTTTGCAAAACCTCTTGCAACTTTTGTTCAACGGAGTGCTTCAGTGCATATGAAACTTTGTTCGCTGAACGGAGTGCCTATGCGCTTTC
AAAAAGTGGGTGTAGATCCACGGAAAAAGAATACATGGCGCAACTAAACTAGAATGCCACAAACAAAAAATGTAAAATATAGGTATAGATATGAGCATAG
AAACATTTATATAATTAAAATATATAGACATCTATTTAGATATGAATATACCCCTCTATCCTTTTTTCCCCTTTATTGACAATTTTTTTTTTTTGTTTAT
TGTTTTATTGATTTGCTGCCTTATTAATTACAAACGTATACATCCCTAGACAAACAAATGGGTATCGATATTTATTTATTTATATTCGCCAATTTTGATA
TTTGTACATTTATTATTATTCACTTCCTGCTCTCTTTTTTCTTTTGTTTTTTCCTAAATAACCTCAAAGACCCTCTTGCCGGCCACCATCGTAAAGCACG
TCCGCCATGCTGATTGGAGATGCGGAAGAGAACCCCAACCCCTGGAGATGGCGCTGCAGGAGACGGCGTAAAACACAACCCGTTACGCGTCCCCTCGAAG
TATTGGAGTAAATAAATAATCCGTCACTGCCAAGAAATCAAGAAACAAATTTAAAAAAGTCCGTGAATGAGGAAAAAAGAGGGGAACCTACCAGGAGAAA
AGGCAATTTGCCGCATCCGCAAGTTGCTTTGTGCCTTCTCGCCGCGTGGGAGTGCTGCTTGGGGGGCGGCAGAGCCTTTTCCCCCTCGTGAAGAAAACTG
CGTCAACTTTTTTGTGAAGCACGGATTCCTCACTTCCCCAGCGTCCACTCCTTGTTTTTGTCTGTGCGCCTACAGAGCCGGGCAGCAGAGTAGATGCGGA
AGTGTCTCGTCGCACATTTCACGCTGGTTGTATTTCACGATGTACGTTCAATGCCTGTGGTGTGCCGTGCTATGCCGGCCCATTCCGTGACTGTTGCGGG
ACTAAAAGCCGCATGTTAAACGGCAAAATCTAACCGGTGTTGATCCCATTGGGGTGCCATCGCCGGGAAACGTGCGCCTTATCGGCGGCATGACGCCTCT
GTTGCCATTCAATTGGCGGCAGTGGGACGTTGATGAATGAAAGTGTGCGTGCCACCTTGGGCACACGGTGCGCTGTGCCTCGCCGGCATTCTCCTGCGCG
GTGGAGGGAATCGCCTGCGGAGGCAAAGTCGCTGTGCGGAGTTGGCGTTCTTCCTGCTGTGTTTCGAGCTTTGCGGCGTGCGTGCATTGTGGCACCATTT
TTGGCGTCGTGACATTCTCACCGTCGGGGTGCTTGTGCCGGGTGTGGGTGGCCAACACCTCGGCAATGCCCGGCTGCTTGCCACGTTAAGGGCATTGAAG
GAGTGCCGCGGTCTTTTTTGCCGGCTGCGGCTCTGTTTTTGGAGCGTTCGTGTGCGTGCATGTAAGATACTGGACTCGCTTTCGTTTCGGACCTGAATCC
ACAGGACGTGCATTGGGACGGGATGGATGCAGCAGGATCTTCATATTCCCGGGACGCTTTCTTCTTGACCCGGAGCAGTCGTGCTTGTGGCAGTGTCGGT
GGAGAAGTCTGGATCCGGCTTGTTTGTCGTACGACGCCGTGCGAAAACAGCATAAAAGTAGCTTCGGCCTGGGCTGTGCAGTCTGTGGCGGAGGTGCAGT
CGGCGTGCCGTCTCTTGCTCTCGTCCTCGCTCAAGTGGTGGGCGGTGGTTCCGGCGAGATTTCTGGCCGTTCTGAATCACCGGAAAAGTTAAATTCCCGC
AGCGCCTTGGAGCACGTAATGCCACAAACGTTGGCCATGTGCGTCAAGATACGAGTGCGGCATCTGCGCCCCACACCAACGGCATGTGCCTGGGATAGCG
GTTTGCAGTGGCCGTAGCAGCCATTCGCATTTGTGCGAAACCTCGCTGCGGAGGCGAACCAGTGCGGCCTCTTCCACACGAGCAAAAGTGGTGTCCGTGC
GCGTGGCTTCCCAGTCGCCTGCCGCAGTGGAGCAGCGAGTTTCGGTCCCGAGCTGTCGGGCACGAATAATATGTTTGGACACTGCAACCATGCCGGTGAT
CCATCTGTCTGTGAGTTGTGCGAGGTCGGATGCCTTTTCGGATTTCGATTTACAAGCTTATTTCCTGGGTACGCCGCAGTGGCCAACGACAAACCGCATC
CGTGTGTGCGCTACTCGGTGCTGCTGGCAAGAAAAAAGGGTATGTCCACAATGTGGGTCACCAGGTGATCCAGAACCGTCGACGTGTGCTCGCGTGGTTC
CACGGTTCGACGAGTAGGTGCATGGGCGCACGCTGCCGTGGAAAGAGTCTTGGTGAAGATCGTACTCTCCATGCTAACACAACACCCCTATCTGCTGTGG
TGCATGAACTTCGCACGGCTAGAATAAAATTTGGAAAAAAAAGGAATCCCTCGTGTGGGCATCCCCGTACCAGCGTGGCCAATATGCAGCACTTTTCCTT
GCCTGTGAAATGGGGTTTGTCAAGTAAATCAAAGGCCGCGCCGTGAAGGGATGTACAAATTGCCGGAATTGGCCGTCACACCTCCTGCACACACAAAACG
TGCGGGTCTTCACGGGCAACAAAACCCAACGCCGCATCATCCAAGTTCCCCACGTTCCACGTGCACAAATGAGGAATCCAGACATGGCGGTGGTGCGCTC
AAGGATAAGTGTGGAAAGTGACTGGGAGGGCCTTGTCCGTCAATTCCACCGCTAAAGAAACATCGATCACCCTGTGCACTCGACACACCAGAAAAGGCTG
GAATCACAGCAATGCGTCGTGCCCCAATAGACAACCCGCTCAAAGGCGTTCCTGGAAGCACGGGTCCCTGCTACTGTTCCGCCACCGCCTTGCTCCTGCA
AACTGTAATGCTTCCTGCATGTAAATCCACGGTAAGGCCGAGCTGCAATTCACCACTAACAATAGGCGGCTCGTTGGATCCCTCTTCCATTGCATAAAAT
AGGCGTTAAGGTCCTCGCACGCAACTCCATGAAAATACAGTCCGGTACAACACGACATCAGGAGTGACAAGGAAAACAAGCGAATCTCCTTCCACACAGT
CATCGCAGATCGGGAGAAACCCTTGAAGGCACCCGCGCAAAAAAGAATCGTGTCACAAAAACAACAATCAACAATACTGTCGGTGCTGTGAGTGATGAGT
GGCCGTGGTGTGCAGCAGCCGTGGCCTCGCGCCACCTCCCATCAACCACCACCGCACGTCTGCCAATTCTAAGCGTTGCACGTCACAGAAGAGCGTTACC
AATTTTGTGGCCCGCACTGGATGCACAGTCGAGCAGGCTCAGCGCGTCTGAGCGGGTGTCACCGGCCATGAGCTCCTGCTGTGCGGGTGGTCGGTACGAC
GACGCAGCGGTGGTGCCTGAGGCGTACAAAGATGAATTCACGTCGTACGGCTTCTGCATGTTCTCGTCGCTCTCCTCGTCATCGCGCAGCAGCGCCTCCA
GCCCTCCACGCCGCGGCTCGCGCAGCTCCTGCCAGTGGCGGTCCTCCGCGTACCACACAACGATGCTGTACACAGTGGTCAGCAGCAGCACGATAGCCGC
GTACGCCCTCGCTCCGCCGTCGCTCGGCGCAAGATGGTTGGCCGCGCTGACAAGGCACAGCGCCGCAAGGAGCACAAAGCTCGCAGTGCGCATCACCGTC
AGGAAGGCCGAGCGCATCATGTTCGTGAAGGCAACCACACCCGCACCCGCAAGCTGCACCAACGCCACGAGCAACGCCACACGCATAGCCGCAATGGCCC
TGCACCGCACACGGTGCACGCCTGCAACATGTCAAAATAAAAATAAAAATGCAAGCTTTTTCCCCCCTCGCGAGGGCCTCCGCAGCCACAATCCTGTGCG
TGCGTGCATTCTCAGCGTTTTAAGCACGGCATGTGTGTGCATGTGCTTGTGTGTTTGGCAGCGCCTATACTTGCAGAGCAGCTGTGCGCCACAAGAGAGT
CTGAAGAAAGCAACGGCAGAGAGAGGCAGATAGCACACACACAGCCGCGGAATGGGTGCACTCAACCACAAAATCAAAAAGAAAAACAAAACAAAAAGCC
GAAGCGTGGGACTACCAGCGCACACACACTCTCATTGCTCCCGTAAAGCAAAACACACACACAGAGGGAGAGAGAGAGGTCGCCCACTCAATGCAATGAA
AAAAAAAACAGAAACAGTTACGGTGCTCCGCCCATGCAGCCAGGCAGGACGGCAGCGGTGCCTGTCGTGCAAAAGAGAGCACCAACGGGCCTGCATGGGT
GTGCATGCATATATACAATGGGCACATTATGTGTGTGCCTCGTGGGGTGAGGCGACGACGAGAGTCCATGCAAGGGGACACACACACATAGAGAGAGAGA
GAAGGACGAGTGTGTGTGCGGGCGGTGCATGGCTCCCTCAAACTCACTCTCACGCGGCCACCACCGCAGCAGCAGCCGCACACGCAACAAGAAAAAGCAA
AAGAGGGGAGGTGGCGTGGGAGACCGCGGTGCTGCCGTCATTGTCGCCAGCCGTCGCCGTGTCACCTGTTGTGGCGTTTGTGGCTGGTATTGTTTCCTTC
GGATTGGCTTCTTTATTTTCATTTTTGTTTTTCTTCTCGTGTCCCTGTACCATCAGCTGCTGGATCATTGTTCGGGATGCCCTCTTCAGTGCTCTTGTCA
GCTTCATTATTGGCGAAATTACCGTTTCCCGTGGGTGATGGTGGCGTTGTTTCTGCATGGCCGTCAGAGGGTTCATTCTGCGAATTGGCTGCGATGGGGG
CAACGCCCTCAGTTTGTGAATTGTTGTTTGACTTCATGTCGCTTTGGGGTAGTTGTAGCTGTTACACGGGCGCGGTATCTTCAGGGCTCGACTGTCCATT
CACTCGTGCTTGTGTTGAATCCCCCTCTATTTTTCCAATTGTTTTCATTGCCACTTCTGCTGTTGCTTTTTTTGGTGATGGTGATGTTGCGTGTGGTATT
GTTTTCAGTTTCGCTGCATTTTCAAGTGTCCCTGTTGGTGAATTATCATTTTTGTTTTTTTGTGTTCTTCCGCTTCTCCTTGTACTGCCTGTTGTTGTTG
TTTTTCGTTTCACCTTCATCTTCTTTAACCTTTTCCAATGCTCCCACCCCCCGTTCAGGAATGTTTGGTGGAATATTAGCGCCACCGTCATCCGTCGGCG
TGTCATTGGTGGATGCATTGCTCTCGGAAGGATTATTCAAATTGTGATCTTTGCCAGGTTGAGTGACAGTACTGCCTGATGGAGATTGACCAGCGCTTTG
GCGTTGGGACTCTGTTGCCTCACCGCTTGTGGGATCCCTGGTATCGCCAATTCCATTTGGATCAACCGTTTTTTAACGGCTTCTCCTTTTCATCGTGGTC
TGATACTTTAGGTGTCGGCAGCGGTGCTGGTGGACCAGGCGTTAAAACTTCAGCATTACCCTTCGACTTCGTACCAGATAATAATTGCTTGGGCTTTTCC
GATTTGACTGCACCACCCAATTCTGCTCCCTCCTTGTCCCCAGCTTCAACCGCCCTTATTAATCCCATCTAAGTGGATAACAAACTGCAGTCCGCCCTCG
GAAAGACACCGACACTTTCAGCATTATTCACGTGTGTCAGTAAATTCCCGTTCCTTCACTGCAACGGTCCGCCATCGCGTATACAACTCCGCCGGCACCG
CACCACAGCACGCAGAGGGCACACACCAGAAGCACACGGCCAGTCATCATCATCGCCATCACTCCTGTCACTTGCTTGTAGCCTTCAGCACAAACTAACA
ACACGTCAACGCAGAGTGAAAGGAAAAGGAGAAACACGGCCGCTACATAACGTACACAGAGCGCGCTCCCGCCCCACCAGCTACACGCAGAGGTGGATCC
TCAGCCATCCATGATGCGACGCCAAAATGTCACTGCCGTCCCGCCCTCAATGGGATGCGGCGTCCCACTCCACGCGGTCACACGGAGTGCAACATTTCCT
CAATACAATCTATTCGCCTCCATCCCTCAAAGATGCTTCTGTTAGTGATGGGCCTTAGAGCACAATAGAATAAAAAAATACGAAAAATGTGGTGATACTG
CGATACCGCCGGCCACAATGATGCTCCCGTAACAGAGCAATGCTCCAATTATTCATCGCGTTCACACAAAAGCACCCAAATGTATGAAACAACCCGCAAT
TCTTTTTACCAGAAATCAAACCACCCCCTTCACTCCCCAGTTATTTTCCCATTTCCTCTTCTATTCCTCACTTCGGAGAGCTTCTTCTCCTCTGGCGTCT
CCGGATAATATTGACACTTTGTACTGGCGCACCTTTTCCTTCAAGAACACCGAATCTCACGGCTCTCGTCGCTCACATCATCGGTATTGACAACATCATC
TCTGCCAGTCAATTGTCTGCGTGCTGCACATAAATCATCTCCCACGACATGTCTCGGTACAATTCCTCCCAACCATTAAAATATGCCGCCAGACACTCAT
TGAACTGCCGCACAGTGCTGGCGGTGATGTGAAGCGCACTCGCCGTAGTGATCCGCAGCCCAACCAGCGTCATTGGATTTGACTCCATAAACAAAAAAGC
GTCCACCAGCCGAAAGCTTTCGACCTTCGTTATGTACAACACCCCGCACTCCACGTCAATCTTCTCGTAACGGTATTCCATCGACGGTAAAAAATGGTGC
CTGGTGGGGCGCTCCTGTGAGTACACTTACAGCGCACAGCGGTGTGACTGACGTCGTGTTGGTGGCCTCAGCTCCTCCATTTTAAGTCTTACTGCAGCCA
AAAAAGCCCCTTCAAAAACGCAAACACGGAGCACTTCCCAAGGTTTTCGGATATGAGATAATCCTTGAGCCTCTAGACGATCAAATTAAAATCATGCGGC
CGCACTAACTTTGCTAACCCGCGTAATATTTCGCTTCCGAGGTGGGCAGATATCGGTGCATTGAAAGGGGACTCGCCATTGCGCTCTCCCCGTACTCGAA
AAATCTTCGCAACATATTCGAGCGCCGTATTAACAACCCACATTTTAGATACTCCAAAAACCAAAGTAACACCTGCTTCTCGAGGAGTTCGTCCCATCCA
CAGCGCTGTGACACTTCTCAATCCGTAAATTATAATGTCGCTTACCAAAGATGTAGCGAAAAAGCGTTCCCGCTGTATCCATGTGACCCCTCACCTCGTG
CCAGCATTCCGCTTGCTGCTGCACGGCTGATCACGCCACATCCAAACGCACATTGCCTCCGCGTCGCTTTCGTCAGGACAATCCGCCACAATTCGTGCGG
CTCTCCTTTCGCTCGCCCAGTGTCCATATATTTTTGTCTCTGGTGTCACCACAAGCATGCCCCATTCAAGAGGAAGCAAACAAGTAGACAGGCGATTGTC
CTTCTCTGCCGCGTCGTAGACAATGCACTCCCTCACTCCACGCCGAAACAGATCCTTCACAGCTTTTGCAATGCTGGACTCACCCAGGTATTCGGACGCC
GTTCTGGTGGTCATGTCCGACATATATGCTCCACTCACCATAAAGTGCGCAACCATTGGGAGCTTCTCCGCATCGTAGTGCAGCAGCTGGTAGAGGAGGT
ACGAGCCGGCAGCCATCGACTTCCCGATCCCGGGCGTCCCAATCAACACACATCGCTCGGGCTCAAAGTGGGCCCCAGGGTCAGGACTGAACCACTTGGT
TAGATCGTCAAGGACGATCTGCCACACTCGCTCCACCTCACAGTTAACACACAAATAATTACCAGCCCTATGCGGCGCATGCAGCGTGTACGGCCATCCC
TTGTCCGAGGTGAGCACCATCAGCCTGGGACGCTCTGCACCGGATTGCTCCACGCTGTCATCCTTTTCGAGAGTTCAACCAACGGCCTTGTACGCCCATG
ACTGCGGTGGTTCCTCCTTCTTCACTTGCAGTCCCGTCCCCTCGCCATCAGGAACTTCCACGACATGATGCCACCTCGCATTGTACACAGACTCGTAGTA
TCCCAGCAGCGTGTCTCCTTTCACCCGACTGTCAAGAGCCCACATTAATCGCCGCACCTTCTCCACTCTACCGCGAGTCGCAGCGGGTTGATCTGTGTCA
CCCTCAGACTCCGGCCTCGCTCTCCTCTGACAAACTCCCTGCGGCACGGCAGACGCTTGATTTCCAGGCATTGCTTCATTCCGTTTTTTTGGTTGGATTG
AGTTAAAGCTGAACACTAACCACCAAACAGGAGGAGAATAAGAGAGAGATGGGGTAACTAGGCACAGACATGACGGGCAGCCACAGCAAGAGAGTCATCC
ACACAGTGTGCGGCGCACACCACATGCACGAGGACCGCCGCAACGACGGCAAGTGGGTGCCATCCACCCAGCACAGTGTTGGTGAGAGCCAACAATAATA
ACACCGTGGTGCGCACGGAGGGTTCGCCCACGCATTCCGCTCGCCACGGTCCCGCACCCCTGTGGCACCGCCGTCACCGCACACACTCTGCAAGAGGAAG
TGGGCATATCGTCACTGACATGTACAAACAAGTGGAAGTAGAATTCGGTGCAGCAACGGCAAAACGCAGGGATCACAAATCACACACGCCACAACAGCGG
CGCATCATGGTAAGTTCCAACACAACAGAAAGGAGGGCAATTACATGCTTTATGAAAAATCCCCGCAATTCGCGCGGCAAAAAAAGAACCATGACATTGC
CTTCAATATTACATTCGTCATTTACATCCCCAATGCGTGGCCCTGCAGATGTTGCCCCGCCATGGTGAAAGCAACTGCCTCGTTGTGGTGTCATCGCGCA
GCCATCCGCCTGAGTAAGAACAAAGGGAAAATCAGGTGTCCCTCCACGTGGAGGGAGGAGAGACTCCACCGCAGCGTCCTTCAGGACGCAAACACTCCGC
GGCCAGTGGCCGGTGTCGTGTGCAGGCTCCGCGAGGAGGTTGTGGGCACGCCACTGCGCCACACGGAGTGCCTCCTCAGAACACAACAGCAGACGTGTCC
ACTTCAGGTCGCACTCGTGGCGGTGGTGGCATCCGCTGCCTCGCTGCGTGCTGCTGGCGTCGATTACGATGCTGCAGTGTGATAGAGGGTGCCCGACACG
AGCGGTGCTGGGCAGGGCGGGAAATGCCCTCCGCGGCGAGACACCCAGCGCGACTCCTGACCGCGGCGCTCACGCACTTCCCTCCCGCTCCTCTCCATCC
ACCCGGCAATCGCACAGCCGCCGGCACATTATCCCCGAAGCAACACACACGTAAAAGCATCGTAGCATATTTCCCGAGAGAACAGAGCGACAGCCACACG
CTGCGGCCATCGTGCCGACAGGTGAGCCCTTGAACAACTTTGTTTTGGGGCCACGCGCACACCCGCAGGGATCACCCACAGCAACGCACAAAATTGCAAT
CAAAAATATTCACCCACCATCACCGCAATCGCACAGGAGATGAGAGCCACGGCGCACTCTCACTGCCTCTCTCACTCTCCTGTCCACGGAAAAAAGCAGA
AACCACAAGAAACCTCAGGCACCGTGAAAAAAAAAAGCATCCGCCTGCAGCGAAATGTGTACACCGTGCGTTTCTGTGTGTCTGTCTGTGCCTACATGTA
CGCAAAGAAAAAAAAGGGCACAAAATTAAAGCAACACAAAACCCGCAAAAGACGCGCCAGAATCAAAAAAAAATAATAATAACAATACTGAGAATTTTAA
TTATACAGCAGCCCGAAAACCCCCAGCAAACAAAAAAACAAAAATGATCAAACGTTTATTTGGCGGTATATGCGCCTCTCCTTTATTCCTACACACAAAA
GCAAAACAAACTTCCATCCTAAATAAATTAAATAACATTTCAGACTAAAAACCCTTCAAGCAAAAAAAAAAAAAAAAAGCAAAAATTAATTCCCTCAAAA
ATTACACTTCACTTTACATCGACCCATTGTGAATTCCCACCTTAGAACTATTCCGCGTCTTCGATGTGTGTCGCCTCTCCACACACAAACAAAAGTGCTT
TGTGCAGTGGTAAGAGACTGAAAAAAGCAAAAAACAAACTGCCCTCGCCACACTCCAGGCGGTGTATTATCACAAACACAAGCCATGTAATGCATGAGTA
AAATAAGTGCCAAAAAAGGCACCCACCACTTGTTTAGCTTCATCTTATCACACATTTAGTAGCGATTTCTTAAACCAAATAAAAACTGTTTTCCCTCACA
TGTTACCGTTCAATCAGCAAAATTAAAAAAACATTAAACAATTACGGAAACGACTTGCAGGAGAAAAAAGCAACGGAACAACGGTCTGGTGGTCTGAAAC
AAACCCGGTGCATACATATGAAGTGGTTTCCAGGTGGCTTGCGAATGAGCGTCCCTTTTGAGCCCTTCTCCCAGTGGCCCACGACCACGCAGCAAGGCTG
GCCCGAGGAAGTGGGTGGGGTGAAAAATGAGAATTGTCTCACCCTCCAACGCGGCTCAACCACGACGCACCCGCAATACACCGGAGAGAAACCAAAAAGA
GCAAAATTAAAGCATTCCATTTAAATAGAGGATAATAGAAAGAGTTGCACCATCGGACGCAATCCTTCCACAAGCTGTTCAATACATCAAGGCAAATCGC
GCACACAGTGTTATTGTGTGGACCACACCAGGCATGGCCACTGCAAAAATTATTTACTAAGCTGAAGGGCCAACCATTCAGGATTGAGAACGTCGTTCAA
CGAGCAGACTTCAGGAAAGGAAATTGTTTTTGCCTTCCGATCAGCGTCGTATATTTTCACAGTGGCATTCTGCACAAAGTCCCTGGTCTCATTCATAACG
TCAGGAGAATAACGCAGCCAGTCCACCCACATTGTGCGGTTCAGCAGTGTAGGTATTCTGTCCCACAAGTAAGGAGGCCCAGGAAAGTGGTACAACGCCG
GGGACCCAAAGGCCCCGGAACGCGGTGTGAGAAAGAAGGAGTTGTTGTAGTCAAGACTCAGAAGACCATATCGTATGCGGAAATCGGCAGTCACATTCGT
GTCCCGGGTCACGCTCCACACATGCAGCAGCGACCAGATGCTCTGGTCACACCACCATTTATCACTCGTTGCCAGAAGGCTCGCATATGCTTTGTACGCC
TCTCGAAATGCCCACACACGCCCCACCATTCCTCCACCAGCAAGGTATCGGTACCCCGACGCCAGAAAACGCACCATGCGCTGATCCGCAGAGGACTTGG
CGGCCTCCCATACACGTTCGTAGTACCAAATGCATTTCGCAAAGATTTCTGGAGAACCCCATGGGACCATGAGTTCCATCTGTGGCGCATAACAGACCGG
GTCACTCTCAAACAACAAGGGGGCTGTTGCCTCACCTCGATGCACCGCCGTGTCGTTGAAGGCGTCTGCGGTGGGCGCTGTTGTTGCCACAAAGTCCTCC
ACGGCCTGCTTTATCCCAAGGGGTCCGGTGAACATCGTGTCGCCACCATCGAACACCACCACCACGTCCTCATCGCGCAGGCCCTCGTCAGTTATGCAGT
CCAGAAGCAACGACGGGCGGGATGTGTGTGTGTAATTCGCCCCCATGCCAATCGTTGTTACAGACACGCGGGAGAGAATGGAACTCACCTGCATCCTGCA
CCAGCCGGGAGAGTAGCCCGTATGAACAACAATAAGCGCAACCCTTGGCTCCCGCGTTGGAGAGGGTGCAAACGCGCTGCAGTACACAGGGATGGAGGGA
ACCTGCCACACATTTGTGTCTATCGTCAATGAAACAAAATTAAGCAGCATCAACAAGACAACAGCAGTCCAAAGCAGCGCCTGGCAGTAGTGCTTGCTCA
ATGCTCTGAGCAGCGCGGCGAGAGATGCGTAAGAGCGCATTGTGGATATTGGGAGCTGAGAAGTGGTGAAAAGTTCTTCTACAAAAGTAACAAGAGCAGC
ATGGGATAAAAGACACATCGATTATGGGAGTGGCAGTAACAGCATGCGGTGCCCATTGTCAGCCTCCACACAAACAGTCATGCCAAACGTGGCGTGGGTA
GGTGTGGCGCCACCACCACCGCTCCGTGGCAATCACGTCCTCAGGCAGTGTCTAAAAAGATAAACTCTGTCTGTCCGTGTGTGTGCTCCCCGTTGAGGCC
CACGGGGTTGACACGCCCACACCCTGTGCTGCAATTCCGCCGGTGGATACGTAGGGAAACACAAACACAACTGGACGACAAAACACTCACGTCACCACAG
CAGCGGGTTTCCAAAAACTATCTCACGAGTTCAAATGGCATGTACACACTGCCACCAAAAGCAGATGTTCCGGAATCCCCATCGCCCCCCGCATCGGAGC
GCAAAGAAATGGTGCCACTTAAAACAACATTAAAAAAAATCGTGAAGACACCACCAGCTGCCAAGAGCCCCGCTGTGCCATGGTTCGACACGTGCGTCGT
CAACACACCACCTCATGAGCAAAAGAGGACGGAGACAGGACCTTTTCAATGCCGCAGACCCAGCAGCACAGAAAAGGTAAAAAAAAGTACGCCCTTTTGC
GGCAGTAAACCCGCTTCGAGGCATTTCTCTTTTCACACCCTAATTCTAGCTGCACACAGTGAAAGCTGACACAAATTTAGACAAGAAAATTAGACTGCAA
ATAAGGACTGACAAGAGCAGTGCATGGCCGTAAGAGTCTTCTCTGCAAGTATACTCACACTGCTACGTGGGAAATGCGGCAAACTCCCTGCCTTTCACAC
ACACGCATCCCCTGCATGTATGCTCCACTGCGCAAAAATACAACTCCAAAAAGCTCAAAATATAAAAAATACATAACCACAAAGCAATCCACAACAGCAA
ACTGTGTGTCTCTGTGCAACAAAAGTGACGACGAAAAGTGTTTGAGCACATTAAAAACAATAATAATAAAACACGCGTAGCAGATATATATATATATATA
TATGGCACATCCAATTCCTGCTTCGAGCACCACGCCAATGGCATCGTGAAATGCGTATGTGGAAGCACCGCTACTCAAAGCACAGCAATGCCCTGCCGTG
CAAAATAGAGGTCGTTTGCCAAGGACGTTGCTTTCCATAGCCGGCCGAAATTTTGTCCATGATGTAAAAAAGCAATACAAAATACTCATGAGATAAAGAT
TCATAAAGTATGGGCTGTAGCAAACCTCGGTCGTGTGTCTCGGTGTATGCCCCTTTTGCCGTTTTGGTGTGGGTGAAACTTTTGTTGGCTGCAGAGCAAC
ATTAGAGGGGCTTTTGACAACCCCCAAACGGTTCATCAGCCCTGCCGGGAGCCCCGGTGGGCGTGGCGAGGGTTGCCGGGAATACTTTTTGGTCGGCTCA
TCTGAAAACTAGGCATAACATTGGGTCTGCGCTCATTGCTGAGTTTGGCTGCAAGTGCAACAGTAAACGTATGCGCCGCATCAATCACCCCAAACGCCTT
CGCAAGCCGCTGCCGGGCGTCCTTATTACTGTTTGGCGGCTCTTTCAGACCTTGCGCCGCCTCCGGCTCCGGGAGTCTCTCAATCACCCAAAAAAAAAAA
CCGACATCAATGCTGCGCCTGCCAACAAAAAATAAGCTTACGCACATCCTGGATGCGGCAGGAGGACAATCCAGTAAGACATGCACAGCAACGTTGCATG
CGTCACTCTGCTAGACGGCAAAAAGCTCTTCCAAAGCCCGCGTCATTGCACCGTCGAGCGATGCGTCTGCAACTGCGCCCCAATGACAGCTACAATCCTA
TCTGGGTGGCGCAGGGCACTTCCTCAAACGATGGGTAGAACCACAATGCCTCAAAAGAGAACTCCTCGCACGGAGCAGACGTAACGCGGCACGTGACGTT
GCTTGAGTAATAAAATAATAAAGCGCCTTCTGCCCTTCCGCTACAAGGGCGTCTGATGGCACACCTTCTACCCATGCATGTTTACTTGGGTCCTTCGCAA
GAGCTGGTTTTGCGGATCAAGAGTTCCGCATGCCTTGACATTTGCCACGGCACTCAGCAATATATGTTTCTCTAACTGCCTCCAAAGGGGCCCAAAGTGT
TAGACACAACACGATGGGCTGCTTCCCTTTTAGAGGAGCTCCAGAAAATGGAACCCGAGCGCCTAGAAGAATGTGTGGCATTGCTCCCAACGACCATGCG
TCGCACTTGACGTCATGGAGTTCGCTCTGGGCGTCGTAGTAGCCCACATTGACTTTCTCGATTCCAATGTAAATCGGTGATCCTCGGGCATTCCAGTAAT
GTAATTTCGTTCTCGATACCATATAAGTGACGTATACGTCCAAAACGTATGGCATATCTATATACTTGTAGACATCTTCTTCTGGCAAAGAAAGATATTC
TCCTGCTTTAGGTCATGGTGTATTTAACCAATGGAGCAGACATGAGCAAAAGCAAAAAGAATTTTTCGGGCTCTTTTGTTGGTAGTTATTTCCCCGCATT
GCGAAAATATCGCAGTGCTGTCCAGAACCATCCAGTCATACAGAAGTTCCAGAACGCGCTAGAGGTGTCTTTGTGTGTCAAATTTATTCGAAAGTCAAAT
GACACGCGTGGGTCCCCAATCGCCAGCACGTCGCGCAATTCACAAAGGACAGAATTTACGTCATTTGGCCCACAACGCCAAATGTCCACCGCTTTGACGG
GAAAATCTTTTGTGTATGATACGATGAAAGCAGCAATAGACCAGTTCTTGCAACCCCTTTCAACACGACTGAAGGCATACAGAAAAACACAGTAAGGGGA
AACGGTTTGAAGTGAGGCACACAATACCAAGAGGAAAACAGCAGTGTGTGAAGAAGAACGTAGTCACACGGCTCCCAAAGAAAAAAAAAGTGTTTAGCTA
AATTATTGCGACTTTTTAGGAAATGTGACTTCCGGCACCCCTCACACAGCGAGAGAAGGTGTCCGAGGCACATCAGAGTGTCACATACCTCATTTTGCGT
GAAGCACACACCCATCATTGGCAGCAACCGTTCTTCCTTGTTTGTGTCATTAAATCCCGTCAAAATACGACACGTTCACCCCCATGACAAAAAAAAAAAA
GAAAAAAAAGGCAAAGGGGAAAAGAGTAACGCCTGCGTCAAAGCTTCTCATTCCCCAAGGGTACATGTTGAATGGTGTCCGTGAAAATGCTGGTGATAAG
ATTCAGACTGTTGAGATAAAGGCGTCCGTCTTGCCAAGACATCCATGGCGTTGGAAATTAATGTAATGAAGGCACCAAGTTCGGTTTTTAGTCACGGAGG
TTAATAGAAAACGTCCAATAGTGACGCTTCCATCACTCTCATGTCACCAATCAGAAACACACACAAAGACACACACTAAGAGTAAATAGCAAAAAACGAT
AACCAAGAGGCAATGCATCGTCTGTTGTGTCTCTCCGAAAAAGACAAATAGTACACGTGATAGCGTGCAGCATGATTCGTCCACTAAAATGGAAAAAAGT
GATTCGTCTTACTTGTGCAGTTTATCACCATTTCCCCTGTGCATAAACGCCGGCATTGGTGTGGCTCGCTGCCGAAGCTCCTCCGGAATGCGTATTCCCT
CTCCAAGAGCAGGAAGTTCACGTGGGTGCATGCCCTTCACATAAGGCACCACATAAGTCCCCAGCCATGACCACAACAACATAAATGCAAAAAAAAATTT
CCACGGAAACGACCGAATTTGCTTTATACGTGCACGCCACGGCAGCGTTCGGTTATTTTCCACACGCTGACGGTCGCGATAAAGAGCCTCGGCCAGGTCA
AAGCGTCCCTTCCCCAACTTGGTACTACTCATCGCGTGGTGTGTCGCACGCCGTGGCTGTCGGCGCTTCACATATTTACTTTGACAAAGTGTCACGGACA
ATGCGGAGCGCAACATCCTTTTACTACCTTCTTCCCCCTTTATCCTTCTGCATACTGGATTGTATCAAAATACAAACAAAGTAACAACAACAAGATAGTG
CAGGTGGGCTATAAAAGAATAAATTCCTCCACAGAGGGGAGAGAAACACAGACACGCATAAGTGTGCCGTTTATTTACTCCAAATTGCTTGAGAAATAGA
ACAGATGGCTGATTATCCCTGCAAGAAGGGCAAGAAAAAAATGTTTTAACGGACCAATAAACTCCGTTCAAAAAAAGTGCGGCAAGAGTTCATCTAGCAC
ATGTGGGCACCGTAACTCCCACATTCATTGATGTCTTGCAACGCAATGGGAATATTTGTTGACGCATCGCGGCATGCCAAGTAAAAAAACACTTCGCAAA
TTTTCCATTTTTCTCAATCCATGCACTGCCTTCACTGGAGAATCGATTGCACTCCTCCGAAGATCATTCGTTTAGGAAATGCCGCAGACTTCCTTCTGCA
AGACAAGAAAACCCTAGCTGCAGATGCAGCAGCTGCATCTTCGTGTGTCGAATATCTGGTACCACGCGTATCATCGCACTGTCTTCACCTAGTCAATTAC
TCTAGCCCAACGCTTCCCGTAACATCTCTATAATTCTCCCACGGCGGCATTTCAGATGGATGATGACGTCTTCCAATTCTATTTATTCGGTTGTTGGAAA
ATGCATTTATCTTGGAGAAGCGCACCCAGCTCCTGGAAGCTTCGCAGCTTTACCCAAACATCGTCAATTTTCCCATGCTACGCTACGCGTTCCTGGCAGA
CCCGTATCATAATTTTTTTTTTCTTTTTTTTCTCTTTTTTAGGAACTTCTGAAGAGAATGATCGCGGGAGGACTAGAGCACTTAATTGATGTATATGTAT
CCTGGTAAAACTAATGCTCTTCTTTATGAGACTTTTCCTATCGTATGAATTTTGGGAAGGCCATGACCTTAGAGGAGCAGAGAACCGATGGCGGCCGGAT
AAATTTTTATTTTTATTTTAAGCTTACAGACACAGCCAGTTTGGTTTAAGGAAACGACATTGGTTCCTTACACGGTTTCTGAGTGGTGTGATATTGGCGC
CCGTCTCTGGGACCTGGTACGCCAGCGTGGCGAAGCCCAGGTGCAGACAACGTTCATTAATGGAACCGAGATGCCGGATGAGACGTTAACTGTGGCTCCC
TCATCGACAGGCTTGTGCCTGATTTTGGGAAACGCCACCAAGCCCTGGGAGGATTCGAGCCTTACAGGACATATTGCGAGTCCCCGGGCGTTTCGAGTAC
CAAATTTTGAGAATCAATTGATCTTGCCCATCATGGGCGCAGCCCGAGAGTTGGGGCGCGTGGCAAGGACTAATCATTGCTGAAGGGGGACGCTTGAGCA
CGAAATGCGCCCACGCCGCCGTGGACGTGCAGAATCGAGGCGCTCGGCTTTATTCGCGGGCGGAAGAGGCGCACGACAAACTATCGGCGCGCGAAGCTAA
CATTGCGGTCGCCGGCGGCCTTCCTGCAGAACGAGAACGCGCGCTCGCCGGAAGCGAAGAGCAGTTGGAGGCGACCCGCGCCCAACCACAGGAGCGAGGG
GCACGCATTAGCGCACGAGAGGCGCAGCAAGCCGCTTTGGAGGTACGAAAGATGGACCTGTCACGCGTCAAAATATGGCCGAAGATGGCATTACCAAACA
ACTTCTTCGAAAGCGTCGCTTGACGGCTGGGGGCGCGTCGTCACGCACGGCCCAACGAACCCCGACACGAGAGAGACGGCAGGTTATTCCTCCAGACGTC
TCAGGGCAACGTTGTGTGACCACATTTCCATCCCTCGATGCCTTTGCCCTCCAGCACTTCATTTTGGACGAATGTTCCGCGCATTCGGCGTCACCACTTG
GGCCCCGCGCATGTGGAATGAGGGCGTTTCCGGAGTCTTTTTAGACCTCCGGGGCGCATACAATTATTGGAAACGGGCGGAGGACCAGGCCCAAATTGAC
TTTGACAATTTGGCTGTGTGGATCGGTGCGCTGGAAGTCCTGCAGGATCCCACCGATCGAATCATGAATTTGGGGAGATCCTTACGGAATACATTCCGGA
CGCGGCTCACGATGGCGTCCGATCCCGGCATCCGGCTTTCCAAACTGCGCGCCCGTCTTTACACACTGCTGTTCACCAGACCGACACCTATGCGAGGGCG
ACCCAGCCTCTCGTCGATCGGCGAGAAACCCAGCGCGCTGTGCGATGCCAATGATGCCATATCTTTGGACACGAGGCATCTACATGCAATTTGCGCCCGA
GAGGGAATTACTCACAACACAGGCGTCCATCAAAAAACGGCGGAGGGGCTGCCGCACGCCGCTCATGAATGCTGACGACGGCAGCCCCATCCAATCCGCC
ACCTCCCACCAATCCTCACAGGCAGTGCACCGCGCCGCCGATGCTCCACCCTATTTTTCAAATTGCCCGACGCAATCGTTGACAAGGGCAATGGAGCTTA
TCCGCCAACGACGCTCGACTGTGGTACGACGAAACACCGGCAGTTCCGCTTTGGGCCAGTTATACGAGGAAAGCGAACGAGGTCGCTCGAGAGATGTGGG
CGCCGTCAACGTGGGAGCAGAGAATGTCCCTAGTGGGGTAATTTTCAACTTTTGCCGCACGCACGAACGGACGATGAACGCGGAGAGTTGTGCGGCCTTT
TTGATGGCAATCGATGTGGCGCCATCGACCCGAGTGCGGCACACCAGGATGCTGCGGTCCGTGTTGGAAACGGATCGAACCCCGCTGGACATGATGATTC
TGGGGTTACAAAAAGTTGCGGTGTGATTGGGAAAAAAGCAGGTGAGCTCATCGACAGAGGAAGGGATGGATCAAGTAATCCGCAGCCGGACCGATTGGAG
GGAACGTTTTGTTTTTCGACTTGCGTGGATGACGGCGAGTCGTTGGTCCGGGATTGCGGCCTTGACAGCCAACAGTTTCACACTGGAGCCGAACGGGGCC
TTAATTTTGGATTGGCCCGTGGCGCCAAAGACGGCGAAAGCGGATCCCCACGGCGCCTCGCGGTTCATGAGGACACGAGGGCGGGATGCCTTCGACACCA
TAAAGCTATGCAGGACACTTCAAGAAAACGAAAAGCTTACGAATCCTACGACTGCCCAAGTCGAACGAGCTCTGGCTCCTTGGAATGCCACGGCGCATTC
CATAAAACGCGGTGTGTTGAGACACGCTGCTCCAATCGTGGAGACGCACAATTTTGACCCACACGTGATCTCGCAGTTGGCGGTGCACGTTGACTCGGTC
GACCTTCTCCAGGACACAGTTCGGTATTCTGGGAATTACACCACAGTGCTGACCCAGGTGTCGTCGCTGGTCGCACTGATGTGAAGGGAGAAACCGCGGA
AGGGCAGGAACCCTGGTTGAGAGCGGAGGAGCGTTTTTTCCATGATTTTAATCATCATGCTGCCACTATAAAGAGACGCGCGACAAGGACGCGTCTGGCC
ACTCCACAAGATGAACGAACCATCCAGCTACAGCAGCAAGTCAACGTGCCCGTATTGAATCCAGAGTGGATCCAAAGCCGGTTGAGCCCGGCCACCTTGG
AGAGGCTCATGCAAGTTTGGGGACTCGTCGGGCGGTCTCCTTTTCCTCCGTCTTCCTCCGGAAAAGCGCGCTAAGGCTCACGGAGGATTCCAGTCGCTGA
CGCGCGTTTTTTACGAAAAGCAGGAATAATCGAGGACGCTTCTTCCACAATAACAGGCGGATGGATAATGCCTTTCTCGGTTGTGGAGGAGAAAACCACC
GGTTTACGACGAAGACGGATCGCGTGGCCACGCGACAAGAACAGAGACGACCCTTCTGAGACGAATGTTCCTCTTCTACACATTTTCATTATTTGCCACA
TGTGATGGCTGAGGCCGCTTCCTGCTTGGATTTAAAGGCAACCTTTTTTCAAGTTTCTTTACCGCGGGAGACTCGGCATCTCTTTTGATGCCGCGTGGAG
GACGGCACGCTGGTGGAGCCCACACGGCTCCCAATGGGATACAAGGCCGGCCCAGAAATTCTCCAGATTATTATTACTTCGGCAATTGCGGTGGTGACGA
CGGTGGCTTACCCCCTTTGGGCCGCACCTCCATCGGTGCGTATCGACGTATGGATCGATAATATACGCATTGCAGGGTTGATAAGAGATGTGGCATTGTG
GGAAGCCCAAGTGCTTCGTAATGCGACAGTTGTCACGCAACCATGGGGGAGGATCGCGAATCGGGCACGACGCAGTACACCTTTCTGTGGGTGCAGTTTG
ATCACACTCACCGGGCGGTATCCCTGAGTGAGAGTTTGTCCGCTCTGTATGCGCCATGCCGGCGCTCAATTGTTTAACCATCGCGGAAATGGAGGTTATG
GCGTCACGCTTTTTGTACGCGGCTGCCATTTTGGGCACGCGTTTATGCGAATACTACTTTTTCATCAAGGCAGTGCGACGACGATTATCCGCACTTAACC
GGGGGATTGTGCTGGAGACATCCCCGGCGAACCTTCTGCCGGCAGTGGCTGGTTTGGGCGAGAGATTGCGACACATCATCGAGAATATAATCGTAAGCGA
ATCATCAAGCCCACGGAAAAGGCATCAGCTGCCATCATCACGGATGCATCGCTCCGTGGATGGAGAGCCGTTTTTATTCCAGACTCCGGCGACGTTAAAA
TTGCCGGGGGAAATGGGAGAGGAAGCCTTTTTTCATCATGCAGGCCGAGGCACGCGCGGTACGCTTAGCCTTATCGGCCTTTTCCGCCATCTTGCCATCC
GCCATGGACGTTTGGGTGGACAACAATTCGCTGCAAGGAGCTGCGAATAAAGGCAGCTCAAAATCACACGACATGACGTGGGAGCTGCAAATGATATATG
CGTATTTGGACTCTTGCGGAGTACAGGCATCCTTTTGGTTACGTACGGCCTGCGGAAAACCCCGCGGACGGCATATCACGCGGTCGTGTTTTTGCACTTC
ACTAATTGGCAAAAGGGCGGAACTTGGCGAAGGGGAGCGGCGGGGCCTTGTGGCTGGAGGACCCCAAAGTCTGCCACTTCGTAAGTAATGGTATTTCAGA
TCCTAACTGAGTACAAAAGATCAATTGAGCTGTCAACAGAACATATATATTTAATCAGAAAACAACATTTAGGCAATTAACTGCCTCTGCAATACCCCGC
TTTCCCTATCTTTTTGGATTATTTAGATAATTTCGGGAACCGGCCAGCGGCCCAGCCAAATGTTCTTTTTTAAACGCATCCCCTTTCATTCCACTCTTGC
GACAAAGTCCCAGTAAGCGCCCTTTTTTATCGGGATAACTCGTCTAGTAAAAGTCCCACCTTTCGCTCCCGTTCCAATGCGTTGATCTCTTTCAACATTA
AGGGCACGTTGCAATTCCTGTCTGTATGTCCGGTGGTATTCTCGTCTCCGTTCCATATCCTTCTTCGCCTATCCCGCCTCGTCGCCAAAGCGCTGTCGAA
TTATGTCGCCTGCTGGAGACCCTTGAGCTGGGCAGAGAGGGCCCAGTCCCTTTCCGCCCACGTACTTGTCACCCGATTGCACTCTTCTTGAAACTTCCTC
CGTTATTTCTTCAGTTCTTCTGCTGCGCGGCGAAGTTCCTCTCATTTCTTTTTTTGGTGTATTCCCTCCCTTAAACAGCGGTGGTCGATCATGGCACATT
CCTTCCCAGCGCAAAACTCTCCATTTGCTACAGAAAAACGTGAATTATTATTATTATTATTATTATTTTTGAGTCTCGTCTAGAAGTTCTGCTGTCCGTT
TGGTCTTTTCGCAATCATTAGGGATTTGCTGTTTCAAAGAGGTCACGTTTCTGACCCTCACCTCGTTCGAAATCTTGCAAGCAACTTTTAAACATTTGCA
CGTGCTCTCTAAGCCTTTCCTTTTTTGTTTCCTACTCTTACCAGCGCGTCTAGCTGTACAATGCCATCCGAGTGCCGAAGAGGTGGTCGAGCAACGACAA
AAGTTTCCTGCTATGAGGCAGCTGCCGTTGAGAGAACTTTCCGAGGCGAAGGTCCTGTTCAATGCCCAGCCGTTGGCGCACAGCCAAGGTGCCTGGACAT
TCTAGAAGCAGATGGTGCAAGGTTTCCTGCGGGCCGATTGGCGTGCTTGTGGAAGCAGGCTGATCCTGCGGCAGCAGAGATCGCCTCCTGGCACTGCTGT
TTCGATGTCGAGTGGCGTCTGGGTTTTGTGCGCAGCGATTCCTGTGCTGTGCGGTGCTTCTCCGTGTGGGGAAAACAATGTCACAGAAATCACATTTGAG
CTCGGGAAGCGGTGGAGGATGTTCCGGATGAAATGACCGACAGTGACTGACGAGATTCGAGAATCCCGTCAATGTAGAATCACAGTGCGGACATTTCTCC
TTCCGACGGCGTGTGAGGGTCCGTCTCCTTGCTGGAGAGACGTCTTCCACCCTCGCCGACGGGGGAACAGTGTCCGTCCCCGGTGCAGTTGGATCGTTGT
TAGAGCGCATATATGCAGACTGTTCCGGTGAGATGTTGCAGAATCGGCATTGGTTCGTGCAATCTCTCACGGCCCAGTATAGTCGGCCCCAGAGCTCAGA
TTCCCCGCGCCTTGCCCTTGCGAGGTGAACCAGTTCCTGACGGTGTAGAACTTCCTGAGTGATCAGGTCCTTACCGCTGAGATCTGATGGCCTTGTGCCG
CAAAGCAGGTAGCGATGAGTGTCTTGACGAATGGTACTACGCCACTTGTTGGTGAGCTGGGTAGTAAAACATGTCAGCAGATCCGTATGCCATAAAGGTG
CGATTCCTTGCTCCGTGTATTGTCCACTTTCCATAGTCTGCGTCGCATACTGATCTGCAAGCTCGTTAGCATGTACTCCACAATGTCCGTAACAAAACTG
CAGGTGCACGGACCAGCCGGCACACGTCAGTGTCAAGAGACGCTGCCAGATCTGATCCTCCGTCCAGTCTGTCTGACTGAGCGGGCCCTTGTTTAGAGCC
GCTAGAAGAGACTGACTGTCCGTGACCACAAGCAGGGTTTTACGCCTGTGTCGGATACGGGGGATCATCAGCTTCTCTAGGGCTAGAAGCAGCGCACGGG
ATTCCGTCCTGTAGCTGCATGGGCGTGCACCGCAGTTTATGCTGGCCTTTTCTATTATCTCCGATGAATTGAGGGATGAAAGCAGTATTCCAACCCCTGC
TGACTTGGGAACGTGGACACCGCCATCGGTCGCAAGTATCCACGAACGATGGGTGTGCAGCGCCAGAGCCTCTTCGCTGACTCTGCGCTTTTCCCTCATC
AGCTCTTCTTCGTCAGTTATTGAGTGGTCTATCGGAAGTTCCACGCCGATGGTGACCCGGTGTGCGGAGGTCGCAAACCAGGGAGGAATGGAGCTGCGAA
AGAACCGCTCTTCGCGTGGTGAGCTCTGGGTGATGCCATAGTCCTTTGTGTATGCGTCTACGAAGGCATATAGCTCGTCCCGAGATAATGGCGAGATGCG
GAAACCAGCGCGAGGCGGTGGCTCAGGCGGGGGTCTCCGCATCCAGTCCATCTGACATGCGCGTGTGTTCTCAAATATTGAGAGCCGCGCGCGCAGGCAG
AGGACGTGGAGCGGCGGCATATTAGCCTCCAGCAGCGCGGATTCCGGGTCTACAGTGCTCGGAACTCCGCTGACAATGCGTGCTAGGGTTGCGTACGTCT
TCTGCATCTCATTCTTCGCTGAATCCGTTGCTACTGCCCATATGAGCTCGCTGCCATAGCGTAATTTGGAAGCACCGTATCCAATGACGAACGTGCGTAG
GTCATGTGGAGACGGTCCCGCCTCTTTGTGCGCTATGCAGCGTAGCTGCGATATCCGTTGCGAAGTGGCAGCGCATTGCTTGGTGGCCGCCACATTTAGC
GTCAGTCGTGGATCGAGATCCATGCCGAGAAGCTTCGTGGTTCGCGATGCCCCCATGGTCATGACTGGGATTTGACATCCAGTCACTACCAGGGGCCACC
TTCCTTCGCGATCATAATCTGACTCCGTGTGCGTGGATAGTGTGAACCAAGCGGCTTCGCACTTTGACGGGTTAATGGCCAGGCCATTTTCCTGACTCCA
CTCATGCAGCTTTTGAAGAACCATGTTGGCAGTGGGAATGGCGTCTTCCCGGGACTGCCCCTTAACGATAATAGAGAGGTCGTCCGCATACATGTCTGCT
GTGACACCCGCAAAGCTGTTCAGCAGATTGAGAAGTGGGTGTACGTAAAGGGAGAACAAATACGGTCCCAGCACGGACCCCTGAGGAACTCCTCGCAGCA
TGGGACGCCGATCACGGAGTTTATTGGCCAACTCGTGTCCTCGCGTGGCGACCACATAGAAGGTTTCTAAGCCACCTTCTACAATTCACCCCCGGAATAT
TAGCCAGCAAGCGACTGAGAACTCGATGATCTATGGAGTCAAAGGCCTTGCTGAAATCAACCAACACCAGCAGAGTCCGGTGGGGTCTGTAGTGGAGTTG
ATTGCCAATACCGCTCTTCTTGGGAAGGCTCACTTGGAAATAGTGATTTCTATTATGCTCCACTTCGTGTATCAGGTGTACCAGCCGCATCGTCGTGGTA
CGCATACTACGATATGCATACTGGTGGGGGTGTGGCGTCCACACCCAAAGCAATCTCTTCAGTACCATTTTCTCAGCAACCTTACTCACAATGGAAGTAA
GGCTGGTGGGTCGATATGACTCAAGCAGTTCCGGCGACTTACCGGGTTTTAAGAGTGGGACGATGGTAGCGCGTCTCCACTCAACCGGAATCGTACCGGT
CGTCCAACTGTGGTTAATGCAACGAAGAAGGAATCGGAGGCCCTTTGACGAAATATGTCGCAGTGCCTCACTGTAGACTTCATCCGGTCCGGGGGCCTTG
CCATACGGCCTATTACGTAGCGCAGCAAGCAGTTCCGTACGATTAAAAGGTGCATCAAGAGGGGAGTGAAGATGAGCAACTAAACCAGATGTGGTGGCAG
CTTCGTTTTTATCCTGTGGCTCGGAACTAGATGAGAGTGAAGAACCTGAATTAAATGTAGCGGCAGACTCGTCATTGTTCTGCGGCTCGGAGCTAGAAGA
AGTAGAAGAAAATGAAGTAAATGAGGCAGCAGACTCGTTGTTGTTCTGCTGCCCAAAAAGAAAGAAAGCATTAATGTTCAAAGATGCACTCTGTCTGTTG
ATGCCTTTGGAAAACCTAACTGCCTTGTGAGAGGGATGATATGGAAGAAAGATGCGATTGAGAGCATTCGCTGCTCTCCTTGCTGTTTTATAAGTGTGTT
GACCATCTCCTAATAAAATTGATGTGGGGGATGGAAGTGATGCCTTTTTTCGTCCGGAAATGTATTTCCATGCGAGTGGCTCGCCTGGATTTAACTTGCT
GATGCGACGTGGATACGTGTTGCGCAAGCGCTCTCGGAGCAGGAGGAAGAATTGACTCCTTGTCCGCTGCATTTCTGCCTCACGGTCGGGCGTCGGTAAC
TGCAGATAGCGGGCCTTGCTGTCGGTAGCCATCCGCTCTGCCTCCATGAGAGTGTCGTCCCAAAGCCTGGGACCGTCCTTGTGCATGCCGCGGGGGCAAT
GTCGTCGATACGAAGTAATAAGCGCTCTCGTGAAAGCTTTAATGCCGGTGGACTGCTTCTTATAGTCATATGCCGGAAGTTGTGCGTCGAAGTCCTTGAT
GAATAAATCCCACTTGCACTTCCCCCAACTGTAGAAAAACTTAGGTGCCGAGGGGGGTGCCGAAGGTATGGTATCCTTAAATGCCTGATGCAGCGTGAAT
GTCAGCATATAATGATCGATGCCTGCATTTTTTTTTTTTTTTTTTTTTTTTTTTTTTTTTTCTACTCTTACCAGCGCGTCTAGCTATACAATGCCATCTG
AGTGCCGAAGAGGTGGTCGAGCAACGACAAAAGTTTCCTGCTATGAAGCAACTGCCATTGAGAGAACTTTCCGAGGCGAAGGTCCTGTTCAATGCCCAGC
CGTTGACGCACAGCCAAGGTGCCTGGACATTCTAGAAGCAGATGGTGCAAGGTTTCCTGCGGGCCGATTGGCGTGCTTGTGGAAGCAGGCTGATCCTGCG
GCAGCAGAGATCGCCTCCTGGCACTGCTGTTTAGATGTCGAGTGGCGTCTGGGTTTTGTGCGCAGCGATTCCTGTGCTGTGCGGTGCTTCTCCGTGTGGG
GAAAACCATGCCACAGAAATCACATTTGAGCTCGGGAAGCGGTGGGGGATGTTCCGGATGAAATGACCGACAGTGACTGACGAGATTCGAGAATCCCGTC
AATGTAGAATCACAGTGCGGACATTTCTCCTTCCGACGGCGTGTGAGGGTCCGCCTCCTTGCTGGAGAGACGTCCTCCTCCCTCGCCGACGGGGGAACAG
TGTCCGTCCCCGGTGCAGTTGGATCGTTGTTAGAGCGCATATATGCAGACTGTTCCGGTGAGATGTTGCAGAAACGGCATTGGTTCGTGCAATCTCTCAC
GGCCCAGTATAGTCGGCCCCAGAGCTCAGATTCCCCGCACCTTGCCCTTGCGAGGTGAACCAGTTCCTGACGGTGTAGAACTTCCTGAGTGATCAGGTCC
TTACCGCTGAGATCTGATGGCCTTGTGCCGCAAAGCAAGTAGCGATGAGTGTCTTGACGAATGGTACTACGCCACTTGTTGGTGAGCTGGGTAGTAAAAC
ACGTCAGCAGATCCGTATGCCATAAAGGTGCGATTCCTTGCTCCGTGTATTGTCCACTTTCCATAGTCTGCGTCGCATACTGATCTGCAAGCTCGTTAGC
ATGTACTCCACAATGTCCGTAACAAAACTGCAGGTGCACGGACCAGCCGGCACACGTCAGTGTTAAGAGACGCTGCCAGATCTGATCCTCCGTCCAGTCT
GTCTGACTGAGCGGGCCCTTGTTTAGAGCCGCTAGAAGAGACTGACTGTCCGTGACCACAAGCAGGGTTTTACGCCTGTGTCGGATACGAGGGATCATCA
GCTTCTCTAGGGCTAGAAGCAGCGCACGGGATTCCGTCCTGTAGCTGCATGGGCGTGCACCGCAGTTTATACTGGCCTTTTCTATTATCTCCGATGAATT
GAGGGATGAAAGCAGTATTCCAACCCCTGCTGACTTGGGAACGTCGACACCGCCATCGGTCGCAAGTATCCACGAACGATGGCTGTGCAGCGCCAGAGCC
TCTTCGCTGACTCTGCGCTTTTCCCGTATCAGCTCTTCTTCGTCAGATATTGAGTGGTCTATCGGAAGTTCCACGCCGATGGTGACCCGGTGTGCGGAGG
CCGCAAACCAGGGAGGAATGGAGCTGCGAAAGAACCGCTCTTCGCGTGGTGAGCTCTGGGTGATGCCATAGTCCTTTGTGTATGCGTCTACGAAGGCATA
TAGCTCGTCCCGAGATAATGGCGAGATGCGGAAACCAGCGCGAGGCGGTGGCTCAGGCGGGGGTCTCCGCATCCAGTCCATCTGACATGCGCGTGTGTTC
TCAAATATTGAGAGCCGCGCGCGCAGGCAGAGGACGTGGAGCGGCGGCATATTAGCCTCCAGCAGTGCGGATTCCGGGTCGACAGTGCTCGGAACTCCGC
TGACAATGCGTGCTAGGGTTGCATACGTCTTCTGCATCTCATTCTTCGCTGAATCCGTTGCTACTGCCCATATGAGCTCGCTGCCATAGCGTAATTTGGA
AGCACCGTATCCAATGACGAACGTGCGTAGGTCATGTGGAGACGGTCCCGCCTCTTTGTGCGCTATGCAGCGTAGCTGCGATATCCGTTGCGAAGTGGCA
GCGCATTGCTTGGTGGCCGCCACATTTAGCGTCAGTCGTGGATCGAGATCCATGCCGAGAAGCTTCGTAGTTCGCGATGCCCCCATGGTCATGACTGGGA
TTTGACATCCAGCCACTACCAGGGGCCACCTTCCTTCACGATCATAATCTGACTCCGTGTGCGTGGATAGTGTGAACCAAGCGGCTTCACACTTTGACGG
GTTAATGGCCAGGCCATTTTCCTGACTCCACGCATGCAGCTTTTGAAGAACCATGTTGGCAGTGGGAATGGCGTCTTCCCGGGACTGCCCCTTAACGATA
ATAGAGAGGTCGTCCGCATACATATCTGCTGTGACACCCGCAAAGCTGTTCAGCAGATTGAGAAGTGGGTGTACGTAAAGGGAGAACAAATACGGTCCCA
GTACGGACCCCTGAGGAACTCCTCGCAGCATGGGACGCCGATCGCTGTTTCTGTGGCCAACTCGTGTCTTCGCGTAGCGACCACATAGAAAGTTTCTAAG
CCACCTTCTACAATTCACCCCCGGAATATTAGCCAGCAAGCGACTGAGAACTCGATGATCTATGGAGTCAAAGGCCTTGCTGAAATCAACCAACACCAGC
AGAGTCCGGTGGGGTCTGTAGTGGAGTTGATTGCCAATACCGCTCTTCTTGGGAAGGTTCACTTGGAAATAGTGATTTCTATTATGCTCCACTTCGTGTA
TCAGGTGTGCCAGCTGCATCGTCGTGGTACGCATACTACGATATGCATACTGGTGGGGGTGTGGCGTCCACACCCAAAGCAATCTCTTCAGTACCATTTT
CTCAGCAACCTTACTCACAATGGAAGTAAGGCTGGTGGGTCGATATGACTCAAGCAGTTCCGGCGACTTACCGGGTTTTAAGAGTGGGACGATGGTAGCG
CGTCTCCACTCAACCGGAATCGTACCGGTCGTCCAACTGTGGTTAATGCAACGAAGAAGGAATCGGAGGCCCTTTGACGAAATATGTCGCAGTGCCTCAC
TGTAGACTTCATCCGGTCCGGGGGCCTTGCCATACGGCGTATTACGTAGCGCAGCAAGCAGTTCCGTACGATTAAAAGGTGCATCAAGAGGGGAGTGAAG
ATGAGCAACTAAACCAGATGTGGTGGCAGCTTCGTTTTTATCCTGCGGCTCAGAATTAGATGAGAGTGAAGAACCTGAATTAAATGTAGCGGCAGACTCG
TCATTGTTCTGCGGCTCAGAAATACAAGAGATAAGAGAGGTGGAAGAAACTAAGCTAGACGTAGCGGCAGACTCGTTGTTGTTCTGCGGCTCGGAGCTAG
AAGAAGTAGAAGAAAATGAAGTAAATGAGGCAGCAGACTCGTTGTTGTTCTGCTGCCCAAAAAGAAAGAAAGCATTAATGTTCAAAGATGCACTCTGTCT
GTTGATGCCTTTGGAAAACCTAACTGCCTTGTGAGAGGGATGAAATGGAAGAAAGATGCGATTGAGAGCATTCGCTGCTCTCCTTGCTGTTTTATAAGTG
TGTTGACCATCTCCTAATAAAATTGATGTGGGGGATGGAAGTGATGCCTTTTTTCGTCCGGAAATGTATTTCCATGCGAGTGGCTCGCCTGGATTTAACT
TGCTGATGCGACGTAGATACGTGTTGCGCAAGCGCTCTCGGAGCAGGAGGAAGAATTGACTCCTTGTCCGTTGCATCTCTGCCTCACGGTCGGGCGTCGG
TAACTGTAGATAGCGGGCCTTGCTGTCGGTAGCCATCCGCTCTGCCTCCATGAGAGTGTCGTCCCAAAGCCTGGGACCGTCCTTGTGCATGCCGCGGGGG
CAATGTCGTCGATACGAGGTAATAAGCGCTCTCGTGAAAGCTTTAATGCCGGTGGACTGCTTCTTATAGTCATATGCCGGAAGTTGTGCGTCGAAGTCCT
TGACGAATAAATCCCACTTGCACTTCCCCCAACTGTAGAAAAACTTAGGTGCCGAGGGGGGTGCCGAAGGTATGGTATCCTTAAATGCCTGATGCAGCGT
GAATGTCAGCATATAATGATCACTAAGCGGCGACACAGAAGCTGACCAGTCCGACACAGTCAAATGCTTTGACCATGTCAGATCGATACAGGATCGTTCT
CTTGTGCCACGGGCATACGTGATCTCACCAGGGGTGTTAACCAAGGTGAGTCCCGCATCCGTGCACAGTTCTAAAAATTCTGCAGCAACCTCGCTTGGAG
AAGACTCCAAGAATGGCTCCCACTGTGGGTGATGCATGTTGAAATCCCCGCACAGCAGGAGCGGCGTCGAGGCTGGAAGGCAGTTTACTAACCGCCTGAA
GGATTGCGTTACTTGCGGTGGTGGTCTCATATAGGCACTCGCTACAATAAGATCACGGTTCTGGTCCAGAGCAACCTGGACCACCACCACTTCAAGGCTG
GTGTCATGCTGGGGGATGGTGAGAGGTATACGCTTGGAGCGGAGAGTTTTCCGCACCAGCACCGCCACACCGCCTCCCTTGCCAATGCGCGACTGTGCAT
AGAGCACATAATCTCCAGTGTGCATACTGGCGATCTGCTCCGACGACTTCCAAGTCTCCTGAATGGCTATTATGTCTGCTCCTTGCGCCATTAGTGTTGC
GAGTTTTGACGGCGTGAGGCAAGAAACGTTCATCTGGAGTACTGCTATGGGGCCTGGGTTCTGCTCAATGTCTCCGCTTAGCAGTAGCTTTTGTCGTTGC
GCGTCACATACGGCACGCAAACGGTATGTATAGCGCTGATAAGCGCCGATGGAATTCAGCAGCGGATGGAAATACCGCTCCGCGGGCAGCCATGTAAATG
GCTCCATCTGGTGCCCTTCCGACCCGTTTGTGCGGCGCCTCCTGCCTCTCCGCGGGCAGCGGATGGGCAGCAGGCGCTTGGCTTCCTCTCTAGCAAAGAG
TACTAGACCCTGGCACCACGTTGAGGTGGCCGGCTGAGCCAGGGATGCCTGCATTTCGTTCAACGCTCCTTTATCACGGATATACCTCGTGGGGTCCTTG
AAAAACTCCTCCAACAAAACATCCCGCCTGGTGTCCACAACGCCCCTGCCGTCCAGTTCCCTCGTAAGAAAGTCGTTCAGCCTCATTTCATTGACGCGGA
CTCTTCCTTTAAACAGTACCTCTTCGATATTAATGGAAATGGTAAATTTCATTTCTTGCGTTCGTCTTAGCCTTTCCTCTGCCTCCCGCCTCGCTTCTGT
CGGTACCTGCGCGAGTACCCCGTTTGGTTTTCCCCTTGCAAGAGGAGTGATCGTATCCTTTTCTTTCATAGTCCCTACGTTGCCCAAGAGAGAGCACACT
CTCGTGAAGAGGCTTAGTAATGGCCTCCAGCGCCTGGTACGCAGTTAAGTTAAGAATTTCTTCAACAAGCCACTGGTCTTGTGCGTAATCATCCGGCTCC
TGAACGAACATCTCCATCGTCACATTGTAGTCTTTCATCAACGGCCGCCCTGCCGCCAACATAATTCCAAAGGAACTCACTCAGCCTCATGTTGGTGCTG
CTCATGGTCCACTGCGGCCGCACTTTACTCTCCGCCACATGTCGAGCTGCAGCGTCGAAACCATCACAAGAGCCACGGCGAGGTTCCATCACAACACCCG
TACGGTGAATCATCCCACTCGCACCGCCCAACTGCGGCCAGCAGGTGCCGCTGGCTCCAAAGCACAGTCGCGGCTGTTTCGTCCCGCAGTCCCAATGGCG
TTGGGCGTGGCGCTTGCACAGTGGGACGGTCGGTGCGCCACGCAGCCGCACTGCAACGCCTGTCGGCGAAACAGTCGAGGCCCACCGCCCCGCAGCAACG
CGAGGCGTGCAACCAACCACAACACCGCCACATTATCGCCCTTTTTCATTTTGTTTTATTCACGTTGTCGGTCTGTTTGCCCCATCACTAACAATAAAAA
TAAGTGCACACCTTCAGAAAAGGGAAGGAAGAATAAAAAGAAAACACGATCCCACCGTCCCGCCGCGGGTCAACGCTCTCCTCCACCCACCACCATTGCC
GCACAGAAGACCGCAGTCACATCGCAGAGTCAGCAACACAATGTGCACCACACCATCGTGCAGGGAACGATGGGCGAGACACAGCCACGCATCGCCCCGC
TCCATTCTACCACCACTCAAGTATTGCGTGCCCGCACAAAGCAGCAAACACAATCAGAGCGCACGCAAACCCAATCAACACCCTCACTCGCTGAAGCACA
TTATTCGCATGGAGTGACAACATTTAGGGACACACCAGCAGTAGCTGGCTGCATGGAATTTCTCTGCCAACCCCCAAAAAGACACAACAACTCTGCGGAG
TCAAAGTGGCAGCCCCTCGGTGTTGCCCGCAGTTCACATGGCAGGACAAATTACACGCACGCATGGTTCCGGACCCCTCGCTGTTTAAGTGCACATCAAC
TGAACAAGTAATAAAAATAAGTGCGCGCAAGATGGCATTTAAATACGTGAAAGCGTCAGCCTGTTTTGTTCGATGGTGTTGGCGGGCAATCCCGCACAAT
CCAATCAAAGTGGCACGCCGGACAGAATGGCGTCCGTCAATCAATAAAAAAATGCGACACTGAAAGGGAGCAGAGAAGAGTTGGCGCATGCGATTGACAG
TGACAACTGAGGTGTCGGGGAGCACGTTTGTGTAGAACTGGCCGTCAGGCAGAGAAGACAAATAAAACAAGAGGGCAGCAAACCCTCTCGTTCAATGTCT
CCTGACCGCGACACCAGAATCAAAATACCATGGACGACAAGAGCGGCAACGCCTTCTCCAGAAAATCTTGTCAAGAAGCCGCAGGACCTCAGGAAGGGAT
GAAGGCAGCCACAGCGGGGAGGCAATAAAACGGCTGGCAGGCACCTTCACGTCGACGCGCACACCACGTCCGAGTGGGCCGGGAGCACAGATCGAGCCGC
TCGGAAACACACGCATCAAACCCGCAAAACAAAGTCGCGTTGAATCGACAAAAACTCCCCGCCCAAAACAAATTTAAAAAGTGGCGTTTTTCAAGGGGGA
CTCCGCCTTTCCGACGACGGCAAGAACGCCTCGCAGTAATTTCTTGCAAATCTCCCTTCGCAGGTCCGCAAGAAAACGCAGCGGAATAAAAAGAGTCCGC
AACAACGCAAAAAAAATAATCCTCCCAACCGACCGGGTGGCAGGCCGCCCTCGCGCAAGTGGACAAAACACAACTTCACTCCGGTCTTGCGGTGGTGGTC
GTCTCGCTACATTTTTTTTTCCTTCTCGTCGCAGTGCACGTCCCCCTCCCACAAATCACTTGCTCGGGCCATGTTCCTGCGGCCAAACATCGCGCTGCTG
GATCTCGCGGCACAGTCCTCGGCACAGAAGTGAGGGAAGGAAAAGGGAACGCAAAAGGTACGAGCAAATCCGAATTCGGTGGCGGTCGCCGCAGTGAAGA
CTGACGTCCCACGCGGTGTCCCTTTTCTAGTTCCGGTCCTCAGCGTGCGGTGCGCCGGCCGCTCCGAGCATCCACACGTGCTTGCGTCTCACCGTCGCTC
CCAGCCCCGTTCGTTGGCCGTATCAGGGATGCCGCCATCCAGAGACGGGCATAAGGACGTTGCATCCAACAAACCTTCAGAGGTACCCGGTGGGCCAACG
ACGACCGTCACTGCGGGATGTGCGGCCCTTCCGTCGCTCACCTCAAATCGCACTTCTACGCCTCCTCGAGCAGCAGCAGCAGCATAAATACACCGGTCCA
CTAGAGGCCGTCACCAGCCACTGCAGGAAGACCACTGTGTCCCGGTGCCATGAAACCCGAATTGCATTGACGGGCCACTTCGGAAAACCCTGTCGCATCC
TCCCCAATTATGCGGAAACACATCCGTCGTGCATGTATCCACCGCAGCCAAATGAATCCGGTCCAAATACCATCCAAATCAAATTCCCCTTTCCTCAAGC
CATTCCTTCATTCCATGCGCCCTGACCCTCATCCGCACGTGCTCACTCACACAAGCCGCAAAAGAATGGTGGTGGCCGCCCAACGCTCCGGAAAAAACAT
GCCCAGCACGCACGCGCATAACAAATGACATGGTCAAAATACAATTCACAACGGCAAAAAATCCATGCTGAAAAGACGCGGCCTTTACCAGCAGTTGTGG
CTCAGTGTGTGCGTAAACTGCGAGACGGCCCTCCACACAACAAACGCACACACTGCCAGCAATCACCCACAATGGACGAGGAGGAACGACACACCGCCAC
CGCCTCCAGTTCAATCCCACAGCCACCGGGATACGGCCACAGCCCCGCAGCCAACACACTACGCACTCGGAGCAAGCAATCTCCCAAAGAGCCACACGTA
AATGCGATTCCGCATCCATCAATGACGCGGCGACAAAATTTCCAGCCATTTCACCCAAAATGGGATTCGGTGCCCGACTCAAAGCGGTCATAGGTGGTGC
ATCACACCCACAGGAAGAAGAGTGACTCGCCGTGCTCTCCCTCTCTCCTCCCCTCGCTTCATGCCCACAGAAGGAGGCGCCAGCCACCCGCACGCACTAC
AAAAGAAGCATCCAAATCCACTGCAATGTGCATTTTGTGTGTCTGTGTGTGTTTGCCTGCAGCAGCACAAGTCAAAAAAGTAAAAAAGAGGAGCAGAGCA
TTTAAAGAGACGCACAAAAAAAAACTGTACAGCAAAAGTGCATGGCAAAAATAACACGACTGCTCAAACCCATGATATTGCACTGCAGACCAGGCAGCGG
CAATTCATAAAAAATTAAATAAAAATAATAATAATAATTCACCTTCACCCTTCCACACCTCACACTTTGAAAAAAAAAAAAAAAATGAAAAAAAATGAAA
AGAGAAAAAAAGTCGTCCTCTTTTACGGCTACACACAAAAAGAAAAAATGAAAAAAAAAATGAAAAGCCACGCAAAAAATTTTCACCTGTTTACTGTGGC
CACACAAAACTGTCTGTATATATTTTGTCCGAAAATAAAATTAAAAGATATTTAAATTTCTTTCAGCCGTCTGACCCTCCATGTGTCCGCACATCGTTTA
TATTTCATGCGGTCATCTGCGTGTTGCTGCTCCCCTCAGCCCTCTCATCGGCGCGTGAGTGCGGCCGCAGAGCACAGTCACTCGTGTGTGTGGGGACTGA
GAGAAGCACGCAGACACGACGGGAGTCGCGTCACTCCATCGGGAGAGTGAGCGCAGCAAAAGAAAAAAAAAAAGAAAGAAAAACACGGCGGCAGGGTGTG
GCTGTGTGTGTGGTGCTGCGGGTGTCTGCCAGCCCTGGCCGCAAAGAAAACAAAACAAGAGGAAAGAAATGTGTGCTCCGCCCCACAGGCCCTCGCCGCA
CGCCCACACGTCACGGCTCCCTCAGCGCGCCGTTCGTCGCGGCCCCTCCTCATGCGTGCAGCAGGCGAGGCGCACAGGGCCGTCGTCATGAGCGTGTCGG
TGGGTGTGCGAGTGGAGCAGTTGGGCGGGAAACACACAGCACCCCTCGCAGGAAGAGTGCAGCAACAAACAATTAAAGAGGGAAGAGTAGAAAAGAAAAA
AAAACACTTCCATGGTGATTGCCCCAAGGCAAGAAGCAAACGAAGGGAAATGATTAAAGCAAAAACAAAGAAAGTAACAAGGAAAAAAAAATGGAATCAA
CAAAATTCAGTGTTCAATGCTGGGATGCCGCTCAGTTTTTGCTCCACAGAATTTCGCAACCTTGCTCTCCCCAAATTTATTCAGCAGAGAGCCGCAATAC
CCCACAGTCCCAGAGGTAGCAGCAACAACACCGGAGACACACACCCATGCACGGTGCTGTCACCAGTTATATAAATGGCCGCCAACTCGCCGAACTGCCC
TTTCTCAAGCAAAATGTCAGTGTCCGAGGGTGCTGTTGCGTTGGACTCCGATGGAATCTTGGTTTTCCCAGGCGCTGTGATCGAAGAAGCCGGTGCGGTG
TCGACTGTCTGTAGCGCCTCCTTGCCTTCTTCAGAAGAAACTTCGGCTCTCTCAGTCCAAGAGATGTTGTCGGTGTTCTCCGCGGATGTAGTTTCGGCGT
CACTCTTTGAAGGAGTGGGGCTGCTGTCTGAGCTCATTGTTCTCTTGGAATTTCCGTCCCTCGCCTCGAGGCTGAAAGTTTGCCCCGCGTCGGTGGTTCC
GGTTCCAGTGGACCGCAGGCCTTCATTTTCAGTGGAAAGCTCAGTGCTTTGTTGCACTTGTTGCTCACTGTCAACTTTTTCGGTGGCCGTATCCATATCC
GATGATGCACTCACTGAGGACGTTGATTTGCCACTCCTGTCATTTGCTTCTCCATCCTTCACTGGCTGTTGTGCATCATTACTTTCAGAGAATCCTTCAA
CATCAGCGACCTCCGTTGACTCCTCTGACTGTGGGTCTTGTGTCTGCACATCTGAACCCCGCTTCATCGATTTATAATCTTCATGTGGCGTGAATTGCTG
AGACGTTTCGCCTCTGGAAAACTGGGCATTGTCCTTTTGAAGAGAATTCTCTGCGATCTCCACTGCAATGGCGGGTTCAGGAACAGATGATCCCGTGGCA
GCCTCGGAAGAGGACGCTGCAGGCGCCAGATCATCGGCGCTGTTCTCCTCTTGTTCATCAATATCATCCTCATTCAATTCCTCATGGCTGGTGGCGCTTT
CTTCACTCTTTGGCTCGGAAGCAACCAAAGCGTCTGTGCCGGTCACCTGACCTGTGGGTTGTTTCTCAGCACTCAATGATGGAATAGTGAATTTGCTGGC
ATTGAGTTTGCGCAGTTCACCATTGTACAGTTTCTCATTGTATAGCATGACGTTGGTCACCGTCACGTGACCGCCCGTTGCACTTTGGTGCTTACTGTCC
CCACCGATATAGAAATGTGAAATCCTGTGGAAGTCAAACAGATGGTCATCATATTCCGTGTTGTGGATTTCCTTTCCATCCAAAAAGACACTCCACTCTT
CACAATCCATTTGCAGTACCACCTGATAAGTCCTGTTTGGCTCCCACTCATCGACGAGCTTCGAAGTAGCAGGATCCTCCGCTATGGCCAACCACTTCTT
GCCATGGGTGTACGACAGACCAAAGAGGACCGTGCTGTCGGTGTCATTCATCCTCACGCCCATCAAAGGAATGCTGCCACTCTGCGGCACCTCGTGGATA
GACACCGTCGCCACAAGAGTAAACTTAGAGTTCGCAAAGTAGTACGGCACAGTCTGCCCCATGTCGCCAACAGGCCACACCGCCCCTGCTCCGGACCCTT
TGAACGTCAATCCATTGGGAACCCTTTTCTCCCCATTCGTCACTGTTGCATTCACGCCGAGGTACTCGTCTTTCCACTCGGTCTGAGTGGAGTTACCGGA
CAAGAAGCCAACAAGACCATCAGTGGGAACAGGACCATTGCACATACCCTTCTTTCTCGGGCCGACAGTGCCGCTGGAACCGGAACTGCATGAATGCAAG
GCGCCGTCCAAAGCCGCCCATGTCTTCACCACTTCCTTTATCCGCTCCAGTTTCTCGGTCAGACGCAAAGCAACAAGATTGTATGCTCCGCCTTTCTTGT
TCTCGTACAGTGAAATCAACTCATTATTCTTCTCCTTCAGCAACAGCGAGCTGGCGGCGGCGTCATCTTCTCCACGGGATACCGGCCCAACATCATGCAC
ACGTGCCGTGTCTGTCACCCAAAGATGGAGCCGACCTTTTCGACCTTCATTTTCCTCCTTCGGATACACCGGCGCGGTGATGAGCATCACCTCCTTTTCC
TCAATGATTGCGGTGGTGGATCCGCTCTGGACGCCGTACCCCTTTCGATTGTGTGAGTTGCCCCACACGCGGGTAATTGGTTTTAAGTGCTCATACCAGT
TGATTCCATGCAGAGTGGACCTGTGAACGTCATAGTAGCCTCCAGCACAATGAGCCATCATGAAGAGTCTTTCGTCTTGGTCTTCTCTCCACTTCGCCAG
GGTTGGATCCCTGCAGTCCTTACCACGCGTCTCGTATGAAAGCTCCCATTTGTTCCCTGAATTGGAGAAACGCATAGACAGTAAAACGCTCGTTCCATCA
CTTTTTTTGGCCTGCATGGGAAACACAATCGCACCATCACTCATCACAGCACCCGATCCTCCGCCACCAATTAACTCGGTTAAGGAATGAGAATATCCTA
TGCCTTGAGGGTTCACCAAATGGGTCTCATTCCACACAATTTTCTTCCTTCCACCCTCATCAGCGACAGTTCCCTTCACGAGTAAAAGACCCCGCTCATT
CTTACCTTCAATCTGCGGCTTCTTATGGCTGTAGTTTCCCAGGAGCACGTAAACGCTTTCCCCAATTACAAGTGTCGTTGGACGCGTTATGCCGTTTGCG
GTGTGGATGCCCCCAGAACCTTCCTTTAGAAGACCTGTGCCAAAGATACCTGCATTCGCCGTCGAGATCTCCATTGAACCAGAATCAACATTTAAACCAA
GATACTTTGATGCAATCCCAGTAAAGCCGACTTCGCTGCACTTGTCTCCATCCTTGCAATGGGCTTCAGCAACAGCAAATACATGACCCTGCAAATCAAC
AAGGCTGGGACCACGAAGCGAGCCATATTTACCACCAGCGTCAGGAACATCCTCCCAGTTGTCAAGCTTTTCCCATCCAATCTCCCTCAACGCATCAACT
GCTTTCTTTACATTACTCCCCCTAGCAGAAGCAGCTCCACCAGTGTCACACATCATCACGACGAGAAGAAGCAGAATCGTGGAATCAAACACACGCCGGG
ACATGTTGGGCCTCTGCCGCTCACTCTCTCTTCCTTCCCTCCTCCTTCCGCTGGATCCGGTCACGCGGCGACGGTTTTGTGTGCGGGGTGCCATGACTGC
AGCAACACGTGAGAGCATACAAATATGTGTGTGTGTGGGCGGTGTGTGTGCTGTTGGTCCTTTCAGAGCCTTCAAATTTCACAGTAGCGATTAGCGCTTG
TTTTCTTTCTTTCCTAGCGTGTCTGTGTTCAAGAGGCGGAGAGGAGCACAGCGACAGCGGCAACACATCAGACACGTTACTGCGGAAAAGAGCAGAGCAC
CCACGCAAAGTGCAGGACTCGAGAGAACACAGAAGGAACAGCACGGAAAACAATTGCACACAGAAAACAGCAACAACAACAACACGGCGGAAGCCAACAC
TCACGCACACATGCACGCGGAAATTCATCATTCGGCGACACCATTCAAAGTCCTGCCAAAACAGTCCGCAGGTGATACAGTGATCCGTCACACGCTCCCG
GTGCACCGCCGCGGCAACGACGCGGACACAAAAGGAATTATGTGCACAAACGTGGGCGGTACCAATCCACAGCACAGTCACACGACACGCGCTCTCTCGG
TCCATCCCACGCCCCGCCTCAAAAGGCCGCGGCAAACATCAATCAATAAAAAAATGAAGCGAGAAAAGCAACTTCCCTGCAAACACTTCAAGGCTCCACA
GCAACGCCACCAACAGCAGGAGCGTGCAACCCTCTGCTTGCAGCAGTGCACGTTCCTTTGCTCCTGGCCTCTCGGGGCGTTGAACGTCTACCCGACCGTC
TCGCGCTCACAAAGCAAGCCGCACGCAGATGCCATTCATTTTCTCCACAAATGGCGTTGCCGTGATGAATCATGTGCAAATAATCCACAACACACCATCC
AAAGTTCCTTTCCATTGCCAAAAAAAAAAGACAAAAATGTTTTGAAAAGTCAACATAAATATCACTTCGCCCTACTCACTGCGCATTGCCCCGCACACGA
TCGTTGTTACTCGCCCTCCGCTCCCCTCTCATCCCATTCCTGCCTTCCAGGACGTACATCACAGTCGCAATCACTCTCAAGAAAGACTTTACCACATGCT
GGCACAGGCCACATTTTTCCCTTGCATCCCGGTCTCCCGCCCACAGGAGGGCAAACAGGGAGATTGCGTGCATGTGCGTGTGGATGGCCACGTGCAAAAC
TCATGGAATTCAAAGAAATACGGCACACAGGGCAACCCGCCCACGGATTGGAGGTCCACTCTTGAACCGCCGCAGGAAGAGCAAAAGTCCTCTTGTTGCT
TTTCTGAGAGGCCGATTCATTACCATCACGCCGCCTCAACAGCGTGTACCGGCGAGCGGAGGAGATGACTGCTCAATCGCACCTCGTGTCGGAGGCGCCC
ACAACGTCTCCCTGCGGCCACTTGCCGTCAGCAACAAGCCGCAAAACAGAACGCAACACAGTTCACCCACTCGCCAATTAAATAAATAAAAATGCATCTC
ACCGCCATAAAACGGCCATCAACATCTGTTTCACGGCAGACACCAAATGTCAAGGGATTAACTAACAAAAAAAAAACGTGGATGGTCTCCCACAATACAT
TCCAGCAAAGGATAGTCTCTCAGTCCTGGAAATAAACACCGTAAATTCACAGAAGCCGCCTTATCGCGCCAAAAATCGTGTGGTGCCCCTCCTCGCAATG
ATCTGCTGTCCGCAGACACCGCCCTCTGTGGTGTTTCAGCAAAAGAAAAAACGTTCACAAACCAACAGCAAGAAAAACCTCCACCCGCAATGTGTGTATC
ACCGTGGAGCATCGCCTCTCTCCCCGCAAGTAAAACAGGCGCCGTCACACCATCCGCAAGGATCGCCACAAACACGCCAAATTGCAAAGTACGCAACACG
CTCCGCCGCGACCATTGTTTTCCCGATAAGGCAGCCCACTCCCGTCCACCGTGTCTGCCGAGCAGGACACACCAGGCCTGCCGCTGCAACGCAAAAAAGA
TTCGGAAATACGCAACGGATCCCGTCGCAGTCGTTGGCTCAGCCGCCGTGTTGAGGTTTGGGATGGGCAGATAAAAGAGGAAAACAAAACGGGCAAATAT
CCCCGCGGAATCCCGCATTCCGCGCAGTCCCAATGGCCAGAGGGTCCTCTGGAGACGCATCCGCCACACTCCCACGCACCATCTTTCACGGCACCCCAAT
CGAGTCCAGCGAGCCTCGTGAAGCACACAGCGCGCCTCAGTGGCGTGGCGAGCAGCCTTCTCGGAGAAAAAGGACGCGTGGCGATGGTTCCCCTCCCCAA
TTCACTTTTCTTCTTTTTCTCCCTCTGTTTTTGGTGGCATGTCACAGAATGGGAGCGTACTTCATGTCCCTCAGCCCTTCTCTCGGTGCACGCACAAAAC
AAAGAGGGGAATAATAAACGAGTGGGTCAGGCGGCACGAAAAAATAAATGTACGGGAAACAAACAAACCAGCAGAATAAACAAAGAGCCCGACAGATATG
CACGCAGCATATCCAGCGAAAACGGGTGTCACCTTCAGTGGGTAAATTAGTAGCCAATGGCGGTGTTGATCGCCCACGGTGAGAAACAGCGTTGTGCTCA
CAATATTTTTAAATCGTTTTCTGCTTCCCTCCCCTTTTATTTCTCCCTCATCCATCATCTTCATTTTTCCTGCTTGCTGCCGCCCTCTCCTACCTTCGGC
AACACGGCCGCGTTTGGACGCTGCACCCATCCCCTGTCATGCCAAATATATGTTTGCGCTCTTTAAAACCCATGGCGTACTCGCTTAAATATTATTTGTG
TAAATATAAAAAAAAACTTTCAATAATTAAAGTGAAAAAAAAAATAAAATAATAAAAACAAAAAACATGCGACTGGCGCCAGTTCATCTTCCTTTCGTCG
TGAAAGGGTACAAAAGTGCCCTGTCGTACTCAATCCTTGGAACCCCTTGCTCCTCGTCATGCCAGTAGGCCCGAATGCGTTGTATGCGTGCCTCATCCTT
CACCCAAACGTCTAGGGGGACCATGCCGTCATATGTCTTCTTGTACCCGCCACTGCACACCCGTGGACGGTTCCACTTCATCATGGCATATGAATCGTTC
GCACTCAAAGACCTGACGCGACGGTACCAGAGGGCGTCCGGTAGCTCCATTTTATTAGAGAAACGAATATTATAGTTGCTGCGATGCACAAATTTGCCGC
ATAAAACATTCCGCTCCTGAAATCCAAGCAAACGGAGACGTAAGCTGTAGTCGAAATCCTCCACGTAAGCTGGGTAGAAGTTCTCGTCAAAATATCCCAC
TGTACTGATCGCCAAGCATGTCAACATAACAGACGCAAAACAAGTGCTTTTGTAATATGCGCAGAAGTGACCGTAATGCTTCGAAAAAATCTTTTCACGC
TCCTTCACGGAAGCATAACGGATGCGGTCAGGCAGCAGCGCAGACGTCGACAATCGGTTATCGTTCACCGTGGAGCGCAGCACCTTCAAGCCCCGTCGCA
AAACGGGACTGTACTCGCTCGGCTCATTCGCCACTTCCGCCGCCAATTCATCCATGCGAGCGGCATAATGCCTCGTCATTTCATGCACATCGCGTAGAAG
GTTGGGAAGAAGATCGGGTAAAAACATTACGTCGCTGTTTGTCACAAAAACAAAAGGCACTTCCTCACGCGGCAGCGAGAGTGCAAGTCGTAACCCGATG
TTCACCGCAGCGCTGTACCCGATGTTTTCCGGGTGACAACTCACAACCAGGCGTCCGGACCACCATAGACCCTCTCGAGTTCCTGCAGGCACAACGACAG
CATCGCCTCCCGCCCGTTCTGCACCACAACCAACAGCCGGATGGGCACACTGATGTTGCACATCATCCTCCGATATTCCATCAGATCGAGCATCAGCGGG
GCCACCATCAAAGGGATAGCGACCGTCCCGTTATTTCCCCCAGCCGCCGTGTCGTTGGATCCACCAGAAGCCTTTCCCCGACGCAGTGGATATAGTCCGC
CCTGGTCGGATCAACACCAAAACCATACGCGGGATCGTCACGAAGTATGAACTCCACCCTCCCGCCACCAAAAACATCAACATGGACAACAAATTTAATG
TGAGAAGAAAGATAAAGCACCCTTTCCAAAAAAGTGTCGTGGCTTCGGTTTTTTAAACTGCGTGTAACTCTGCGCATATCCCGTTGGAGGCAAAGCCAAG
GGAGCATCTCCTGAAAGAAAGCAAAAGAAGTATAAAAGAAAAATGTGCTCAATGATGGTTCTGTGTCAATGTGGACAAAAAAAAGACTCCTTCCAGCGCA
ATGGTCATGCACCTCCATTTGGTGAGTGAAGTGGAGGCACGGAGCACGCAGGAGTCCCAACATGACCGGAAATAAAATAAGCAACAAAAGCAAAAGTGGC
TAAAAGAAAAAAAGAGGCCAATGGCACAGTAACAAATGCAGTTCTCGCCGCAGCATGCAAAGCTCTCATACATCCCGTAAAAAAAAAAGGATGGCGAAAC
ACAACAGTCCAGGGTGCCATCTGTAACACCACATGATTCCATAAAGAATAAAAGTGTTTGTTGAGGAGCCCAAAATGTAATGAATTTTGGAGGGCACCCA
AATCGCGGGCCAACAAGCCTGCGGCACCCACCACACATCCCGCACTGCTCAATCCCCATTCCTCTCATGTAAACTCCCAAAAAAAAAAGCACAGTCACCA
GACATCCTACATGCCCAAAAACAACAAACATATTTTGAACTGTCCTATCGGCACCCGCGAATAAGAAACATCAGTTCAGCATAAAGAAGTCGCAGGCAAA
AAAAAAATATAAAATAACTATTCTTCAATGCAGGGAATTGTTATAGCTCAGGGCAACAACCATCCAGACATTCTGAAAGCGCAATTCAGGATCTCAAGTC
ACATTTCTTGCCCAGTATTTCCCCAATCACCTCCCCCATCACCACCGCAAGAAACAGTACCTCAATCAGCACCCTGTAGTAACAGCCAAATTTTCTTTCT
TTGTTGGCCTATTGGGCGCAAACAACAAAAAGCAGCACCACCATAGGGGTCTCCATCCGTTTGAGCCCTTTTCTTTTCCTGTAATAAAACCCAGCGGCAG
AGTTAGACACAAAAAACAATAATAAAAAAATGTAAAGAAGTAATCAATGAAAAAAAAAAATGGCAAGCGCTCGCAAGGGCATTTCTACAGAAAAGAATCC
TTTCACAGGAAATATATAAGCACACATAGAAAGATAGATCGATAAACAAATTAGAATAATCTTCGGAGCAGCCGGCCGGATCACGAGTTTATCAATAATA
GAAACCAAACCAGATGGGAATAAGAAAGGAATAAATGGAATAAGAGTGGATCCACCACACTCCCAAAGTTTAGCACCTAGTAATTGTATGTATATTATAC
CATACGTTAGCCTCAATTGTGGTCCTGCTCACTCCATTCCGATGGAATATTTATTTATTTATTACTTACTAGGTGGCGGACTTTGGGGTCCTCCAGTCAA
AAGACACCGCCGCTCCCCTTCGCCAAGTCCTGAAGTGTAAAAACACACGACCGCGTGAGATGCCGTCTGCGGGGTTGTCTGCCGACCGCACGTAGGCAAA
AGTTGCCCGCACTCCGCGAGAGTCAACAAACATATCCGTTGCAGCTCCCACGTCATGGCGTGTGATTTTGATCTGCCTTTATTCGCCGCTCCTTGCAGCG
AAGTGTTGTCCACCCAAACGTCCATGGTGGATGGCAAGATGGCGGGAAAGGCCGATAAGGCTAAGCGTACCGCTCGTGCCTCGGCCTGCATGATAAGAAA
ACACTTCCTCTCCCATTTCCTCCGGCAATTTTAACGTCGCCGGAGTCTGGAATAAAAACGGCTCCCCATCCATGGAGCGACGCATCCGTGATGATGGCAG
CTGATGCCTTTTCCGTGGGCTTGATGATTCGCTTACGATTATATTCTCGATGCTGTGTCGCAATCTCTCGCCCAAACCAACCGCTGATGGCGGAAGGTTC
GCCGGGGATTTCTCCTGCACAATCCCTTGGTGAAGTGCGGATAATCGTCGTCGCACTGCCTTGATGAAAAAGTAGTAGTCAAATAAACGCGTGCCCAAAA
ATGGCCGCCGCATACGAAGAGCGTGACGCCACAATCTCCATTCCCGCGATGGTTAAATACTTCAGCGACGGCATGGCGCATACAGACCGGACAAACTTCT
CACTCAGGGATACCGCCTGGAGTGTGATCAAACTGCACCCCCAGGAAGGTGTAATGCGTCGTGCCAGATTCGCGATCCTCCCCCATGGTAGCGTGACAAC
TGTCCGCATTACGAGGCGCTTGGGTTTCCCACAATGTCACATTGCCTTTCGACCCTGCAATGCGTATATTATCGATCCATACGTCGACGCGCACCAACGG
AGGTGCGGCCCAGAGGGGGCGAACCACCGATGTCACCCTCGCAATTGCCGAAATAGTAATAACAATCTGGAGAATTTTTGAGCCGGCCTTGTATCCCATA
TGAAGCCGTGTGAGCTCCACCAGCATGCCGTCCTCCACGCGGCATCGAAAGAGATGCTGAGTCTCCCGCGGTAAAGAGACTTGAAAAAAGGATGTCTTTA
ATTCCACGCAGGAAACGGCCTCCGCCATCACAGGCGGCAAATAATGAAAATGTGTAGAAGAGGAACATTCGTCTCGTAAGGGTCGTCTATTTTCTTGTCG
CGTGGCCACGCGATCCATCGTCGTCGTAAACCGGTGGTTTTCTCCTCCATAACTGAGAAAGGTATTATCCATCCGCCTGTTATTGTGGAAGAAGCGTCCT
CGATTATTCCTGCTTTTCGTAACAATCTCGCATCAGCGGCTGGAATCCTCCGTGAGCCTTCGCGCGCTTTACCGGAGGAAGACGGAGGGAAAGGGGACCG
CCCGACGAGTCGCCAAACTTGCATGAGTCTCTCCAGGGTGGCCGGGCTCAACCGGCTCTTGATCCACTCTGGATTCAATACGGGCACGTTGACCTGCTGA
AGCTGGATGGTTCGTTCATCTTGTGGAGTGGCCAGACGCGTCCTTGTCGCGCGTCTCGTTATTGTAGCAGCATGATTGTAATTAAAATCATGGAAAAAAC
GCTCCTCTTCTCTCAGCCAGGGTTCCTGCCCTTCCGCGGTTTCTCACTTCACATCAATGCGACCAGCGACGACACCTGGGTCAGCACTGTGGTGTAATTC
CACAAATATCAAACAGTATTCTGGGGAAGGTCAAACGGATTGACGTGCTTCGCCAACTGCGAGATCACGTGTGGATCCAAATTGTATGTCTCCACGATTT
GAGCAGCGTGCCGCAGCGCACCGCGTTCTATGGAATGCGCTGTGGCATTCCAAGAAGCCAAAGCTCGTTCGACTTCGGCATTAGTAATATTCGTGCGCTT
TTCGTTTTCTTGAAGTGTCCTGCATAGCTTTATAGTGTCGAAGGCGTCCTGCCCTCGTATCTTCACGAACCGCGAGGCGCGGTGGGGATTCGCCCTCGCC
GTCTTCGGCACCACGGACCAGTCTAAAATTAAGGCCCCGTCCGGCTTCAGTGTGAAACTGTTGGCTGTCAAGGCCGCAATCTCAAACAAACGACTCGCCG
TTATCCACGCAAGTCGTAAGACAACACGTTCCCTCCAATCGGTCCGGCTGCGGATTACTTGATCCATCCCTTCCTCTGTCAAGCGGCGCGCCAGTTTCTT
CTCCGATCGCGCCGCAATTTTTTGTAACCCCATAATCATCATGTCCAGCGGGGTTCGATCCATTTCCAACATAGACCCCAGCATCCTGGTGTGCCGCGGT
CGGGTCGATGGCGCCACATCGATTGCCATCAAAAAGGCCGCACAACTCTCCTCGTTCATCGTCCGTTCGTGCGTGCGGCAAAAGGTTGCGAATTACCCCA
CTAGGGACATTCTCTGCTCCCACGTTGACGGCGCCCACATCTCTCGAGCGACCTCGTTCGCTTTCCTCATATAACTGGCCCAAAGCGGAGATGTCGGTAA
TTCGTCGTACCACAGTCGAGCGTCGTTTACGGATAAGCTCCATCGCCCTTCCCGACGATTGCGTCGGGCAATTTTAAAGATCGGGTGGAGCGTCAGCGGT
GCGGTGCGCTGACTGTGCGGGTTGGTGGGAGGTGGCGGATTGGATGGAGCTCCCTCCTTTGCTTTCATAAGAAGCAGCAAGCAGCCCCTCTGCCGTTTTT
TAACGGCCGTCCATACTGCGAGTAACTTCCTTCGGTTGCGTCTCGGACGTTGCACGTAGGCGCGTCGTTTCCATGAACACGACATAACTGGCATCGTAAC
GATATTTGCGTCCCTCGTCGTTCCGCGAGAGGCTGGGTTGCCCTCGCAAAGACGTCAGCCCTATGAACGGCGGTGCAAAGACGGACGAGAATGTTGAAGA
CCGGGATGCCGGGGTCGGATGCCGTCATGAGCCGCACCCGGAATGCCTGCAGTAAGATCCTGCCGAAATTCATGAAGCGATCGGTGAGGTATCGCTCTGC
TTCCAGCGCACAGATCCACGCAACCATCACTCGAGGGAAAGTTGAGCCTGATCCTCCGCCCTCTGCCAATAATTGTATGCGCCCCGGAGGTCAACAACGA
CTCCGGAAATGCCCTCATCCTATACACGCGGAACCAATTGATGGAGTCGAATGCGCGGAACATTCGTCCCTCTTCTTCTGTACCAGAATAGTCGTCCAAA
GAGAAGTGCTGGAGGGCAAAGGCATCGAGGGATGGAAATGTGGTCACCCAACGTTGCCCTGAGACGTCTGGAGGAATAACCTGCCGCCTCTCTCGCGCCG
GCCTTCTTCGGGCCGTGCGTAACAGCGCGCCTAAAGTCATCAAGCGATGCTTTCGAAGAAGTTATTGGTATCGCCATCTTCGTTCTTATTGTGACGCGCG
ACAAGTCCATCTGCCAAACCTCTCCGAGAGGTGGAGAATTCTTCCCGGCCTGCCGTCTCCGCCTCTCACGCGGCTCGCTGCGCCCCTCTAGCACTAACGC
GTGCCTCTCGTTCCTGTATTTGGGAATTATCTGTCTCCAACTGCTGTTCGCGTCCGGCGAGCGCGCATTCTCGTTCTGTAATAAGGCTGCCAGCTACCGC
AATGTCAGATTCGCATACCGATAGGTTGTTATGCACCTCTTCCACCCGCGAATGAAGCCGAGCGCCTCGATTCTGCACGTCTGTGATGGCATGGGCGTAG
TCCGTGTTAAAAAGCCCTTCAGCAATGATCAGTCCTTGCCACGCGCCCCAACTCTCGGGCTGCGCCCATGATGGGCAAGATCAATTAATTCTCAAAATTT
GTTACTTGAAACACCCGGGGACTCGCAACATGTCCTGTAAGGCCCGAATCCTCCCAGGGTTTGGCGATGCTTCCCAAAATCAGGCATAAGCCTGTCATGG
GGGTGGCCGCAGTTAACGTCTCATCCGACGGCCAGTTTTCATTAATAAAGGTGAGCTGCACCTGGACGGCGCCATTTTGGCGTACCAAGTCCGGAAGAGG
GGCAACAATATCGCTCCACTCAAAGGTCGTGCAAAAGGAAAACAATGCCATTTCCTTAAACCAAACTGGCCGTTTCTGTAAGCTTTAAATAAAAATAAAA
ACTTATCCGGCCGCTATCGGTTCCCCAATCCCCTGAAGTCGTGGCCTTCCAAAATTAGAAAGACAGAAAGGTGTCATACAGAATTGCATTCGTTTTACCC
GGATACATATATACATTAATTAAGTTCGCCAGCTCTCCCGCGATCATACCTACAATAAAAAAGGGGGCAATAACTCCTCCAAGCCACGAAATCGTGCAAT
GTTGATCACTCGCTTTCTAAATTGAAACCTCCCCAACAGAAAGAATGCAGCAGACACATGTGCAGCAAAATATCTTTCGCCGCCCCGCGTTCCATCTTAA
TTCCCATGACTGCCACGGCGGTGGCGTCGGCGTTACATCTGGGGTGACTCCAAAATATCAGGCAGCGTGCTGTGGAGAGTGGATGTTTGACAAGCGTGCC
CGCGTTAGCGTCTAACATGAAATGACATCAAAAAGAAAAAACTATCCGCGACTCAAGCTACCCGTGTGTGGCCGTACCAAAGCAAACACTGAGACACGTG
TGGAGCGACGTAAAAGGAAAGAAAAGGAGAAAAAGAAGAAATAAATAAATAATCCACAGAATTACATCGATACATACATACATACACAAAGTAACACATC
AATCCGCATAATTCTTCGATATTTCTCTCATGGTTCCTTCTACACAGCATCAGAAACATAAAAAGCGACAGGCATGCCCTCCCACACAGTCATCGTGCAA
CAGGAGAGAGAGTCACTGCAGGCACCCGCACAAAAAATAGAAACAAACCAACAATCAATGACGCGGTCGGGGCGGAGTCCGATGGGTGGCTGCGCAGCTG
CACAGCCGTGGCCCCCACGCCCTCCCTCATGTCAGCCAGCAGCGCACTCACAACCTCCAGAAGTTGACACGTCGCAGAAGGGCCTCATCGATTTTTTTCC
CTAACGTTTTCTTGAATTCATCCTATGGCCCGCACAACTGCCACCGTCGTCGAGCACGTCCTCAGTGATGAGTAAAAATCTAAATAGAAACCCTAGTCCC
TATATTGGGTGCTGCAGTGGCGGGCGCAAAACACACGCACGCACACCCGTTACGCATCCTCCCCGGGCTAGCGTGATAGTTCAATGATCGTTTTTGGAAA
AAATCAGTAAAATCTAAAAAAACAACGACTCAACAGGCCAACCATCCGATAAATAATAATAATAGTAATAATAATGCAGAAACACTGAAAAAAGCGTCTA
AGTTATACCGCATCTGCGAGGGCTTCGTACCTTCTCGCCACGCGAAGGTACTGTTTAAGAAGACACTTCCCAACCCGGGGAGAAGCTGTGCAAACCTTCT
GGAGCAGCACAAATTCAGTGCTTCTCCTGCACGACACAACCAATTTTACAGCTCGCGCTGGATGAACGGTCGAGCAGGCTCAGGGCGTCTGAGCGGGTGT
CACCGGCCATGGGCTGCAACGGTTGTGCGGGTGGTCGGTACGACGACGCAGCGGTGGTGCCTGAGGCGTACAAAGATGAATTCACGTCGTAGGGCTTCTG
CATGTTCTCGTCGCTCTCCTCGTCATCGCGCAGCAGTGCCTCCAGCCCTCCACGCCGCGGCTCGCGCAGCTCCTGCCAGTGGCGGTCCTCCGCGTACCAC
ACAACGATGCTGTACACGGTGATCGCAAGCAGCACAGTCGTCAGCAGCAGCATGATCGCCGCGTACGCCCTCCCACTGCCGTCGCTCGGCGCAAGGTGGT
TGGCCGCGCTGACCACGCACAGCGCCGCAAGGAGCACAAAGCTCGCCGTGTGCATCACCGTCAGGAAGGCCGAGCGCATCATGTTCGTGAAGGCAACCAC
GCCCGCGCCCGCAAGCAGCACAGCCGCCATGCAGAAGTACTGGACGTGGCAGCCTCCCACGGGCGGGTGCACAGCCGCAATCAGGCACACCACGCACAGC
ACCGACAGCTGGAACACGCAACAGTACACGTGGCTGCCCTTCATGTTCGTCAGCATGCCGCCGTACATCCGCTGCTGCGCCGCGGGGTGCCAATACCCGA
CGGGGTACAGCAGGCGCTCGTGCAGCGGCTTCCTCGAAAACTGCCAGTACTTCGTGAAGCTCGCGCCCACGTGGCGGGCAATCAAGTAGCACACGCCAGC
AGGGAACGCCACACCGTACAGCACGCCAACGACACCAATCACGCGGTGCTGCACGCGGGCGCCGGGCATCGCCAGTGCGAGCACGGAGCCGAAGAATATG
CCGAGGTGCATCGCGTGAGCCACGACGTACGTCAGGCTCGGGAAGCGCATCGCAGCCCACGCACTCGCCGCGTCCACGCCGCGCCACCGCTGGAAGGCCG
CCGTCACACCGCAGTGCACGCACCCGAACACAGCGGCGAGCAGCGCGTTGCCCACCACCATCCACAGCGGATCAAGGGCAGCGAACACCGACAGGAAGTA
CGGCAGCGCAACGGTGCTCGCACGCTCCTGCGCCGAGGCGCATGGCATCCTCGCGAACACGCCGAGCGCCTGCATCTCCAGGATGGAGCCCAGCCCGCCG
GTCACCACCACCGCAACAGCCGCCGCACCCGCAAAAACGCCGGTAATCGCCGAGAGGGCGCTGGCAGCGGCGGGCAGCGTGTTCGACCTGATAGTGAAGG
ACCCAAGCAGCACGCCCTTGCAGCCGCCGGACACCGCCACAGCGTCGCAGCGAATGACTATCGTCTCGTCGACAACAATGAAGTAATCGCGGTGCACGGG
CACAGCCAGCTCCAGGACGGTGGACGGATTCGTCGCGTTGCGCACCCACGTCGCGTTGCTCAGCATCGCTCCCCACGGACCGCCGAACCCGCGCGGCTGC
GCCGTCGACACAGGCACAAAGCTCAGGTGCGTGCCGAGCTGCGGGTCGCGTGCCCACCGAAACGGCGGCGGCAGCGCCACCATCAGCTGTGTCGGGACGG
CGCTCCCACCGCCGCGGATTTCTTTCTGCGTCAGGCCTCCTCCAGCCGCCGTCGTCGTCACGGCAAGCGTCGGGCACGCCACATCGCTCCACCACAGCGT
GCTGCTCACCGACGCCGTCGAGGTCCGCGTGGGCAGCAGCGCCACCGTCTCCGTCACCTGCTTCGTCTCCGTCGGACTGTATTGCGTCGGACTGTAGTGA
GCCGTGCTCGGGCTCGGTGTCGGGCTGCGCGTCTCCGTCAGCGTCGCCGTTTGGCTCAGCGGCGGCATAGCGGGTGTGCGGTTGCACCCGTCCACGTGCG
GCAGGTACACCGGCAGGCAGTCGCGCCCGTACCCGCCCTCAGCACAGCGGCAGCCGCACGACCTCGACATCGCCCTCGTCGCAGCAGCAAAGCAGCGCAC
GTCGGCGTCGCACACGCCACACGCCACAGGGCGAAATTCCCCGATGATGCCGGCGGACCTGTAGTCCATCAGCTGCAGCGCCTGCCCGTTGAGCGTCAGG
CACCCCACGATGAAATTTCGGCCGGCGCCCCCAAGCGCAACGGTGCCGTCCATCACGACGGGCCCACTGCCAGCGTTCCCGTAGAGCGTCAGCGTGCTCT
GCACGAGCTCCGCACTGCGCGGGTACGACGGCACCGACAGAAGCCTGCCGCTGATGCTGTTGCCGCGCACCGACAGCCACGACCCGGACACAAACGACGC
CGACCCCCGCAGCTCCAGCAGCGCACCATCCGTCAGCGCACCGGCGTTGTCGTTCACTACGACGGCGGACGCGTTGGCCTCCACCCCGCCTTCGAGCACC
AATCCATGCGCAGCGTACACCTGGCTCCCCGACACGCGCAGCACAGCGCCCCCCGACGCCACCACGCGCGCACTCGCGTACAACGCATATTCGCCACCGA
ACACAGTCGCGTCCAGCGCGACACCGCCACCGACGAGCTCCAGCACGGCGCCGTCCACCACCACCGTCCGCCCACCAGTCATCACCGTCACGAGGGCAAC
GCAAGACACAACCAGCACGGACCGCACGAGCCGCAGGCCCGAAAGCACCAGCAGCGGTGCGTACGGCGAGGACTGCGAGCCGGGAAGATACACAAGCGGC
TTAGACCTCGCGGAAACCAGCAGGGAGTCTGTCACCGTCAGCACGGACCCCGCGGGAAACGTGCCATTCAGCACAAGCGCACCGTTCAGCGCCTCCACAT
CGCACACCGACAGCTCCACCGGCCCGCTCTCGTCGCTCCCCGCCGCCAACGCACCGCGCAACGATCCACCGCCCATCACGTACAGCACGGCACCGTTCAG
CAGCGACACATTCTGCACAACAATCCGCACGCCGTCTCGCGCCATCCACGGCACGTAGAGCACAGTACTCACGCCGTCCAGCACAACGTGGCGCAGCGCC
ACCTCGCTCGCACCGGCAGGCACAACGAACACCGACCGCACCGTCACGCCCTCGCGGACAAACACACTCGACGCAGTGCCCACAGCAGGTGGCAGCGCGG
GAGCTCCCACAGGCACGCACGCCTCGCCGTACCCGCCGCTGCCGCACTCGCAAAAGCACACACCGTTCTTCATGCTCGCCGACGCCGTCCCGGGCGCGTA
GCAGTGCGTGTCCCTGACGCAGGCGTCGCACCCAACAACTTCGATGCTCCCAGCATCGCCAAAACCAGCAGCTGCGTACTCCTCCGCCGTCGACAGGACA
CGGCCACCAGCGCCGTTGCACGCCACCCTCAAATGCGCCCCAGCCGAGAGCAACAGGCCCAGCGACAGCATCCGTGGCAGCAGTGCTCGGTTGCGCACAA
AGCTCAGCGTGCTCCCAGCAGCGGTCACGGCGCCAGCCGCGTAGAGCATCTCCCTCAAGACGCCGTCGTGCACGTTGCCCTTCGCCAGCAGCATCGACCC
GCCATCCAGGCTCACCGTCGAATAGAACGCCACCGCGTAGTCCTCCGTCGACGAAAAGTCGCTCCGCAAAAACGCCACAGCGGAGCCCGACACGCTCACA
GCCCCACGCACAGACACCGCGTGCTTGCACAGCAGGAAGTCGCTGTCAACAAACGCCACCACGGAGCCGCCGCTGGCCATAACACCGCCCTCCACCGACA
CGCACAGCCCAAGCGCCGTCTGCACCAACAGCCCATCCACGTACAGCGCTCCGCGCGACGACAGCGCCACGCCGCCAACCAACAACACGCCAACAGCGTC
GCGGAACACAGCCGCCACATGCGTGCGCGCAATGGTCAGCACGCTCCCAGTCAGATTCACGTTGTGCACCACGAGGCACGCGGAGGCGTCGCCAAGGTCG
TAGGCGCCGCGGTACGCAACGCGCTTCTCTGCGATCAGCACCGAGTCCACCACAGTGACGCGCGAGCCCGGCGGAAATCGGTTCGCCACCACCACGCCGC
CTCCGGAGCGCGACTCAAGCCCGCTGATCAACACATCGGCGCGCCCGCCAGCAGGCGGGTCGGACAGCCACCCCACAACGTACAGGCTCGCTCTGTCCAA
AAACGTGCAGTTCGCCAGCGTCACGTTGCGCACTCTCCCCGACATCAACTCCATGTCCACCACGACGTCCGCCGCAAAGGTCACACCAACGTAGCACACC
ACCGACGTCCCGAGACCGGCCTCCACATCCACACGCACGTCCCGCACGCATAAGTCGGCGCCGTCGGTGCTCGGTGGCTCGGGAACAGCAACGGGCAGGC
ACGCATCGCCGTGGCCGCCCTCCGCGCACGTGCAGGCGCAGCCATCACTCGACGCCGTCGACGTGTACGCGGGGAAGCACGACGCTGCGAGGGCGCATGG
GTCGCCGCAGTTCAGGACGGTGGCATTGTACACGGAAGGGATGCTGTATTTCGCTTCCTCCTCGCCGTCCACAGTGTTGCACGCAGCCACAATCGCTCCG
TTTGTGAGGTCGCTAGAAAATGAGGGTATCTGCAGCATTATTGGCGTGACCGTGCTGGAAATAAATTGGTTGCCGGACACAGAAACCGTGGAGTCACGAA
GGTTCGCCTCGGGGCTCAAAACAGCAAAAGCAACCACTGGAGACACACGGCAGAGGCTGCCACTCAACTGCAGCCAGGAGTTGTAGTAAATGTAGGAAGA
GTGGCTTGAAAAAAACACAGCCGAGCTTCCTTGCATGTCGTTATCCCGAAAAACAACCGCTGACCGGGACTCCGCACGTAATTCCCAAAGAAATAACATG
AAGAACTGCACCGGCCTCGTCACAACGTTGCCTCGAATCACCACGGCAGAGTTGTTCAGTACACACAGCGAGAAGAATTCGGTATAACCTTCAAGATGTA
TCAGAGTGCCGTTAGCGCCGGCCATATGAAACACGTTGCCCAACACCGCAAACACGGAGTGCCACAACACCCTAAGCGCATATTTGACAACGTAAATGGC
GCTTGACGATGCCCTCACGGTCTGAAACACATTGCCACTGAGCAACACCGCGGAGTCGTTGCTGATCACCAGCTCATTCATCGCAACACACGACGGTCTG
TCAATGGCCAAACCCGAACGAAAAATCAGCCTCGTGACCGTAAAGCGGTTCCCGCTGATCGTGATGCTCGTGTGCGGTGGAAACACACCCTCCGGGCTGA
GCAGCGCCTCACGGAACGTGTTGCCGGTGACGACGATGTGCAGCGACCCCACAGCGGCGTGCGCGTTGCCCAACAGCAACAGCACGGCACCGTCCCTCCA
CGTGCATCCATCGAACGTGACATTCGCCACTTCGCCCGTCATCGCCCCAATCAGCACCGTCAGGCTCATGCCGCCCCCGCTGAACGTCACATTGCGGTAG
CACAGCCACGACAGCCCGCTGCCCACAGTCTGCGCCACCTCGGGGTACTCCATGTCGCTGATGCACTCACCAACAGGCGGCGGTGTGGGCGGTGACGACG
GTGGCAGTGGCGGTGGCGGTGGCGGGCCAGCAGGCACAGGCGCCGGGACGCACACATCGCCGTGCCCTCCAGCAGCGCACTGGCAGTTGCGGCCAATCAC
CGCCGTCGTCAGCGGAGCGAAGCAGTCGACGTCCTTCGTGCACTTCCCGCACGCGGCAACCGTCGTCACGTTGGTGATGCCGTGGAGCTCCAGTTCTGCC
GCCGTCGTCACCTCCCGTCCCGCAACCGTCAGACACCCAGCAACGAACCGGTAGCCAGCCCCAACCCGCTTCAGCAAAGGCCTCGACAACCCCGTCGAGC
CCATCTTGCAGCCCGTCAGCGTCACGCCACTGCTGCTGTCGATTCTAATACTAGCATCAAGCGAAAAAAACTGAAACATCGCACCCATTTCCACGTCGTT
GTCGCGCCAATCCAACCAGCTTGACTGCTGGACGCTCCAAAAATTATATGCGTAGATGGCGCAGGCCACGATACCGCTGTTGCCCACCACGCGCAGCACG
CTGTGATCCGACACGCTAACTCCGTGGTGCTGATACAGGAAGCTTTTCCCGGAGGCCATCGTGTTGTTGAGCAGCGCAAAAACGGAGTGGTCACTCACGC
TGAGCCTGTACACGTAGAACAGGTATTTGTAGTCCTCAAAGCTGCAGTACCGCGCGTACAGTGAGCTGCCACCCACCAGCGTCAGCGTCCCGGTCGAGTA
CAAACCGTACCCACCGTACCTCAAGGCATGCGCCCTGACGTTGCTGACCAGCAGCGAAGAAGCAGTCAACACAACGCCGTGCAGCAACAATACGCTACAC
ATGTTGTTCACGGTGTCCGGCAAATGGACCGCGGAAGACTGCACCGCGTCAACCTCCGTGACGGCGATGTCGCAGTGCTGCGGGAAGGCAAGTGCAAAAG
CAACAACGGAGGACCGCATCACCGTCTGGGTCACGCGGATCAGGACGCCGGCTGACTCGGCCGCCCCAGCACCCCCAACAAACCGCAGCAAAGCACCCTC
ACGGAATGTGCATCCAGTGAGCGTGATGTTAATGGGGAGATGCAGCGGCATGCTGTCAAAGGAAAACGTCAGCACAGCACCCACACCGCTGAATGTCACG
CCCACGTAGCAGTGGTGCGTCTTCCACATGTTCAGCGTAAGGCTCGTCAGCGTCTGGTTCACCACGCAGCTCGTGTCACTATCAACGGCTCTCTCCGCTA
CGGGCGGCACAACCGTGTCGGGCACCTCGAAGGGAAGACACGACGCGCCATGCCATCCGTCCTTGCAGCTGCACGAGCACGAGCTGCGGTCCACCGACTC
CGTCCCGGGCATGTAGCACGCCGCGTCGTCGTCGCATGTGCCGCACCTGAACACCACCACTTCCCCAGGAAACGCACCGTCATACAACACCTCCTCACCG
CCCTGCAGGTTGCATCCAAACAAAAACCGCGAAGGCGGCTTCACGACAATGCTCGATGCAAAAAGTTTGCAAAAGACAATGCTCCCGTCCACCTGACGGT
TGTGTGCAAGCACCACGATAGTGCCGCTGCCCGACAATAGAATTTTGTGCAAGGCATCTTCCATAGTTATTATCGAGGCTGTGATCACGCTGTTGCCCTC
CACACGCCACTGCGCACCACCCTCGAGTGTCACCGATCCGTCCAAGTACAAAAGAGCGGAATACGAACCCTTCGTTCGGCCAACGAAGGTGCAGTCCGCC
ACCCGCAGCAGCCCCGCGGAGCCCACATTTGTATCACCAAAAAAATAAATGCCATTAGCCGCGCTCATCGTGTTGTTCTCAACGTCAAGGTAGCTGCCCT
TCATCACATCAATAGTTTCAACAAAAACGGCCGTCGGCACTTCGTCCTCATTTGCCGTTGATAACAGCGTGTTTCCCTTCACAATAATCCCGCCACCATC
AACAACAGTGTCGGATATATAGAATGCGTAACTACTTCCCTCAATGTAGTTGTCAAGCAGCAGCAGCATCGTGTTCGCACCGAGGAAAAAATCCGAGAAG
GCAATAGCGTGGCTCGACGTCGACACAATCGCACTGCCCGCCACCATTATCTGGGAGCTCACGCCAAAATAGCCCCTGAACTCCAACGCTCCAGAATCCA
GCATCGAAGATGTCACGTTCACGTGCACACGCCCACCACTCCCCCTGACCGACAGGCCCACGAGGACGCACTGCAGCAGCGTGATGTTGAGTGTCTGTTG
TGGTGCGTCAAGGCTCCACAGGTCCAGCACAATCGCGGCGGTGAAAGTCACGTTGACAAAGCACAGACCACGCACACCGGGATCAGGATCGTCCACGGAG
CTGATGCTGCCACCGTGCACGCAGCGGACCTCCGTGTCCTTCGCATCGGGGAGTGAGTGCGGCCCAAGACCGTCCGGAACGGCAGCTGGTAGACACGTGT
CACCGTAGCCGCCAGCAGCGCACACACACTCACAGCCGCTGATGCTGCTCGTCCTCGCTGCAAAGCACACGGCATCCATGGCACACGCACCACAGTCCAA
CACCGTCACGGGCACCCCAATATTGAGCTCTTCTCCGTAATCCGTCACAGGAAAGCCCCTTGCCTCGTTGCACACGCCGTAGATGGTCGGACGCCGGTCG
GATGGTGGTGACCACTTGCTTGTCATAAGTACAATGGTCGACGAGTACAAGCCATGCTTAAAGTTGTTCTGAAGTATTGACCACACACTCTGATCGCGGA
ACGCAACGCCATTCTCGTCGGCCACGTACACAACGTAGGCGGTGCGGAACTCGTTGTCGCGGTGCACCAGCCAGCTGCCACCAGTCACAGTCAGCACGTT
TGTGACGAGCATGGCAAAGCCAAGACGGAAAGTGCTGGACACAATCTGCAGCACGCTGCCGCCATCCACCGCAACGTCCTCAAACACACACGCACCTTTG
TAGAAGTCGTTGCTCAGCGCACTCCACGAGCCGTTCTGTACGGAGAACACGGAGCCGCCGCTCACACGCAGGCCCGACGCAAGAGCATACACCACGTGCA
TCTGCGAATTGACGGCGCAGTTATCCATGTAGAAAACGCTGGACAGGTTCACGTCGAGGCCACGCTCCACGACGATCGTGGCGCACGAGCCCCCGCCACA
CACCAGCGTCGACCGCGTCATAACAAACCGCGTCGACAGAAGCCGAACGCCGTCCAGGACAAGCGCGGGGCCGTACCGAAACCTCGCGTAGCCACGGGTC
GCCGGCACGTACTGCGACCCTCCAACCGTCGCACGCAGCGTTGAGTTCGCCAGCAGCACACTCGAGTTCGGCGGCATCGCGCCATGCAGCACGATCGTGC
CCTCCAGCGACGTCACGTTCGTCATGTTGACGAGAGCGTGCGGCATCAGGCGCGCCGTGCTCTCGCTGAGGCCGCCAATCCGCAGCTGCGCGCCGCCCGC
AAGCACGCAGTGGCGCAGCGTCACGTTCAGCGCGTCAGCGAACGCGTCCATCGAACACAGGTCCACCGCCACAGTGATCGGCCCGCTGAACACCACCGAG
TCGAAGCACGCAGTCGCACGTCCGCCGCCAACCGTCACCGAATCCGTCAGCATCACGCCACTCACGCAGTCCTCCGCACCGCCGGCCCTCGCAGACGGCA
CGTCGAACGGCAGGCACGCCTCGCCCACGCCGCCGGCGCGGCAGCTGCACACGCAGTCGGAGAACGAAGCCGTCAGCGCATCGAAGCACGCCAGCGCTGC
CGCACAGCCGTCGCACGGCACCACGCTCACAGAGGGCAGGCCGGCCAAGCGGTAGCCGCCGCTGCTCCGCAGCACCCGGCCGCCGGCACGGTTGCACTGC
ACCGACACGACGCCGCTCGTGATCGTCAGCCCGGAGACAAGCGTCGCGCCGGCGGCAGCACAGCGCGCAATCGACACGGTGCCGCCGCTCAGAGTCATCC
CCGACAGCGACGCCACCGACAAAGCCTCGCCCACCGCCCACACGTCGTGCAGGTCCAGCCACCCGCCGGCACCGACCGTCCCACCGTCGCAGCGCACCAG
CGACGACGCAACAGACCCCTCGACGCCCACAAAGCGCAGCACCGAATCAAACACCGCAAGCCGCTCGCCAAGCACAAGGCCGCCGCCGCTGCTCACAACC
GAGACGTTCGTCACGGAGAACACCGAGTGGTTCCGCTGACTGAGAATCGACGAGGACGCCACATGCATCGCGGACGCCGTCGGACCGCCCGACACCTCCA
GCGACACGCCGTCAAGCACCACCGCGCTCGACAGCAGTTCCACGCCGCCGCCAACGTACACCGCCGACCCGCCCGCCTGCAACGACCTCAGCACAGTGTT
GCTCACACGCAGCTGCGTCCGCAACAGCGACGTCGCGTGCAGCACAAGCGGCGACGCCACCGCGTCCGTCAGTCCGCTCAGCTGGGAGTAGCGCATCGGC
CCCGCCGTCACAATCGTCGAGTCACGGACCGTCACGTTCGTGTGTGCCGGCAGGTTGTGCACAAGCACAAGCGAGCAGTAGCCGCCGGACAGCCCGCTCA
CGCTCACCTCCAGGCTCCGGTCACTCGCCGGCTCGCCGCTGTAGCCCCGCACGTGGATCTGCGCACCGCCGTCGCACACGCAGTTCCTCAATTCGATGCG
CAGCGCGCCGGGAAGCATCGCCGGCACGTCGAACACAACAGCCACGCCGTTCGTGATGTACACGCCGTCCATCAGCACCGTGTCCACGACGCGGCCAACC
GTGATGGCCCTGTCCACCGTGCCGCCCCGCAGTCGCAACGGCACCGCATGCACAGCAGGCATCCACGCCGCCACCGCAACCAGCACCAACACAAAAAGAA
GCGCCGCACGCACAGTTACTATAGCCCTGCGCCGCACGCGGTGCCGGCTGCGCGGACACGCACCCACCGCAGACCACATCCGCCGACCCACACAAGTACA
AACAAAGCTGTCGTGGTGTGTCGCACTCGTCCCGTCGAACGTAACTCCTGTCCAACAAATCCCTTTCTACAGATAGCAAATCCAGGTACACAATTCTGCC
AGATCGTTATCCCTCTAATACCACTACTACTTGTCCTAATACAGCAAGTAATTCCTAGCACCTTGAAACGATATTTGTGCTGGTCAAGCAAAGGTATCTC
TCTAACTGCTCGGTCAGAATAAAAGACTGCAACAAAAGTAACACGGCACGCAGAGGCATCCGGCCACAGACAGTCACCGCCACATCACAACCACCAACAA
AAAGAAGCGCAGACGCCATCACGCCAGTGATACCATCGCCCCTCCACCGCCAACGCAGCCTCACGCAACCACCACGCAGAGTGACAGGATCCCAGCAAAA
AGACACATGACTATTGGCACCGCTCTTGCAGCCAAATGTTTCTACCACAGAGCAGTCCCGATGCCGTGAAAGACGCACAAGGGCCAAGACAGTACCACGT
GGCGGCGTTGCAACCGGCAGTCAACGAGCGCGCAAAAGAAAGTGCTGGTGGCGCAAAATACGTAGAGAGTGTATCTTCTGCCACCAAAGAATGGCCGTTT
CTCGCTTACGCAAGTCGGCGTTGCACGGCGAACGGCATCCAGGCATATTGCGCGCACACGGCATACACGGAGAGGGAAAGCGGAAGGCGAGCAGCCAGAC
ACAGGGAAAAAGGATCCACACCAATTGTTGTTTTTCCTCGCGTCTTCTTAAAGCCAATTTCCTGCACGCCAACCAACATCACTCCCAAAAAACGTCGAGG
AGTGACATAGCGGGCCCCCAGAATCCCTCCTCGCAAGGCACCGGTGCCTGGCAGAACGTGAGAAAGGCCACCCACGCCACGAACAGCCACTCGCTGCTGC
AGCCACAATGCGCCGTGTGGACCGCACACAACTCTCTGCATCATGCGAGGTCGTCCCCATTCACGCACATCATCGCGGACGTGTCGCAGTCCACAACAAC
GGGTACAGCGAAAGGACTCCCTGCGCTACCCACAGCTGAAGCGTCGGTGCCGCACTCGCACAGCGCCCACTACAACAACAGCGCATCAGCAGCAACTCTC
CGGCGAGCGGCACAGTGCTGGGCATCAAGCGGACACCCACACATCCGCACGCACGCCGTAGAGCCTCTTGTATTGACTGCGTGGCCTAGCAGCGGTCGCA
AAAAAGCTCTCAAACGTACCCACAAGCAACGCCACCCACGTCGCACAGCAAGAAAGATCCATGCGCAAACCATCCGCTCCCCTCCGAGTGCACCCAGCCA
CCCTCGCGTCATTGCAGAGAGGAACACAAGTGGCCGCCCTCATGGAACATCGGTGCCTCTGGCAGGAAATAAAAAGGAATGGCGCATGTCAGCAGCAAAG
CCGGCAGAGGAACAATCAACGGAACACGGTGACACAAAGTGGAAGCGGAAGCGGCAGAAAAAAAAAGTGAGCCGCAGCGCTTTGCAGTAGAATAAGCTCC
AATGGAAAAAGATTCAAGCAGTACCCCAAAGAAACAAAAAAGAATAAAACAAAATTACCCCAGCAGATAATTTTATTTCGCGTGTCAAAAAGAATAATAA
GACTGCGTGTGTATGTGCGCATGAGTATTACCTGCGCAATGAAAAAAAGAGGTCGTCCTGCTGCACGAGCCCACGCGCCCAGCAAATTTAATGCGGTATT
CGGCCTTGTCTTCGACGCGTCAGCTTTGCCATCCGTGGGACGCACGGCAGTAAACTCTCCATCGCATGGAGGCAGAACAGAAAGGGAAACAAACAGGGAA
ACCCGTCACTCATGGCAATTTGTATGGGAAACGAGTATTGGGGTAAAAAAAAAAAAAAATGGAATGCCGATTATCCCATAAAAGCACCAGTAAAAAAAAA
AAAAAAGTAAAAATGAGATGAAAAAAAAATTTACCCCCCAACAAAATAAAATAAAAAAGATTCCTCAAGGTGCAAAGATTAGCTCCAGGAAACATTTTGT
CATTCTTCATGAGGCCTCACAAATTCACCCCTCCCTTTTTATTCAAATGACGGCTGTCATGCCCCACAACCCCAGCAGGAAAAGCAGTAACACGCGAGTC
ACACGCATGCACGGCGGTGTCACCGTTTCCTCCATTGAGTCTCAGGCCAGTAATGTTCCAGAAATTAACGGTGCAGTCACCAGAGGACGGTGCTGCATTG
TGCGCTCAGCGAATCGCATCCGCTTCAAAGGTGGTGCTTTTATTAGCCTGTGCAGTGTCAACTCCCTGTGGCGCCCCTCCTTATCGTATCCAAGAGGAAT
TTCAGCTGCACCAGACTAGGAATTCTTGGGGATGTCCTTCGTGGAATTCCGTCCGGCGCCATTGTGTGGAGCAGGACTGGTATCTAAACCCACTGTTGCC
TCGCGAGCAGCGTCTTCTTCTTTGAAGTTAGTCGTGTGTTTTTCACTGCGGGCTTCAGGTACATGGGACGGCACATCTTCACTCTCAGCCGTAAGCGGGT
TGCCTTGCCGCAGTTGGCGCACAGTGGTCTCTTGCTGCAGCGACCTCGATTCACCATCACCAGCCGGCTCTTCTTTCGCCACCACCTTCCCTTTTCCTTC
TTTTCATCTTTCGTCGTGGAAGAGATATGGTCCCCACAGGGTAATCCAGCGTCAATGAGTTCATCGCTTTTCGTTGCCGTTGCAGGCAGTGTTTGTGCAT
TTTTCTTTTTTGTCTCCTGATTCGTCTTCGTCGGTTTGCAGTTGTTCCTCTGCATCTATTGAGGACTTGGGTGCATAAAGTGATGGTGGATTTACCGTAT
CCTGGGTGGAGGTATTCCCAGAAACAGTTTCCCTTGTGCCTTCTTGCCCGAGAAGCAGACCTTTGAACCGCGGATGGATACATTTAAGTACCCGCCCACA
TATCGTTAACGGAAATTTGCCTCAGAGATCCACTCGGACGTAGCCTTCAAAGCACCGCCGGATACCGTCCGACCCTCCAACTCTGTGGTTGATTAGCCAA
CAGCAGCTGGTATTGGAAGCGTGACTTTACCGGCTGTGATTCTTTCGATGTCTTTCTCCGCCAGTTCGCGGTTGCACAACAAAAAAAAAAAACGCTGCGC
ACCGTCAAAAGACTGCTCTCTCCCATCACCCCGCTGTTCCCCACCAATGTGGAATTCCGTGAGTTCCTACTCGAATTGAGGAAAAAGCCAGCATAGACCT
CTTAGTAAATAGTCTTCCCACCAACACGTACACATACCATTCGTCGCTTATACCCATTATTACGGCCACCTGTTACGTTGTGTTTCATGTTCCCAAATTA
CCCACCATCATCGTCTGACAACACCGGAACTCTTACCGTTCAATGTTACTTCACACCTCCCGTCCTTCGTTTACGAGAGGCCCAAGAGCACAGCTCTGCT
GCCCTCCTTTGACGCACCATGTTTGATCGCTGTCGCCAAAAGAGTAAAAATGTTGTTCGGAAATTTACACAACTGACTATGCGACATTTTGCCAACAAGC
CACTCATCTCCTGCCCCAGCAAATTCGAACGTCACACCCCGCTCCGCGAACGTCAATGCCCCATGAACGGTTGCATTCACGCAGAGGTACTCGTCCCTCC
GCTCGGTACCGGTTAAGTTACCAAACAGCCAACAAGCCCTTCAGTGGGAGCAGGACAATTAAGCACACGTTTTGTACGCAGATCAACCTTGCCATTGGGC
TTGCGCTTCTGTAGGGCGGTGTCCACTTCCTTCCAGCTCCTCACCATATCCATTATCCAGTTCATCTGCCCAGTCAGGCGCACAGAGACAAGAATGTATG
ACACTCCATCAGACCTCTTTTCGAACAGTGAAATAAATTCTTTGCCAACGCCATAAAGCCTGGCACCGGAAATAACGCCACCACCCGCAATAAATTTTGG
AAGCATCTTTTTTTTCTGCTCTTACCAGTCGTAGTAACTACACCTCAATTGCGCAGCTCTGGTAAGCGTACGATGGAATTCAGCAGCAAGAATAACCTTA
CTCCGCGGGCAGCCATTACAAACGGCTCCAACATCTGCCCTTCCGGCCCGTAAAACTAAGTAACAACTACTCATCGGTTTTGAAGCATGAACAGCAGGCG
CTTAGCTTCCTCTCTGACAAAGGGTGCTAGACCCTGGCACCACGTTGAGGTAGCCGGCTGCGCCAGGGTGGAATCAAAATCCTAAAGGCGTTGCACGTCG
GTTGACAAACTTGCATACAAACTTTTGCTTCGCCTTTTTCTTCCGAATACGCTGACGTGGTGAGAAGTATACCCCGCCTTTCCACAAATTCTGCACTAAT
GAAACCTCTCTGACAACAGCATTCTCCTCCACCAGTATACTCACCAAACAAAAAAAAATGAAACAACCCACCAAATCACAACAACCGACCTCATGCCCAC
GGCAACAGCGCGCGTCGTGTTTTTTTTTTCCAGCCATTTAGCAGATGAATTCTATGGACCGCACTTGGCACGGCAACGCGCGCTCCCGGACACCATGGGG
CTGTAATTTGACCCGGCAACACGCGGCCGGCTTGGGCGCTGGTGGATGCCGCCAGCCCTGTGCCAAAAACAGCCTCATGAGGAAAACATTGCTGGCTCTT
GGCTTCCCCAAGAATACCGGGTCCCATTGGCCGTGGTAGCACGCTGGGGCGGCCGGCATTGCCAGAAGGGTCTCCAGTTGGGCTCTTCGCTTTGTCCTGG
AGGACCTGGATCGTGTGTCCCCCCGTCCGCCCACACGACGGGGGTGTGGAGGTGACTGGCCTTGGTTCCCCTCTCCGTCAGGCCTGGCAATTGACCGTGA
TACGCGCGATGCCAGCTTCCGCATGTATTTCCTACCACGGCCCTTTCGTCAGACACTTTACCCCCACAAGAATGCCGCTAGCATTTGCGGGATTTATGCC
CATGCATTGGCAGCGTGGCAACGACCAAGTCCCGGCGCGGCAGTGACGGAGGTCCGGGGCGCTGCGCTGCGGAATGGTTGGCTTTCAGACTCCAGAAAAA
TCGTGCTCGCGTCCCTCGGTGGCTGGCCCCTGGCGCCACGATAAAGTATTCAAACGTAGAACAATCAGGGACCGAGCGTCGCGGAAAACGGCCGACGCCA
ACATTGCGATGTGAAAACCCTGCGTATACGCCGCTGCCCGGATCCGCAGGCGCCAAATAAAAAAATAAAAAAAACATGGGGTAGGAACCGGGGAAGTAAA
GAGGATTTACTTCACAAAGATACTGGCGCAGTTTCTTTTCAAGTTGGAAGCGCTCTGCGCCCAACATTGCCTCCGCGCGGCGAGAAAACGCAAAGCCCTT
CGCAAATGCGACGGAACTTCGATGCTCCTGGTATGCGTCTTCTCTCTCTCTTATGTCCTCATTCATTGACTTGTTCTTTTACTTATTCTCGGCGGCAACA
GATTGACGTGCCACCGCGCTTGCCCGGTGCGGCTTTGTGGCGTGGTTGTGTTTCGCGCCCTTCGCTGCACCTCCCTCTCCGGGGGCCGGGGCTCCCTTTC
GTATCCCCACTTGGTGTGAGGCGGAGGTGCACTACGATGGTGGCCGGCGCGCGGGCCATTAAATTCACATGGGAATATACAAAGGAAAAAGGTTGTTTAT
TATTATTATTATTATCATTAATATTGTTTTTACTATTATTAATATTGCTATCACCATTATTATTATGATTAATTATTATGGATCCATTTTAGAACAGACT
AACTGTTGCTGGTTAATGGTTGTATTTGGATGGGAGAGTATGCCTCCACTCTCGAATATGGAGAAACAGCCTAACGCGTATTTGGAAAATGATTTAATTC
ATGGTGATAGTTCTGTTGTGTAACATGTTTTCTTACTCTGTATGATTTTATTTTCTGATTTTTTATTTTATCTATGCATTTTAATATGGAGAAAGGTGAA
AAGAATAAAAACATATGGACTTTTGGTTATATATATATATATATATTGTTTTGTGTATTATTTCAATTGAGCATAAATACTTATTTTCTTTTTTAAATAT
TGGCTCTGGTGAGTGCCATATGAGCTTGATATAATCTTGGAGATTCCTAAAGGGTTTCTTTGAGTCTAATGGTAAACGAGCTTGATGGAGTAAAGAAACA
AAAATTCCTGCCTTATTTATTTATTTATTTTATTAGGAGCTTTTGAAAAGAATGATCGCGGGAGAGCTGGCTAACTTAATTAATGTATGTATATCCTGAT
AAACGAAGGCATTCTTTATGATACTTTCTACCGTACGAATCTTTTGGGAAGAACGCGACTTTGTAGGGGCAGGGAGCCGATAGAGGCCAGATAATATTTG
TTTTTATTTTGCCATCCCACCCTAACCCCCTTTTGATTCTCACCACACGGCGGGGTCTTGTGGTTGGAGGACCTCAAAGTCTGCCACTTCGTAAGTAATA
ATATTATTCTGAGGGCAAAAGACCATGCGAATAGTCAATAGAATTTATATACCGAATGAAAGGAAAAAATGGAGGCAATGAAATAACTCTGCGAAATCCA
TTCTTCTAATACCTTGTTTGGTTTCTTTGGGTTATTTCAGGATCCGGCAAGCTGCCCAGAAGTTTATTTTTTATTTATTTATTTATTTATTATTGTTGAA
CTGTTATGATTTATTTTGTTTTATTGTGTTGCTGATAGAATTATTTTGATTTATTTATTACGTTTACGCTTATTTATTTATTTATTTATTTATTTATTTA
TTATTATTGTTATTATTATTATTATTATTTACTACTAGCAGTATTAGTAATAGCAGTAGAATTTGTAAAGCCATCACCGTTAATATTGCTAAGATATTGA
TGCCTGAAGAACGGTCGGTTTTTTTCAAAGGATTTTTCACTCCGTTTTATTTAGAAAAGAAATATTTTATTGGAGGTAAAGGTATTCTTTTTTTTTTTTT
TTTTTTTTTTTTTTTTTTTTGAGGACTTTTTTTTGTGTGTGCTTTTTGCTTCAATTCCCTTTGGATGTTTAATTAAGGCTTTAAAAATTGTCGGCATAAT
TTGTGTTTGATGCTTTTAATTAGAACATGCTGATTAATTACGGTTGACGACCTCATTTTATATATAAGTGGAATAACTTTTTTGAAGGGAATTTCTTCTT
ATTTGACTTGTCATTTGAATATTCTTTCTTCTCTCCTTTTCTTTTGTTGCTTTTTGTTTTAGTACTTTTTTTCTTATCGTTTTTTTTTTGTTGTTGTTGT
TGTTGTTGTTGTTGTTGTTGTTAATAGGGAGCGATTTCCCTGCTTTTACTTTTCTTGAGTCAACAAGACCTTAGTATAACCTTTTTTAAGAAAAAAAAAA
ACAAACCCTTTCTATAGCATTTTTTGTTTTAAGTGCGAATTTTCTGATAATAATCACTTTAACTAGGTTTTTTGATATCCACTAATTTTCTGTTGTTATT
ACCTTTAATATATATAGCAAAGAAAACTGCCGAAAAAATATGTCTGTAGATTCGGTTGGTCGGTCTCTGGCAGACTTAGGTGAGCCTATTCAACGACTTT
TGCAGCAAATACAACGGAATTTAACCGACGAGGAGCTTGATATGTTTGCTAAGATAAAAGTACGACAGCTTGCCAAGGTGTATGATATGTTAGTTTTGGA
GGAAGATCCTGAGAGAATTTTGGTATGGCTGAAGAAAGAGCATTTAAAGGCGAAAGGCATTGATCCCGAGGAGGTAAAAGAAAAAACTCGAAGGAAAGTT
TTGACGGAGGGGGGCAGAGATCCCATAGCTTACTTCAAAGAAATTGAAAAAAAAAACATTGAGTTAATCTCCAATTTGAAGAAGTCACAAGAAGAGCGCG
AGAAAAAGCGGGCGGCGAATACTGCTGAGCGGCAACGTCGCCGTGAAGAATTTAGGTTGCGTGCCTTAAAAAGGAAGCAAGAGGAAAGGGATGAAGACGA
TTTGGAGGTCATGAAGTCAGAAGATTTGGCCGATATTGAGGGAGTTTTTGATCGATTTACTTCAAAGCAATCGACCTTTGACAATTCAAACGGTGTTCAA
GACGAAGAATGGTGGAAGCGTGATGAATATCGTTGGGATTATGAAAAACATGGCCTCAAGGGCGGGAGATGGACTAGTGTTGTTGAAGGTGGATCTATAA
GGGCACCAGAATTTGAGATTCAAATGCGTGAAGAGTGGTATCGTATACAGTGCTGGTGGAAAACGGATACTCAGCGTCGCAATTGGTTGGCATTTCGTGA
TGATGAATGGTGGAAAGAAGAGCTTTATATCACGGATTGGTTGGAAAATGGCGAAAATGGACTTATGTGGAATGCTGCTGATGAATTGTCTGGGTATAAT
CGCCGTGGAAATCGCCGCCAAGCGGTTAAAATTGAGTTGGATCGTCGGGTTCAGTGGTACAAAGCAAATGGACCCAAGGGTGTCGTAAAGACGTGGTGCG
CCCTGGTGGAGGGTAGCAAAGAGCACTGCACAGTGGAGGAGAAATTTGAACGTGATGATTACTACAAGAATGGTGATTGGTGGAAATCAGAAATCCATGT
TAATTCCCTTCTTAACAATCCTGATGAGTGTTGTGCACTACGGTTTGCAGCTGCTGCTGCTATGGATCAGGAGTGGTGGAAACAACCATTTTTCCGAGCG
GATTTTGAAAAAGGTGGGGTGCTTTGGAAAGCGTTAAATGAGGAATTGGCTGTACGTGGTGTTGAAGATTTTGCCGCGGAAGAAGAAGTCGAGAGGAGGA
GAAATTGGTTTAAGAACTATTGGTGGAAAGGGGAAAAATATATTCAAGACTATGAGAAAAATAGGTCTGCGGGCAAGCTTTGGAAAGCGATTGATGCCGG
GTCAACAGCCATTGCCGATGCTGTCCTTCTTCGCTCTCGAGAGGAATGGTATCTTGCTTGCCGTGAAACAGAATGGTGGAAAGGAGAGAAATATATTCAG
GACTGGGCAGATTATGGAGAGAAGGGCTTTCTGTGGACAGCAGCCTGGCGTAATGCAGCTTTGCGAGGAGATGGGAAAAATAAGGCCTCCTCATTGGCGT
TAAAGAAACGCGAAGAATATTATGAAAAAAATTTCTGGAAGCAAAACAAGTATGTCAGAGATTATATTGCTTTTGGAGAAAAGGGCGTACTTTGGAAATC
GAATCAGGTATCCGCAGCGAAGGATAGTGATTGGTGGAAGAGCACCTCTTTTTTTTGTCAATGGCTCTTGGCAAATCATGCATTTCCTGGGGAATTCTGG
AAGGATCCTGATGTTATATCAGATTATTGGAAGAACAAAGACACCGGGAAAAAATGGACCGCATCCAACATTCTTGCAGCGATCCTGGAAAAGGGTAATG
TTGATAAGGCCTCTTCTGATGAATTGGTAATACGAGAAAGATTCTATGAAAAGTATTGGTGGCGACAGCGAGAATATTGGAACGACTTTTGCGCCAGGGG
TACAAAGTGGTCTGCGCTAACACCTGAGGGAAATGGTAAATGTTCTGCGGTAGAACTAAAAGAAAGAGAGAACTACTTCCAACCAATATCTCTATCCCGA
GTTGTTCTTGGTTACCAGCGTTTGATTGAGTCGGATGCGATTGCCCCTATGGCGGGTCTTTGTGTTTCTTTTGAAGAATTGTGTTTGCGGGATCAGTACT
ACCAAAGGAGTTGGTGGAAGTCGCAGGCAGGCTTAACGGATTACGTTTTCCATGGAGGCGATAGTCTTTACATAAGAGCGGCTTCTTACGATGACGCTCG
CGCCCTAGAAGGAATCAACTTTTCTTCTCCAATTGAAAGAGCTACCAGAATGCTATTTTTTGACAATGGGTTTCTTGAATACAGCGCTGACTATGAATAC
ACTGGTGAATTTGTTGCTTCAGCTGATTGGTGGCAAGAACCTGCCATTATTTCAGATTTTCTTGAAAAAGGTGACAAAGGAACGAAGTGGAAAGCTTGTA
ACTCGGCAAGTGGCAAATGTGGTTTTGCGGAGAAAGATAGTTCTTCAAAAGAAGAGCAAAGGTATCGGAAGGATTTTTATGCAGCCAACTTTTGGAGGAG
TTTGGAATGTCTTCAGGACTTCCGCAAAAACGGCATCAAGGGGAAATTATGGACTTCGAGCCAACCTCTGGGTAAAGGAGAACGTGTAGATGAAAAGCAT
CTGCTTTTTCGGGCACAAGTTCTCAGTGGATACCCCGAGGATTCATGGATTGAGGAGATGGAAACCAATTGGTGGAAAGCTTCCGAAGTGCGGGCGGATT
TCTATGCGAATGGAAAATCTGGATGTATGGTTAGTGCAGTCAATGCATATGCTGCCGTGGAAAGACTTGGAACAAAAATCGAATACAAAGCAGATGAAGA
AGAAATAAAGAAACGTGTAGAGTTTTATCGTACTCATCCTCTCTCTCTGGAAGATGGGGAGAAATGCCACTATATTTATTTAATTGAACCTTTCTGGATC
ACGCCTGAGAGCGTAGAAGATTACTGGATGAATGGTTCGAGGGGAAAAAGGTGGAGCGCCTCCAATGCAGCGGCGTTTAGTTGCTCTCTAGGTGACAAGT
TTGCGGCCACACCAGCGGAGTTGAAAAGACGAGAAGAAGTTCTTCAGAGAAACTTTTGGAGGATTTCAGCATACAAAGAAGATTTTCTTACTCATGGAAA
GGAAGGTAAGTTGTGGAACAAGAGTGAATATGGTGGCATGGGGGATGTTATCAGTCACGAGGAACAGATTATGCGCATCTCTTACTATCTTCGTTTGTCG
GAAAAATACTGGGCTGATTGTCGTTATGCATATGATAATTGGTGGAAGGCACCTGAGGTTCGCAACGATTACTATATAAACGGATCTAGAGGTAGTCTGG
TTGGAGCAGCCACTGCTGCGGTGGCATCCATGGGACTTTACAGGAATGAACAGTATGGTGTCTCCGAAGAAGAAAAAGAAAAAAGAATGAGCTACTTCAA
GACACATCCGTATCGCGATAGTCGAGTGCCACAAGCCCTTTTGAGCCGAGAATTAAAGAAGATTGCCGCCATGGGAGAGTTGTTTTGGGTTCACCACTAT
TGCCTGGAGGACTTTCTCTTGCATGGAGCCCAAGGGACCATTTGGTCGGCAGGGGATGCCGCCGCTGCAAGTACTGGATCTGCCTGGCGATTCCGTACAA
GACCCGATGAGATTCGAATTCGGGAAGCGTTTTTTAGTAGGTATTGGTGGAAAGCATCCAAATATCGATTGGATTTTGTTCAAAATGGATTTGAGGGTGC
TCTGTGGACAAAAAAAGATTTTAACGGCGCTGGCGAAAAGGCTTCTGAGGATGAAATTCTGGAACGCATGTGCTACTACGCTTGTGCTGGCCTTGAGTGT
GAAAAACGTTTTGAAGAGTTTGCATTGTGTTGGTGGAAGTCTCCTAATTCCATTGCTTATTACATGATTGATGCTGACAACAGCATGTACATCAAAGCTC
GCTCTCCTCAAGCGGCGTTGTTTCAGCCCCAAATTGTTGAGGACATGACTGCCTCTTCGTCCTTGGTGGAGAATCGTCACCGTTACATGGTTGTGGTAAC
ACCAACAGATACCCCCGACGAAATCACGGATTCTCAAATTATGGCAGGCGTGAAATCCGGTAATAATATGTGGTGGAAAAATGAAGCATATCAACGTGAG
TATGACACTCAAAGACCATTGGAACACTGGAAAGATCCAGAATGCATATCCGATTATCTAAAAAATGGTCCTAAGGGTAATAGGTGGAGGATTGCAGGCT
CTTTTTTCCCTAAAAACATGAATGAACTTTGTGGTAACGAAGAAATGAAGGAGCGTGAGTCATATTATAGGGTGAATTTTTGGAAATCTACTGAATCACG
CAATGATTATGAATTGAATGGTCTTAAAGGAACTTTGTGGACATCTTCTGAACCCAATGGTAAAGGAAAACCCGTTTCTGAAACCGAGCTTAGTGTTCGC
ATGGCCTATTATAAACCAGCATCCCTTTGGAAATTGGAATTTGATCCCGGAACAGACGCGAAGAGTACATGGTGTGGGTTCCACGATGATATATTAAGAT
GTTTTTGGTACGAAAGGAATTGGTGGAAGTGCATACTCAGAGATGATTACTTTGCCCGGGGTCAGCTGAGCCCCCTTTTGCGCGTTTCGAGTTTGGGAGC
ACTTCTGCATGGTTCGGTGACTTCATCTGAGTGGCACGTCAGTGAAGAGGAAGCACAGAGACGGATGTCTTACTTTGATGGCCTGGGAGAGAATGAATGG
TGGCAAAACCCCGTTGTACTGTCGGATTTTCATAAGTGCGAACAAGGTTCACTGTGGAATGCACGTAATTTCAAAGAGGCACTGCTCAGCATAGGATTGG
AGTCTCCAGCAGACCTCACGGAATTGGAACGCAGAAAACGTTGGTACCGGGCCAACGGATGGAAATCTGCCGAGATGATTCAAGACTACACCACGGGTGG
AAACAAGTGGAACTCTGCAGGATCTTCTGACCCTGTGTTATGTGAAGAGTGGATGGAGGTGCATAAGCTTGTGCCCGCCGAGGAACAATCCAGAAGAAAG
CGATGGTTGGATCATCAGTTAAGTGATGAGCAGTTGCAAGTTCGTCGTGCATGGCTCTTGCAGCGATCTCAGGATGCTCGTCGCATACACTTCTCAGAAT
TGGGTGATCTTCTTGCACAGCTAAATGATGGTGTGCACCCCAGCGATGATGAGATTCAGGCGATTGAGGATGCCATCCGCGCTGATCAAAAATATCATTC
CATATTTGAGGGTATAACTCGACAAGATGTTATGAAAGCGATGAAGGCGACAAGGTTCTACATTGGGGCAACGAAGGAAGAAAGGATGAGGTCCGAGCAG
GAGGCGCTTGAAGCCCTTCAAAAGGAAGAAATGGATCGTTTGGAAGAAGAGGCTGCCCATTTGGCTCAGGAGGCGTTTGAAGAACTTGAAGCTGCCGGTG
AAGAGTATGTGCCCTTTGACGAAGCAGCTGATGCAGAGGAAGAAGAATACCTGAAGGCTTTGGAAGAGGAAGAAAATGCCAAAATGAATCCCAATGAAGA
TGATCTTGAGATGGCATGGGAATTGCACAAGGAGGAGGAAGAAGAAGAGATCACAGAGAATTCTGAAGATGGCCATCGAGAGGCAATGAAGAAACGTCAG
CGCACGTTGGAGGAGGCTTTTGCCAAGGAAGAGTACGGCGGCGAAATGGGTGACGAAGACACAGATGCCGTTAAGGGAGAGTTGGTTGACGATGTTAAAG
CTGCCCTGGAGGACCTTGTCAAGGATGACGGATGGAAAGAAGATGAGACTTCAAGGTGGAATGCGAAGCAGGAGGAGGTGGAGGACTCTATGGCCGCAGC
TAACGACTTTGTTCTTCCACTTCGGGAAGTGGCAAACCCACAATATCTCAAAGGTTACTTTACGCTCATGAAATACACGCCAAGCGTCAATTTGATCAGC
ACCAGTCAAAAGCGCATTTGGGTGGTGGATCACTTCACTCAGTGCTTCTATAATCTGGCGAAAAATAATCGCATTCGAAAGGAGCACGCCGCGAAGAAGT
TGATTCAACTGGAGAAAAATGTTCTTGACAACACACGATTGAGAATGATGTTTTTTGATGCCTCGCATTCGTACGATGTGCAGTTTGTTAATGCCAACGA
GCGTGAGCGCTTCTATGAGACGGCAAGTGCCATTCGGTCTGTCATTCGTGTCTTTGCCCCAGATCTTGTTGGTGAAAATGATGTGAAGTCACGTGTCATC
ATTGATGGGACTGGTGCAAATGCGCTATCTGTTATATGCCCAGATGCTTCCTCTAAACCAGTGAAAAGACAGTTGGTGGGTGAATGTCGTATCAATGCCA
CAAGGCACCTAACAGAGCCAATATCTGTTTGGTGTGGTACGTTTAACATTGGTGGCCATCGGCCTCCTAAACGCAAAGAAGACCTTCAACGATGGATGCC
AAGAGGGAAATATGAAATTTACGCTATCGCCTTACAAGAAGCCTCTTTTCGTACCCATGACAATGAATGGACGGATTACGTTCAAGACTATCTCGGTGAA
GATTATCTTCCGATTGCCAGCATGTTCATTTGGGATATTATTTTGCTTGTTATGGCAAGTAAAAGGAGTCTTTTAAAGATCACTAATATCGAAGGTTCCA
CACGAGGGACTGTACATAAATCAGCGTGTGGAAATAAAGGTGGTATAATCATCTCAATGCAATATTTGGAAACCTCCTTGTGTTTTTGCACCTGTCACTT
AACGGCACGCAATGAGCACTTTGCCATGCGTAACTCCATGCTGGAGGAAATTATAGGAAACATTCGTTTGGGAATTCTTGATGCAGACGTCACTGCCCAG
TTTGATCATGTATTTTTCTTTGGTGACTTTAATTATCGTTGTGATGTTGACGTTTCCAAAGCAGAGACGTTTATTAAGTCGAAAAATTACGAAGAATTAT
TGGCACATGATCAACTGATTAAGCAACAGAATAGCGCAGGTATCCTGCATGGTTTCTTGGAGCCGGTCATTAAATTTGCCCCAACCTACCGTCTTAATGT
TACTTCTTCGGAGTACGTGCTAAAGAGCTCTCCCAGCTACTGTGATCGTGTTCTTTACAAGAGTATGCTTGATTCATGGATAAAATGCACTGGTTACTCG
TCTGACCCTGAATTGATTTTATCAGAACACAGGCCGGTGTCAGCCACTTTTATCGTGCGTTGCGTTCGTCCGGTGCTTTCGTGTTTTATGAAGTCTCAGA
GGCCTGTCCCGGAGTTTGTGTTTGATGATATTACTGTAAAAGAGTATACCGGTGGAGCTATAAGGAAACCAACACTGTGTATCTGTGCACGTTTTGCGCC
CAATACGGAGCCTATTTTGTCTCGTGAGACAAACACAGCGACCCCAATTTGGAAGAAGGAGACAATTCCTGTTCTCACTTCCGTCACGCAGGTGCAGGAG
TACCTCGAGACGCGTCATATTCTCCTCGTTATACTTGAGGGTTCAGAAAGACGGGAAGTGAAGCAGGGACGAGGAACGGGTGTTATAACACTGAAGGGAC
GTGTGATTGGGAAGGAAGACACACACACAGAGTTTGAAACGGATATTGTATTTCGTGGAAAATCCATCGGGAAGTTAAGCGGCTCATTTATGTGGCGTGC
CTTGAAGCATGCAAAGGAGGAGTGAGTGAATGACATCAAAGGAAGAAGAGAAAAATCTGTTCCCACAATCTAACAAGAAGAACAGCCGGCGGTTTGATGA
AGGCAAAACAAGAAAAATTTGTATCTACCGGGAATCAGGAAGGGGCAGTGCCGAACCTTTTTTGATCTTTTTTGTTGTTGTTGTTGTAATATCTTTCGTT
ATTATGACTTTTTTGTTTGTGTTTTGTTTTGTTTTGTTTTGTTTTTTCCCTCCCCCTTTCATTTTTGGTACTATCGTTGTTTTTCTTGTTTTCGTATGGC
TTTTATTTGATAGATAAGGAAGAGGGATGGTCTGCTTCCTTCCGATTTTTTTTTTTTTTTTTTTTTTTCACAGTCCTTCATTAAAAGGGGTTGCTGTGAG
ACGTAATTACTTTGGGTTTTGTATCATTGAAACATTTGTTTGGGTTTCTGTTATCGTACTTTTTATTTATTTATTTATTTATTTATTTATTTATTCAACT
TCTGTGTGTTGTGCGTTCTCTCACCGTTGTGTGTGTGCGTGCGGCGAGGGACGCGGGGATGTTTTGTCGTTTTCAGGCCAGGCATTTGTTTATATATATA
TATATTGTTGTGTTTGTTGGGAGGAGACATCTTCTGAGCCGTGGCGCTGTGTTTTCGTGACTGAGCACTGCAGCCGGGTATCACTACGTGTCCTTGTGTT
TTGAGTCTTATCTTTGTTGCTTTTTCCTCCGCTTGTGTCTTATTGCGTGCTTGACGGGTTAGTGGGGTCCCTTTTGTCATTTTCGGCGTAATGACGCGTG
TGTACGTCGGTAATATCGACAAACGGGCGACCAAAGAGGAACTGCTGGAGTTCCTGAAGCCAATGGAGAAAACCATTGAGGACTCGTGGCTGGCCAGGCG
GCCACCGGGATTCGCTTTCCTTACCATCACCCCATCGCAAGCGATGGAGTTTGTGGAGAAATTCAATGGGAAGGAGTTTCGCGGAAGAGTCCTCGTGGTG
GAAACCTCCACCACGACCACGCTGCCAAAGGAACGTTCCAGCCGACGACGCGAGCGCAGAGAAACCAGGCGGTCTGGTAGCCGCAAACGGTACCGTTCGG
GAAGCCGTTCAAGGCACTACAGCGAAAGACGGCGTGATCGAAGTTACGGTCGGCGTCGTGATCGCTCTAGAGAACGTAGGCGCCGCCGACGGTCCTACAG
TCGAAGCAACTCCCGTTCCTCACTGTCATCATGAGGCAGAATGCCTCTTAGGCTATGTGATGGATGGAAGAAGATGCTAAGAACGACAGGGAAATGAAAA
TAAGTAAAGAAGAAAAGGATAAAGAAGAGAAAAAAACAAACAAACAAACAAACAAACAACAAAAAAAAAAAAATGAAGACAAAGAAGAAAAAAGGGGGAG
AATAAAATTGTAGGTTAGGGGAAAAGTAGAGTGTCGCCGAGAGTTCCGTGAGTTCTCGTCAACTTCCTTGTTTTCTTTAAAATTGCAATATATGCCTGTG
GCATTGTGCGTCTCTATGGAAACCTGAAAATGTTGCGATGTTTTACCCCTTTGAGAGGAATTACCGTTGTAGTCATTTTCTTCTTTGAATTAGCATTGAA
AAAAAAAAAAAGAAAAAGGCATAGATAGGAGGGACACAAAAGGGCTTTTGTTGTTGTTGTTGTTGGGGGAAAGGGGGGGGAGCGGGGGGAGGAATGTCTC
AAGAAAAGACAGGGCTGCAGCGACCGGTCCTGGCACAACTCTCCGCTATTGCAATTCGTGGGCATTCCGACGAAGGTGTCAAAAAATTGCGTAGGAGTAA
CGACAATGGGTGCTTTGGGGAGGCCCTCTTCAAAGGTAATGCTCCTGCACGCAGTCTTCTTTTTGGCGATGATGCATGTCATCGGAGGGTAGAAAATCTT
TATCTGCTGGACAATAATCCAACCAACTGGTCCGGCATAAAAACGAATCTGAAGCGAGAAATACCACTTCTGCAAGACCCCACAGAAACATTTGCAAGAA
TGAACAAAGTTATGCATCAGACGCTTAAATATGTAAAGGAGGTGGAGAGCATCAATTTTAGTAGTCGTGGTGTGATTGATTTTAACGGGGAGGTGATGGA
GGACCATCAGAGAATTTTTCTTTCAGTATGTACTAGTGTGTTTGCGAACTTTTCCTTCAGTTGCCAAATGGATGTGGAGAAACTCCTAAGCTTTCTCACG
GCTTTGTTTGAGAATTATTCCAAAGAAAACGCCTATCATAATGCCCTTCATGCAGCCGATTCTGTGCAAATGCTTTTTCTTATTTTAAGAGAAAAGCCAG
CGACATTGATATTCACGGAAAACGAAGTAATTTTGGCTTTTCTGGCCACGCTTTCTTTGGGATTTGTTCACCCAGGTGTGTCAAATGCCTTTTTGGCCCG
TATTGATCACCCCCTTGTTCTGGTGTATGGGGACATGACCACACAACAGTCAGCCGGACTTACAGCGCTTCTTTACCTTTTAAATAGGGAAGAAAATCGT
TTTATTGATCTTTTGGCCAACAGCGGCACCCAACCCTTTTCTCAGTTTTTAAGAGAGATTTTGGTTGAGACCGTATTGGGTACCGCACCGCGTTTACGTA
GCTCTCTACTTCGAGACCTTGAAAAGGTGGCGGTGGCGGATGCGGTGGAACTAAACGATATACCAATTCTATTGGCAGCCGTGGTTATCCTGGCAGATAA
TGCTTTGGCTTTGCGTCCACATGCTCAGTTTGTCAACTTGGCAGGTCTCATGGTTACCGAGTGGCTACGCGAAGCATATGAAGAAGAACAACGAGGGATG
GACCCTCTTGTCCCCAATCTTAGTAAGCAAATTTACGAAAATGGATTGGGAATGGCGGTAGACTACTGTAAAGTTTGGTTGAGACCCCTGATCACCAACA
TTCGGGCTTTGGTGCCCCAAGACCTGTATGATAACATGGAAGGAAACACGGAGGCACCGTCTATGAGTGAAATTCAAGATTTTTTGGTTCATTTGGATTC
ATCAAACGAACGTTGGAATGACGGCAGTGTACCGGTCATTGATATTATTCGCAGGATAACGATGCATGCTACCAGTTTGGATCGCAAGGCTTCAAAGCGA
GCTATCCTTAACGCGGCGTCCAATCGGGCCGTATCAGGTTTTCTATCAAGGTCCTCATCCATGTGCCTCTCTCCAAATGGGGCTAGGGTGTCTGCTGAAG
TCTCTGAAAGGAAAATAAATCAGCAACCAAGTCGATGTGAACACTATTTTTCCTTTCTTCGGCTTTATGATACCTACGAAAAAGAGGGTCGTCCTGCAGC
AGAGTTTGCGGCACAATTGGTCTTTCTTGCATTGCAGTTAAATCCTGAATACATTGGTCGTTACACACATAAAGGTATTGATGTGTGTTCTAAGGAGGAG
TGTGAAGAAATTGCGGAACTCATTATGAAAAAAGAGGAGGCACCAACAACCGCGGAGGTGATAGCTTCTCCTCTGCGAGACGGAGAACAGACAGATGGTT
TTATCTTGCGTTTGATGGAAATGTATGCTGAGCGGGACAGAGAAAGGGAAAGAAATGATACTCTTAACAGTGCCGCCAATCCCACATCAAACTTAAGCCG
TACCTTGAAATGCTACAACCCTGTTTATGGTGGAATGTATTCTGGGAAAAAGTCGTGAGGCAATTCTGTTTCCCAATTTAGTACCACGGTGTAAGAAGGT
GTGTGTTTCCTACATGGAGAGTGGTGAGCGTTTGAGTGGTCAATATTATCATTATTTTTGATTTATTTATTTATTTTTCTTTCCTTTTGGAAGGGATTGG
GGTTCTTCCCTCGTGTCCTCCGCAGCGCCAAACCCTTTTTTTTTTTTTTTCTTTTGTAAATGATCCGGGGACACGGATGATGTTTCAACCAAGCGCCTGT
CCACTGTTATTTGCATTAATAGTGCGCCGTCTTTCTTTTGTTGTTGTTGTTTTGACTTTACTGTTCCCCTGTAATTTTTTTTTTTATTTTTGTGTGTGTG
TGTCGTCGTTACGTCTTTTTACCTCAAGTGAGTGCAGATTAGAGAACACAAATGGGCCCCCGTGCTGCGGGGTTTCTGGTGGGGGCGGTGGCTGCCACGT
TTTTTTCGGCCATGCTGCTGCAGTACGACATTCTTCGTAAAAAAGACATTACAGATCGTGAAATCAGCCTTTTGGAGAAGGAGGCATCGCTCATAAGAGA
GCGATTTCGCCGTGCACAGAGGGCACTCATTGATGCCATGGAGGAAGAGATTGAGACGCAGGTCCACTAGAGGAATGGAATGGTAGGGCACATCGTCAGT
TCTGCAGCAGGGGGTGTCTGTTCAAGAGGGGAGTCGATGGGTGTGAGAACGGAGTGATTTCCCTTTCTGCATCGCCGCACCTTTTGTAAAGGCCGCGTCA
TTAGGGCGGTATTTTATGCAAAAAAAAAAAAACCCTTTTTTGCCCCAGCGCCAACCGCCCACCTAATAAGTCTCATCATCTACAAATGCAAAAATAAAAA
AAAAATAGACGCTGTTTTTCTCTATTATGAAAAATGGCTCTACAAAAATGACTTTTAATGCTTTTCACTGGAAGCCAAGAGCGTTGAGAGGCATGGACGA
TGCAGCTTTCTTTTATTTGGACAACAAATATCTTTTTGAAGAAATAAACACCTCTCAACCGTTTTCAAGATCATTGCCTTCCAGAATCATACAGAAGTGG
CATGCCGATTTATTTTTTTTTTTTGTTACACGCCCCTCCCGTCAATTTATCCATAGAAGAGCAGCCGTTACAGATGGAGAAGGTCCCCCCCTTCCCCAAG
GCAAGAAGGGGAATTAAAGGAAGAGAAGTGAAGAAGGTGGACGCTAAACTTTTAATTGGTGTGGGGGAAAAAAAGCAAAAAAAAAAAAAGCCACGAATGA
CGCCGTTGCAGAAGTCCCTTTTTTGGAAGACACATTGGGAATACAGGCAGGCCGGTGAACACTGAGACACCACTTGTCCCATTGCTTCAAAAATCCCCAT
TTAAACAAAAATGTCTAGAGACAAATTCCAATTTACTTTTTTTGTCTTTGCGTTCGTATTACTTGTGGTTTTGTTTGTTTTTTTTTACCCCTGTTGGCGT
TTTCTTGTTGATGCGTGGGCAAAGCCATCAGAGGAAATGGCTCAATGGATCCCGAAGACAGCATGGAGGGTGTCGAATCTCAATAAGCGGTACGGTCCCT
CATACATCACTTCTGGAGATGTTCCACTTAGTACGTTTGGCCGTGCACCGATTGTTTACGATGCGACGATGTTAAAAAAGAAGCTCTCCTGTGCGGAGGG
TCTTGTGATGATTGATGTGCGCGATGCGCTGGAACAACAACGCTATCCCGTTCCGTGCGCCGTTGCGCTTCATCATCATGATTTGCTTTCTGGGGCAGCG
TATCCAATTCTTCCGAGGGAAAAAGAGTCGTCAGAACTTTTCATCATAGCATCAAATCTTCAGAGAGGCGTGAACAGCTCCACCGCATTGCAACGCTGGG
GTTACAGCAATGTTTTTCTTGTTGACTACGAGTCTCTAGTGGAAGCTGGCTGCATAGGCGATGCAGAGGATGGCGAGAAAATGAAAACAGTGGAAACAAC
ACCTTAGCTCAAAGGAAATAGGTCTAACCCATAGCTGATTCACTGTGGGCAGTGCTAACCTTTTCGCGGCGCGTGCACACCAAGGTGATTTTTTGTTTGT
TTTTTATAATGCCGTTTTCCCGAAGTCCTTTTTTTTTCTCTCATTTTCCCCTCCTCTTACACGCTAATCTCCATGTAGTGATTTCCGTGAAATGACCACG
TGCGAACAGTATGGTGAAGCGGTGAACGGGTTGTCGCCGCCCTCACCGGAAGTGCATGTCCCTGCCGACCACATTAAATCGGCTTACGGAGCCACACATA
CAACACCAGCGCACAGAAACAGCTTTTCTCCCATGAGGCCCTTGGCGGCGGAACCCCCGGGGAAAAAGGCCATTGACCATCGCAGTTCTTTCAATGGTCG
TCCTCCCAGAGTGCCGTCCGCTTCAATGCCCACGCATTCACTGAGCAAAAACGTGAGGAATGAGGATAACCGCGCAGTGCTTGTATCGCTGGAAAACTTT
GAGCACGTGCCGGGCGTCAAGGGTGTGCTGAACAGCCCCCGAAGCCTGCAGGCCTGCAAAATGGAGGACGTGCTTCCGGCTGACTTGCTGCAGCGCAGTT
TGACAGACTTTATGGGCCAGGGCGCACCGGAAGAACTTGCGCAGTTGCGCTATACTGTCTTTGAAAAACGGCGAAAGGACAGGCTTGAACGCGTCTGCCG
GGCCCGCGCACTGTTGTTGGCCGAAGAAAAGAAGGCGGAGGAGCTCGACGGAGGTGTCAGGGACTCGAAAGCCCCCCAAGAGAACACGGCAAAAGCAAGG
AGAGAGGCGGGCGATGCCAACAGCCTTCCACGCCATCCAATAAGTATGTCAAATCATCACGGAGGCAACTCACGCAGTAGCAGCTTATTTTGGAGGCAGG
GTCGCAGCCCCTCCAAGAACTATTCTTCCCGCCACAGAAGGTTACTTTGGCATAAGCCTGAGAGCCGCTCTGCATCCATGGGCTCAATGCTGATCTACAG
CCGCGCCATTACCGAGCATCGTTCACCCTCGGAAAAGGAGCTTGTCATGCTGGAGAGGATTGAAGAGCGTGAGCAGCGACTCGCCGAAGCCAAACAGCGT
GTGGAGCTGGAAGAGAAGAATCGTGAGCAAGAGCTTGTTCAAAAGCAGCTGGACAAAATGCGAAAGATCGTGAATAATATGATACAAAAGGAGATTACGA
GGAATGCCGCCATCAATTCGAGGCGAATGAAGTGGGAGGAACAAATGATGAGGATCCGTGAGCAGAAGAGGCGCGATGAAGAGGCACGAAGATTTCAATC
GATTCCGCGTGGGAATCGTGCGAGCACGCACCAGGGGAATGGTGTGTTTCGAGCCTCGATGTCGGGTGTTTACCGCAAGGAGCAGGGAGATTCTTTGAGG
GCTCCAAAAATTTTTTCCTGAATTAATATTGTGAATAGGTGCGTCAATTGCCGTGGGGACGAATTTGAGGTATTTTTTTTGTTTGTTTGTTTAGTGCGCC
CAAATACACTTTTTCCTCTCTTATTGTTCCATGTGGATGTAGTGAATATACTTTTTTTGTTGTTTTTGTTTTTTTATCCTTCTCTCTGTGTGTGTGTTGT
TGTTTTTGTATTTGTGCCTGGATTGCCCTTGCAGCTGAACCGCGGTTAATGCCTTTTTGCCACGCCTACAGGCAAAAAAAAGGGTGCGTCTGGGGCCGCT
GTGCACATCATGAGGATGGAATTGAAAAGGAGCGAGAGTGGATTTTTTGTGCTTTGTGAGGATTGAGTTGCCTTCGTTGTGCGTTCCACACTCTTGAAGG
GAGCTCCTCTTCTCTTTCTTTCTCTCCCTCTCTCTCTCTCTGCATGCTCGAGTGCTTCCATTTCAAACTTTGCGTATGCAACATTACAAAAGGACCCGAA
TATACGTCTTTTCTTGTTTTTTTTGTTTTTTTTTTTCCGTTTTTTGTGTTTTGGGGGCCATCATTGATGAATAATGAAGAAAAAAGAAAGAGGTGAAATG
ACTGAAGTGACGCCGCTGAAAGCCCCACTAGTTACGGGGGCTCCAACGCCGCCGGCTTCCTATCCTCCTACAAAGGTGCCGGTAAAAATGCCTTACGTGT
TGCCCAAGCTACCGTTTGCACCGGTGGTGCCAATGAGGCCACCCGCACCGAGGCTCAAAAGAGACGGCGATGATGGTCACTTGGCGGTCCCAGGACTTGC
AGACGCCTCCAAGAGGTCCCGGGTGGAGGATCCCGAACGGCGGGGCCGAGCGATGTCGGAAAGCAGCAACAGCGAGAGCAGCAGCAACAGTGATAGTGAT
GATGACAGCGACAGCGACAGTCACAGTAGCAGCAGTGGAAGCAGTGGGGACGGTGAAAGTTTTTCTTCGTCTACAGAAGGTTCCGGCAGCGACGAAACAC
GTTCTGGTGATGAACTCACTCTGTTTGAGATTGCGAAGGCAAGGGGTCTTGTCAATGAATGCGTGGATAATAAAAAGGAGGAGGAGGAGGAGGAGGAAGT
GGCACCTGTTGGGCCGCCACCGCGTCCGCCAATTGTGCGCTCCTTTCCAAGTAATGTGGATTTGGCTCTGCAGCGCTACGAAGAGCGCCTAAATCGTGAG
GAGAACATGATTCGCATTAAGGATGACAATAAGGCTGTCTCTCTAGGCACCAGCAAGGTGAACTACATTGACCCCCGCATCGTGTGTTCATGGGCAAAAG
AATACAACGTACCCATAGGGAAAATATTTTCCGCAACGCTTCAAAAAAAATTCCCGTGGGCGATGGGGGCGGAGAATTTTTCCTTTTGAGATGCAAAATT
TTTATGTTGATTTTGGCGCAGCCGCCGGATTCTTTTCTTTTGTTCTCTTTTATTATTAATAATATTATGATGATGATGATCGTGGTGGTGCGGCCTGCTT
AGAGAAAAACTTTATAAGAAAAAGGTTGATGTGATCTTCGTGTCTTCTTTGTGTGAGTACATGATAGCATGCACCTTGTGTTATGTGTGGGTGGGCGCTG
TGAAACAACAGAAATAACGCGGATCCTCGAATTGATAAACCGCCAACTCCGGTTCCACCATCTTTTCGTTTTTTGTTGCTGTTGTTGTTTTGTTGTTTAG
AAGAAGTGTGGGGCTTTCTCTGGAATGCGAGTGTTGGGGGAATAAAAAGAACATGCGATCGGGGAAGTTGACTTGGCGGTAGTGGAGGTAGATTGCGTAG
CCCAGTGTTAGAGCCTCCGTTTCGCATCTAAAAGGCGTGGGGTTGTTGTTTCTCTACCCATCCCGCCTCCGCTGTTTATTGACGCCGTCCGTTTGTCATG
ACCGTCTTTGTATCGCGTAATTTCTCGGCGGTATTTTTTGTTGTTGTTGTTTTTCGTTTTTTTTCGTCGAATCTTGGAAGTTCCCACTAATTACTGATTG
GTCCCTGTGTGTTTGCACTTGGCGGAACGAATCTCCTAGTGCGGTCTTTATCGTCGCAACCTTCCATCAGGTGGCAGATGCGGCACAACACGAATGAGAA
GGGAGGGAGGGACTCGGGCGTACGGAAGTCGTTTTTCTTTCAGAATGGCCTCCCACGTGCTGTTTTTCATCTTGGTTTTGTCATGGCCATTTTGTCGCCT
GCCTGCGCTTTTGTCTTGAATTTTGTGTTGACATTTGTGGACGCGTCCAGGGCTCCCCACACTGTTGGTTTTCCTTGAGGACGGAATTTTGGCTCGGGTG
CTCTGACGTTGAAACTACGGATCCGCCTCCGTTTTGGCTTTTGCGTGGGAGGCCGCAGAAATTGTGATCAACGGCAGTATCTTGCAGTTCCACGAGGCCA
TTGCCGATGGCCCGGACGGGTGCCATTGTGTCTTGTTTGCCTCACCTCACAGCTTTGGTAGTGGCCTCGGGCGATTTTCATGAACAATTACGAGTTGTAT
ACACACAGCGCGGTACGGTTGAAAGGCGCATGCGTATTTTTGCCGCATATTTTAATGGCACCGGTGCCCACCACTTTTCTCTACCTGTTATTCCTCACGC
TCCCACAAGTTGAGTTTTTTGTCCCCTCTATTTTTCCCCCAACAGACATTCCCTCAATTAACAAGTCGCACCCGTTGCAATGGTCAGTCCGCACTCTGTA
CCCCGAAGGATGTGGCGAAAGGAATTCAACTTTATGTTGGTGACGACAGTTTTGGCCATAAAAATTTTAAATTGCTTTCCTTTTGGTGGGTTCTACGATC
AACATGACGATCGGGCTGTTGCGGGGCCCGAAGGATTATGGATGTGGACGCGTTTGTCTCTGTGATATTTTTATTATGATGCTTGCCTTGACATTTTGAG
GATTGTCATGGACGGTGTGGCTGCACAGTCGATACCGCTTTTAAGTGCGAGAAAAGGTTCCGGGGCTAAAGGGGCATATGAGGTTTTTTTGGTGAATGGG
ATGGATATAAATTTGTCAGCGTTATTTTATTTATTTATTTTTTTTGCCTTCAGATTTTCTCTTGTTGTGGAGGGGAAGAACTTGACATTGGCCCAGATTA
GAGTGGGACGGAATAAAAGGTTGTGTAAATTTCTTTTTATTCGTGGCGGAGAATTGTTGACGGTGAGAGTGGTGAAGGACGGGCGGTTTTTCTCGTGGCA
GCTCAGGTTATATATATATATATATATATATATCTTTGGTTGGATAGGCTCACGTGCCTAACATAATGGGAACGCCAACACGGGGGTATGAGTCCTCTGT
GCTTCTTCCTCGATCTGCAGAGTTTTAAGTTCCCCTGGTTGTTGTTGTGTTTTGTTTTTTGTTGTTGTTGTTTTGCCGTAGAACGCGGGGCGAAATTACT
TGCGAAAAATTTATTTTTACCCCCTCAATAGGCTGAGGGAAAAAAATTGTGGCAGTCTTTTTTTTTTTTTTTTTATTTCTTCCTTCCCGTCCGCCATGTA
ATTATACCTGAGTCGTGTGAAATGCTCCTTGTGGATGCGGCTCCTTGTAATGAGGCCATTCAAAGCCACGCCAGGCAAATTTGGAAGAAGAAAAAAAAAA
AGGTGGAGGAAGGCGTCATGGAGCTGTCCACTCCTGCCGGCAGGAGCGACTGGAACAGCAGAAACCGGTTGCACTGTTGGCTGTGAACGTACAAGGGTGA
GAATACGAGTCTCTCCGGCTAATTCAGGGACATGCGTGCAACCAGGAGGAACACCGTCCACCAGTGCGCCCAGCACCCATTACTCACCATCTTGGTTGGG
GAATCGCAGGTTAAATAATACACATTCTTGGGGAGGGAGCATTATTTCGCAGTAATTCCCCGTGCCGCAGGGATAAATGAGAAGTCTTTTTTTTTTTTTC
TTACGGGGATTCCAGGAGGGGATTTCCCAATTGCTCGTGCCAATTTGGGGAAATATATAAATTTATATATATATTGTTTTTTTTTTTTTTCGATGTGTTG
TAGGAGTATTCACAAGAGCTTTGCTTACGTCCGTTTGTCTTGCGACTGAACGGGACTCTTTTTGGTTTGAAAGGCCGTGAAAACTCAGCTCATACGGCTT
CTTGTTTGTTTGTTTGCCTTTTGAGCCGATGCGTCATTGCAAATCACTTGATTGTCTTCTCCGCCAGCGGCGTAGAGAATTAAAAATGACTGTAGACCCC
CTTTCAACATTCCCATACTTTCCACAGCTTATAATTGCTTTTGTAGTAGTTGTTGTTGTTGTTTTTTGTTTTTAAGGATTTAAGCTCACTCTCAAAGGCG
TTTACATTATATTCGTGAATTTTTTTGTGATTTCCGTGAAATGACCACGTGCGAACAGTATGGGGAAGCGGTGAACGGGTTGTCGCCGCCCTCACCGGAA
GTGCATGTCCCTGCCGACCACATTAAATCGGCTTACGGAGCCACACATACAACACCAGCGCACAGAAACAGCTTTTCTCCCATGAGGCCCTTGGCGGCGG
AACCCCCGGGGAAAAAGGCCATTGACCATCGCAGTTCTTTCAATGGTCGTCCTCCCAGAGTGCCGTCCGCTTCAATGCCCACGCATTCACTGAGCAAAAA
CGTGAGGAATGAGGATAACCGCGCAGTGCTTGTATCGCTGGAAAACTTTGAGCACGTGCCGGGCGTCAAGGGTGTGCTGAACAGCCCCCGAAGCCTGCAG
GCCTGCAAAATGGAGGACGTGCTTCCGGCTGACTTGCTGCAGCGCAGTTTGACAGACTTTATGGGCCAGGGCGTACCGGAAGAACTTGCGCAGTTGCGCT
ATACTGTCTTTGAAAAACGGCGAAAGGACAGGCTTGAACGCGTCTGCCGGGCCCGCGCACAGTTGTTGGCCGAAGAAAAGAAGGCGGAGGAGCTCGACGG
AGGTGTCAGGGACTCGAAAGCCCCCCAAGAGAACACGGCAAAAGCAAGGAGAGAGGCGGGCGATGCCAACAGCCTTCCACGCCATTCAATAAGTATGTCA
AATCATCACGGAGGCAACTCACGCAGTAGCAGCTTATTTTGGAGGCAGGGCCGCAGCCCCTCCAAGACCTCTTCTTCCCGCCACAGAAGGTTACTTTGGC
ATAAGCCTGAGAGCCGCTCTGCATCCATGGGCTCAATGCTGATCTACAGCCGCGCCATTACCGAGCATCGTTCACCCTCGGAAAAGGAGCTTGTCATGCT
GGAGAGGATTGAAGAGCGTGAGCAGCGACTCGCCGAAGCCAAACAGCGTGTGGAGCTGGAAGAGAAGAATCGTGAGCAAGAGCTTGTTCAAAAGCAGCTG
GACAAAATGCGAAAGATCGTGAATAATATGATACAAAAGGAGATTACGAGGAATGCCGCCATCAATTCGAGGCGAATGAAGTGGGAGGAACAAATGATGA
GGATCCGTGAGCAGAAGAGGCGCGATGAAGAGGCACGAAGATCTCAATCGATTCCGCGTGGGAATCGTGCGAGCACGCACCAGGGGAATGGTGTGTTTCG
AGCCTCGACGCCGGGTGTTGACTGCAAGGAGCAGGGAGATTCTTTGGGGCTTGCTAAAACGTCCTCGTGCTAAATTAATATTGTGAATAGGTGCGTCAAT
TGCCGTGGGGACGAATTTGAGGTATTTTTTTTGTTTGTTTGTTTAGTGCGCCCAAATACACTTTTTCCTCTCTTATTGTTCCATGTGGATGTAGTGAATA
TACTTTTTTTGTTGTTTTTGTTTTTTTATCCTTCTCTCTCTGTGTGTGTGTTGTTGTTTTTGTATTTGTGCCTGGATTGCCCTTGCAGCTGAACCGCGGT
TAATGCCTTTTTGCCACGCCTGCAGGCAAAAAAAAGGGTGCGTCTGGGGCCGCTGTGCACATCATGAGGATGGAATTGAAAAGGAGCGAGAGTGGATTCT
TTGTGCTTTGTGAGGATTGAGTTGCCTTCGTTGTGCGTTCCACACTCTTGAAGGGAGCTCCTCTCCTCTTTCTTTCTCTCCCTCTCTCTCTCTGCATGCT
CGAGTGCTTCCATTTCAAACTTTGCGTATGCAACATTACAAAAGGACCCGAATATACGTCTTTTCTTGTTTTTTTCCGTTTTTTTTTCCGTTTTTTTTTT
TTGTTGTTTGTTTGTTTTTTTGTGTTTTTATTTATACCTGTTTGATTGTGTTGCTTCGCGAATATTCCTGTTGTTTTTTTTTTTTTTTCTTTCTTGGTGT
TCTTTATATCTGAAGGTTTGTGTCTGTGTATGGAGGACTGTGAAGCGTATAGAGAAGCTATCAGCGTGGATTGTTTTTTTTTTTTTTTTTCTTTCTTTCT
TTCTTTTTCCTGTTGTTTTTGTTGTTTTTGAAGAATTGTTTTAAACTTGTATGAGTGATGTACGGAAGAAAAAGGCTTTTTTGTTGTGTGTTTGTCGTTT
TGTTTTTCTGTCATTTTGTCCCTCTTCGTGTACGGCGCGGTGGCGTCATCTGGTGGGTGAGTGGGGGGGGGGGGAGGGCCTCGGAAGTGGCCATCGGTGG
GCCTTGCGTTCAACTGCTTGTGTTTTAATGTCCGTCAAGGAGTGCACCGAGATGGACCATCACGGAGGGAGGCAGTCTGTCTCTCTCTCTCTCTGTGTGT
GTGTGTGTGTGTGTGTTTGGATATACGCCTTAAAGTTTGTTGATTATAATGTACGAACTCTCTTTTTGTTTTATTTTTAGGAAGGTATGGAAATGTACAA
CCCCTCTTGTCCTTTTTTTTTTTTTTCTTTTTTTCTGCTTTAAAGGGAAATTCGGTACGTTGCCGCGGATGGGTGCGAGCGATGTGGGAGGGAGAAATAT
TTGTACGTTATTTTTCTTTTTTTTCACTCCCTTCTTTTATGGCAGGAGGGGTGCCTGTTTCCCCGTACAGCCCCGATTTGTCTTCTCCGCTGCGTCACTG
CACCGTCAACCACCGCACATGTGTGTTCCCCTTTTTTTTATTCTTTTTTTTTTTTTTGTCCACTTAAAACACAACGAAAAATGCATCACAGACATCATTC
CTGTTCTATTCTCTTTTAAAGAGAGAGAGAGTGAGAGGGAAATCATGCAGCACCATGTGGCCGAATCCGATACAGTTCTTTCTGAAAGTTCTTCATGGAA
TGACTCAGGAAACTCTGTGATTGATGACATGTTTGATCGACTCGCAGTGGCAGTGCAAGGGCTGCTCGCCACAATGCGGGATGAACAGCGGCCTTATATG
GGCTCTTTGTGCACCAGAAGACTTGAAGATCGTGTACAGCGGGCATTCCCTGTGGAGTATAGGGCTGTTGTTGACGGTATTTATCAAGGCTCATGGGAAC
AGTATTTGAAGGAAAAAGTGGTTGTTTTCTGCTTTACTCAGAAACGGGACATAAAAAGACCTAACATTGAGTGGATGATAGGGCTTGGAGCAATGCGGTG
CTATTTTCCGTCGGAGGATATTGAGCTTGTGCATGACAATGATGAGCTGCTGGGGTGTTTAGTGCGCGATCGTTGCAGAGGGAGCTTGGAAAATAACTGT
CGTACCATTCTCATGGAGTTGTTTTCTGCGCTTATCGGCACAGAACCTGTCGAAGAAGAAGATGACAAGATATCTTCAGTGGTGGAGTATGAGCTTGGCA
GCTTGGTGCTATGGGGGTCTGTTCTGAGGAAGCTGTGGCTGCATCCGATCAAGGGCAGAAGGGTGCCTCTTCGTGATCTGGAGCGCCCGTGTCAGCAGCT
TGGTTTTCACATCCGGCTAAGGTGCCGCTGGGCGGTGTACATTGGCAACAATCTCTTGCTGAAGTACATTCATATCTGTGTACTCCGAGTTTTGCTTAAC
GTCGTGGGACCTCCCCTGCAGCCCTCCAAGGGCAACCAATGGGAAGACACAGAGGGCACGCTGATGGTGGGGTTTTCAGAATTGCTTGGAAACTATATTG
TGTCACTTGAAAAAACGGATATGTGGGGCAGAATACCTCCCATTCCGAGGAATTCTTTGCGGCGAGGACGGGTATGCTCATGAAGCAACGACGAGGAGAA
AAAATGGGAAAGTCGGATATGATAAGGAGTTGTCCTCAATCCTTATCTCACGCTTCTTTGGGCTTTTCCGTCCTAATATCATTGAGTTTATTTATTTGTT
TTTGTTGTTTTTTCTAAAGAAGAGCTCCTTTGCGTGACTCGCAAAAGGGCTCTTGTCAGCTTGTTTTGTTTTATTTATATTTTTGACTTTTGCACAAAAG
GGGGGTTGATTTGACCCTTCCAAATTGTTTTATGACTTTCCTCACATGAGCCCTTATTTTTTTTTTTTTTTTGCGCCTCGTGTGCCTGCCACTTGCGTGT
GCGTGCGCACCTTCACGGAGGCTTGAAGTGGTGAAACGCTTCCCGAGATTTTTGTTGTTGTCGCGGAGGAACGTGTAATACCAAACTTTTCTCTTTGGGT
TGTGAGCGATGCCGCGACAACAAGAGCTGTCATGCCGTTGTTCACTGTGGTTTTTTTGCCTCCGGTGTGCAGAGCAGCTCCTTCCCCCTCCCCCTTCCCT
TTTTGTTTTGTTTTTGTTTTTGTTTTTCTTCTTGGTGTCAAAATTTTGCGTGAGTGGTGGATTTTCCGCTATCGCGCTTATTTATTTTGTTTTTTTTTCC
CCTGATTTTGTTGTGTTTTGTGGTGCATGACGGTTTTTCACCGTATTTTTTTTTTTTTTTTTTTTGCGGTTCTCTCTCTCTCTATTTTGGCTCTTCCTTT
TAGCTGACGTTTTGTGCGGAGCTGCACCGATGGAACCGGATGACGTTGCGGAGTACGGCCTTCAAAGCTACTGGGAGAAGCGCTACAGTAAGGAGGAACA
GTACAACTGGTTTCCGTCCATCCACCAGACGTCTGTGCAGGCGCTATGTGAGGAGCTTCTGAATGTCTTTGTACAGCGCAGGGCGCAGCGTGCCTTGTGT
CCTGGTGGATGCCATGATGCTAGTCCGGTGTTACGAGTACTTCACTTGGGCACTGGGAACTCATCGCTCTGCATGGACCTCCACAACGTTGTGCAGGCGC
ATCGGCTTCCATTTGTGCTGGAGCAGGTAGCAATGGACTATGCATCCAACGTCATTGAGAATATGCGGGCAAAGTATCCGCCGGAGGTGCTGCCGAATAT
GAAGTGGATGGTGGGCGATGTGCGTCGCCTTGAGGAATTTTGTTCGTTGGGTCCCTTTGACGTTGTTATTGACAAGGGTACGATGGATGCCCTCGAAGCC
GATAAAAACAGTCCCAATATGGAAAAAGACATCTGGGCAATGTTGTATGGAGTCAATGAGCTTCTGAAACACGCAAAGGGATACGGGGCATTTATGCAGA
TCACGTGGGTGGTGCCTTACATGCGGCTGTACTACACGAAGAGGGATGCATTCGCGTGGGGAAATCAGGTGCGTCACTCCCTTCTTGGCGAGAGCGATAT
GTACCGCCTCTTTGTGTACACTGTAAAGCAGTAAGGATCATATGTGTACCTATTCTGCTTGTTGTTCGAATAACAGTCAAAAAAGTAAAGTGAAGGGCGT
TGCATTACTGCTTACAAAGAAAAATTGTGCGAGAAGACTCAAACATGTGCCAGAGCTCTCTGCCCGTGGGATTTTTTGTATGTGCGGTTGTATGTGTTTA
TGCACCCTTGTTTTTTTTGTTTTGTTTTTTTTCTTTTTTCTCTCTCTCTCAACTATTATTGATGCTGAGGCTGCCCTGGTTGTTTATCCACTCCAGTGTG
ACGACGGTGGGGACAGTATGGCGGAAAAAGTTTTGCTTCGCCGTCTGCGCTCGCACTGGACCTGCGCCTCTATCAGTCGTACGTCATGGACGCCCCACGC
TGCGGTGGCGAGGCATTCCACTTCTGGAAAGAGCGGGGTGGTAGGGTCAGGTAGCGGAGCGCAGCGGCACAGCAAGAGCAGCAGGAAGACTGGCGCTTTG
CGGAAGATGACCCAAGAGGCTTCGGGTGCATCCGTCTCTGTTGTGGAATGCTCCGCTTTAGCTGAACCACATCCACAAAAACAACAAAAACCGGCGTGCG
AGAAGATGGTCACGACTCCTCATCCATCACTTTGGTCACCGAGCGAGTCAGACTACGAGGCGCTCGTGAAAAATCTCCTTTTGTTCCGTCGTGAATCAAT
AGAGCCTGTTTTGAGCGCCCTTAAAAAGGAGCGTGCACTCTTTGATGAATCTGTAAAAAAGATGGAGACACGTGTGGCGGAGATGTACGCCGTGCGTGAG
GAGATACGGGAAATGCTGCGGGACGGTGCAGCAGCGCAGCGCCGAACACTTTCAGAAGCACTGCGGGCCGCTGCAGATTCGGAGGGGTTGGCGAATGAAG
AAAATGAGGTCTCTTCCGATACTTCGGAAGAAGAAGATGAGGAGATATCCCTTTGAGAAGTTGTGGGTTTAGTCTTTTTTTCGTTTCTGCCGAGGAAAAA
GGAAGAGAAGCGGCGATCATGGAGTGGGAGGAAACGCACACACGGCGATGCATGCTTTTTGCGAAAATCTACTTTCACGGTAGCAGTGTTTCCTCAATAG
CTTCCCTTTTTTCTTTTTTCTTTTCGTTCTCTCCATTTTTTTTTTTTTTTTAGGCAAAAGAAGGGAGGGCGTGGAGGTACAGAAGTCACCGGCCAAAACT
CAATGTTGCCCTCCGCGCGGGAGGTGGAGGAATTAGTTGTGGCAACTCTGAGAGGCGGCAACTGGGCACGTGCCGCAATGCTCTTCGCGGGAGCACTGAA
GCTCCCGTGTGTTCCGACTTCACGGACGTACGCTGAAGTCGTTGCAGCCGTCGCGACGCGCAGCACATGGGAAGTGACAGTGCAGGTTTTGGACCGATTG
CCGACCAGTCCTCTCTCTGCCCGCGCTGTGTACCATACGGCAGCGGATGCAATACTTGCAAGGAACGATGGAGTTCTACCGGAGAAACTTCTCGCGCTTA
TCCTTTCAGCCCGGCGCCGCCGAGTGATTTTGGATGCCCGTCACTACATGCAGTGCAGTCGTCTGTTGCTGGATTCTGGTGACTGGCGTGGCGCACTTCT
TGTGTGTTCACATGAGCGTCTGATTCAGCATGCGCCGTTTCTCGCGCAGCCGACGATGCTCGCGGCGGCGGCCGGTCGCCACTGGGTGGCGGGATTAAAG
ATTATGTCTTCTCTTCTTGCCTTGGGCAACATACCGAGTGCGGCCATTACAGAGAGCTTTATTCGCTGTTTTTCTCCCACCTCGCCGTGGTGGCGAGCGC
TTGCAGTTGCATCCGTACTCACTTGCCGAGATGCACCGGAGGTCAAGCAACGCGCTCATGATCTTCGTGAGGAAGTAACGCACCATGCGAAGTCGCCTGA
AATAAATGCCAAAGAGGGAAGACGCCGAGTGTTGTTGCGTGTTACCAATGGTGGCCCAATGCCAGAGGACCTCACGATGGGCGAAGCGAAAGAGGTTTTG
ACTATGATGAAGGACCGACAGTGGGAGAGGGCGTTGGATTTGTTTTGCGCATTTCCGGCGCTATTGGAGCTTACACCAAGACCTCCAGCCTTGTTGTTAC
CTATGACAGTGCTAGGCAATGTGGCACGGCGTTTGCGTTACTGGGAGGCTCTTTGGCAAGCTGTTTCTAGGACCCTCATTGCCGTCCCAATGGATAACGT
TCTTTCCGCAGCGAGTCTATTTTTTGCGTATATGCGCATCGAGGAACAGAGCGCCGACGCGCAGGAGAAGGCGAAGGAAGTGGCACGTGCAAAGGACGCT
GTGATCGCCTTTGTTAACGACAGGCGCATGCATGAGGGTAGGGCGCTGGAACCAGCCGCTCTTCACTCTTTTGTGCATTCCACTTGTACGCGTGGCTGCT
GGGAGGACGCGTTGTCCTTCACCGAGAGGCCCGCTGCGGTATTTGCAGAACTTGTGGAACGCTCCAACTGGCAGGCCGCTATTGCAATTTACGGCACAAT
GCTTCCAAGTGCCCAAGAGCGCGTTGGCCCTCAGTTGGAGCATTTATTTATCTCAATGGGCTTGTGGATACCAGCGTTGCGGTATGCCCAAAGTTATTTA
CCAGACGACACATTTGCGCTACGCAGCTTGGCTATTCCACTCTGCGCGGCCCTTGGTCAATGGCGTCGCGCGTTGCATATGTTGTTTTGTCACGTTCCGT
TACCCACCGCAGCGGAAGCATTGCTAAAACGCTATTGTTTTCTGCGCCACACGGAGGAGACAATTTACGAGGCCTCCGAAAGTGGTGATTGGATGAAGGC
CTTGCAAGCGTGGAACGCTGTTCGCCAGATTCCTTATGATCGAACGATTCTTGCCAGAAGAGGAGGTGAGGGAAAAACAGATGAGGATGCACACCCATGT
ATTTCACCCCATGCGCTGAAGTGTACAGCCAAATTACTGCTTGAACATCAACGCTACGACGATTGTTGCTTGGTGCTTTCGTCGCACAAGCCTACCGCAT
CGGACCCTCTTCTGCTTCGTTTTTTACAGATGTTCTACTACATTCGTCTCTCTCCACTTTCTTATGGACGTGTGCTGCAGAAGTACCGAGAGGCACATGC
GCCCTACAGAGTGGTGCTTGACGGTTATGCAGTTCTTGCACTAAGTGTGAGTGGAAACTATTCGGGTGCCTTTTGGATTCTTCGGAGTTTGTCTTCAACA
AGGGAAGCAGAGCTTGAAAACGCCATAGCTCGAGGTTTTGATGAGGTCCCTCATCTGAAACAAATGTTCTCATCTCTTCTTCTTAAGGGAACGAAGTCCT
CACAAGTAGTCGATCTAGAAGCTGTCATGGGAATGCTCATACCATGTGTGAAGTCATTTGAGGAAGTGAATTTATTCAACGAGCCATTGACGGCTTTCTG
GGGAAGCGACAGCGACGCCCTTCGTGAGTGTGCACTCAGCATATCAACAAAGCTGGCGCAACACATGATGGCGAAAGAGCTTCCCGTTCCTTGGGTTGTC
TTGCGCATTGTGGCAGGAGGGCTTGATCGACCGGCTGAGTGTTCTACTGCGCATCTTCTTTACGAAGCCGTGCGGCAACAGGGCGTGTTGGGTACAACAG
AAGAAGTGGAGCGTGTTGGTGACGAAAAGTCTGGGTTTTGGAAAACATCAAAAGAGGAGAGAGACATATTTTTTAGGCGGTGCGCACAGGCTTTTATACG
GATGGGCCACTGGAGCCGTGCTCTTGAGGCGATGCAAGAGTGTGAGACAACCGACGAGATGACACTCTTTCGAACAGCAGTTCTTTTGAAGGAAGAAAAG
GATTGCCGTATGCGAATGGCACATCGTGTCATTTTGGAAGCCACGTCAAGTGATGACAAAAACACCAGTGATGATAATTCTAGTCTCGTACTTGGTCGAC
AGGCGGAGGAAGCTTTGTTTGCACTAACACAGCTCCATGCATGGAAAGCTGCTCTTGTGGTGTTCAATGGTGTTGTGGCGGGAGGAAGACACTGGTCACG
TGGGTCCGGTGGTTCCTTGAGCAGCGGTGTTGTTAATGCTTTACTTTCAAGTGTTGCAAGTTCTGGTCACTGGGAAATTGCCCTGCAGGTTTTGAAGACA
GTAAAAAAGGAGTTTTCGAATGTGATTGCTTTTATTGATAAGGGGATAACGGATGTGCTACGCTCCGTGCGGCGTCATGGTGGTGCCATCATGTGCAGTA
AGTTGTTGTTGTTTTTCGTGGAAGAAATGGGTGGTGTGCCGACGCCATCGCAGTATGAAGTTCTATTGGGTTCCGTTTTGGGGTCACAGTTGACGGCGGT
GGAGCGTGACGTTTGTGCCGGAAACCTCAAGCGGCTTAGTCAGTCGCTGAACGAGAAGCAAGTCATTGATCTTATTCTTGCCATCACCATTTCAGGCCGC
TCATGGGAAGAAGAGGACACCGATGGTGCGATCGTGCTGCCGTTTGCCGGGACGGAAAGGCGTCAAAGAATGGCTTCGAGTAATCATCCTCGCCCAACGT
GCTGGATCCCGGTGGAGCGTCCACCCCTAAGTGTGGATGAGTTCCATCAGCTCTGTCATCTTGCCCCCCGAATTGTCCTTGCCACCTCACGAGGACTGGA
AACACTCTCTCAGGAAGCATTATCGGGGCGATTCCGACCCTTTGAGCTGAAACTTTTGCTCCAGCACTACCGAATGGAGGTTTTGGCACGGGTGCGGGAC
ACAGGAGACGGCGCATTGGCGCTGGATACTCAGTTGGTTGAATACTGCAGGGAAAGCAAACTTTTGCACATACTCCTCTTGCCGCATGAACGTGTCTGGC
GAAGAACACTGCCCCCTGTAGGGACGGAGAGTGCAGCCGCGTTCATTGAACGGCTAACGTCGGCACTTTTTCATGGGTTTGCGTCACCGCAGACAGTGGC
GGCAGTGTGGGAAATGTGTCATCCGTTTGTGACACAGCTTGCTGAAAAGCGGTGGCCTTGGCTATGCGAATACGAGCTCCTGCGGGCGGTGCAAAGCCGT
GGCGGAAAGCCCCCTGCTTCACTTCTTACACGACCAGATGCCTCGCGGATTGAAATTACGTCGTATTGGGCCACGTACGGTCGCGCTATTTGGCCTGAGC
TGTTTTTTAGTGGTCCGGAACTCTGTCAGCTGGCGGTGTATGTCCCCCTTGTGGAGCCTTTGCTTGGAAACGAAGAGGAGCTTTCTGAACTTCTTGCTGG
TATTCAATTGGCTCACTTTTCAGTGGAGGCGATACCGCAGGGTGAGGAGCTTTTGCGTCAGCCGCGCTCCGTGAGGGCAATTCGCGCCGTGTTCAATCTG
GCTTTTAAAACACTTAAGCGTCTTCATACGCAACTCGATACGGACGCCCGCGGTGGGCGATTCTACTACCACCACCATCCAGATGTCTCATTGTGGAAAC
GGTATTCATCTGAGGCTAACATGAAAGAAAGGTTGCCGCGGTGGGCGCTTGCGCTGCGCATCATTCATCACTACCGGCGCTTCACAGCTAACACATTGCC
CCCACGTATGTTAGCAGCTCTCTTTTCCGCTTGCGCCTCTGACGCTGCCGAGGCTAATTGTGTTTCAAAGAAAAAAGCAAAGCAGCCAAAGAAATTATCA
TTCTGGGAACTAGCAATTCAATGCGCGCAGGCCGTTGAGCCGAAATTTACTCCGACGTTGTGGTACCATGCGATGCAATTGGCGTGTCTGCAAATGCCAT
TTAAGGGCGCTCTCACGAGGGCTTCTGAAGAATACTCTCTAGAGGGCATGCATGACACTTCCCTACAGGCTACAAGTCGTGTGCTGCTGAGCCATGCGAA
GAAGGGAAATGGAAAGATTCCCTTTGCTGTGTCGCTGTTGTTGATTGATCAAATGAAGGAATTGATGGACGAGATGCACTCTCGCGAATATGCCCAGGAC
GAGTGCACCCAGGGGGAAGATGTTCTCACTCTCTGGGCATTGTTGCAGAACCATGGCTGCTTGGAAAGAATGGAGCCACCGCACGCGGTGCTTTTGAGGA
GGCTTTTTCTTGAAGGGAATCCTTCTTCGGAGGTGTTGTGAGAGTCATGTGAGGTGGCCGCATTTTGTTTTATTTTGAGGGTAATTATTCGTTGAGAGCT
GCAGTTTTTTGTTGTTGTTGTTTTTCAACAAAATTTAGAGACATCTCTGGAAGGAACACCAAACGTTTCCCGTTTGTTTTTTGTTTTTTGTTTTTTTTTT
CTGTTTTTTTCCTTTCTTTTAGAGCATTTTTGGCCTTTTTTCTTCTTTGACGAGAAGAAGGTGACGTGTTGTGCATCCCATTGGCATGCCCACCGCACAG
CCCCAGTACTGCGAGTTTATATTGCCGAGTCGATTTGCAACGGAGCGACCACGCACGTGGCACCTCGTGATGGACGACGCCGGGCGTTCACTGGCTGCGC
GCTACGGCGGTGATGTTACCCTTCGGAATCTGCCGGATGAGGCGGCCCTCCGCAGTCGCGATCGGCGTATGCGTGATGAGGTGTCAAGGAGACGGATGGG
TTTGGCGTCAGGGGCCAGAAACAGCGGAACGCTTGACACTCACAAATTCTCAAGGGCGGATGCAAATTTGTTGTCTTTGCAGCACCATCGACGAGAGGAG
GGTCTTAGGACGGCGGCGGCGTCTTTTCTCAGTGGGCGTATTGCTGCGGTCCAAAAAAATGCGCCGCCTCGGCTGCAACGCACCACTCCGGGTGACGTCA
TCCCCAGGGAAGTACCTGTATCATTATCCCAATGAGACACTGTTGTTGCCTTATCGATTTCTTGTGAAGACTTTTTGGCTTGCTTGAGGGGTGCGGAAGT
GGGGTGACGTGCAGGGCATCTTGTTCCTTTATTTCACGTCTGATTCCCTTTCTTCCCTTAATCATTTCGTTTTTTTTGTTGTTGTTGTTTTGTTTTTTTG
CTGCACTGCCTCCCTCTTCACTGGGCACACCGCCAACAACCCCAGAATTGGCAAGGGATTTAAGTGAATAAAGGCTTTTCTTTACGCATAAGGGGCCCTG
TCTGCGTCCCTCAATGGATCTCGTTTTCGTTCGCGTTGTCCTCTGTCTTTGGCTACTGTTCTTGCCAACCTGCAAGGGGGCATGGTCGCTGTGGGTAAAG
TCATCGTCCCGTTCTGACCCCGTAAAGGAGGGTGGCGCGGCCGCCACGCCTGTGTCAGGGCATTTGGACGATCGCGTGCAAATCCCAGATTTGTTTACTT
TGCGGCAAAAAAAGGATGCCGGTCAAGACCGCCAAGCAGCCCACTTGCTAAATGAAATGGAAAAAAAAGGCCGCATAAGTTCCTGTTGGAAGAGAGCTGT
GGATGCACTGAAAGAGGGCTGCTCGTCGCTTCAATCAGACGACGGGGCACGCAGTCGTTTGGCGCTGACGATGGCCTCGTGCGATGGTGAGGCCGACGGA
GGACGCCGTGCATGGTCTTATTGCGCATTCGATACAGACGTGAGGAAGTGTGTCGATCGCCTGGATGATGCGCAATACCTCATGTACGTCCAATACCGGT
TGCACGCAGATGTGCTTTGCCTGTACATTCAGGAGGAGGCATTTCAGGAACGCACGGAGATGGCTGTGCAGGCTCTTTATGCTAGTGCACTGGCAGCCTC
GGAGACTCTACAGGCTTTACGGAGTTCCAGCAGTGAGCTACATTCATCAGTGAGGAAGACGGTGGAACAACAGGCCTCTAACCTTGTCGAAACGAGTAAA
CTGAATGACCAGTTGCGGGATCTTCGCAGTGGTCAAAGCCTGGCGTTTGAGTCTTTGAGAAGCAGCACAGAAGGCATGGCGCGCTCTTTGACGGATGCGC
GCCTGAGTCTGAATGAACTGCATATGGCGCTGTATGAGAGCACTGCTCAAGCTGCCGCGGCTGTGAGGGAAGTTGCACGGGAGGCCACGGCGTTTCAGAA
GCGAACCGAGGACCATGCAAACACCATGGTACGTGTACTGGAAAGAATTGAGGTTTTCCAGCAGGGACTACTGGAAAAAACGATAGGTCTTAGTGAGATG
ATACGGGCCGCTGTCATTTTGGTAATACTCCTGTTGCTGACCATCCCTACTCGTACAGCCGCTGCAAGGCGGCCGTGCATTGGTGTTGTGGCATTGGCAT
ATGCGCTCCGTCCGTTGTTTCTCCCATATCCACGGAGTGGGCTGGGGAACAATTTCTTTTTTGCTACAGTGATCCTTATATCTGGGATAATACTTGTCTT
CTTTGCCTATACACATCGTTCTCCGGAATACACATTGCGTATGATGCTGCGGAGCGAGCTGCGTCATGTGGTGGAATACGCACGCCCTCTTTTTCTTGAG
AGCGTTCGGCAGGTGGTGATTGAAGGGGTGACTTTTGTGTTGCACTCTCTGGACTATGAGAAGGAGGCGGCGCAGCCACGCACACCCAAAGAGACGGCGC
TGCTCCTCGCTTCAGAGGAAGCCAGGGCTGAAGAAACGAGTACCCCTCCGACTGTGGCGAAACCTCAAAGAAAAGCAACTCACCGTCGAACTCTTTCTCG
TCTTCGTTGAGTTGGCAAAGGCAGGACGACGACCTTGCAGGCTGTATTTTTTACTTTTATTTCAGTTTTTTCGTTTTTTTTTTTTTCTTTTTGCTGCCAC
TGCCGCTGACTTCTCTTGCGCGTGAACCCTCATAAACAACACAATGAAAGGTCACAAGCACCTCCACAAGGCACAGTCCTTTGTCCCTCTGCTTTGTATC
TTTGTCACTCTCTTTCTCTTTCTCTCTCTCTCCCTATGTGTGAGTTCACCTCTTGCTGCAACTTCGCTCTTGTCGTGGTTTTACTCCGTTTGCTTTCATT
TAATGTTTGCTCTTTCTTTTTTTTTTTTTTTTTTTTTGTGTGTGTGTGTCTTACCGCAGAAACGAGGCTCAGAGTACGTTGTCTATGCCGGATGCTTCTG
CATGCGCGCGAGCAGCTGAAGCTGAGCTGGAGGGTTGGGTATACGTGACCAATCAGCTGCTTCTGGAAAGCGCGCGTAACACAGTGGCACAGGTGGAGGA
ACCATCACACCGGGCTTCACTGAACGCGGAGTACGTCGAGGGCCTCACCAAGCTTTTTTACTCTCACGCTGCCGCGGTGACATCGTTGCTGTTTCTTTCC
GCAGCAAAATTAACATCATCTGCTGTGGTATTGGATGAGGAACACGAGAAAAGGTGCGAAATTGAAAGGGAAAGGGTCGTTGCGGAGGTGCAGGAGCTCA
CGAGGCAAAAACAAGCGCTCGAGCAAGAGGTTGAAAGACTCCAAAAAGAAGAACAACGGGTGGGGAAAGCCGTCTCCGTCGCTCGTGCGGACGCTGACGC
ACTGCGGAGAGAAGTTGAGCGGGAGCAGAAGGCAATTGAGACGCTGAGGCGGGAGATGCAGGAGGAATCGGTGCGGCAGCGGGAGGAGCACGAACACCAA
ATGCTTAATGCGCGGCAGGAACTTCGGCAGGCGCAGGAAGAATTTGCGGCGGAGGGGCGGCGGTTGCAGAAAGTACGTCAACAGCTTCGCTCGCTTGCGG
ACGTGCTCGCGGAGCTTCGCGATGGGGATGGAGATGGAGATGAGCGGGTACGACACGAGGAGCCTAGCGAGAGCCTCCGTCAGCTGCTAGAAGAATTTGT
CGCGTATGCGGAGGTAACGCAGCGGACGCAGCAGGAACTTCAGGAGGAGCTGGCGGCACTGCGCGAGCAGATGGCAGCTGAGGAACCGGTGGCAAGCCGC
AGCAGGGCGCAAACTCTCTATCAACGAATTCTCCCGCCTCCCGCGGTGAACCCGGTGGCACTCACGCTTCAGAGTGTGTGCGAGCAGGTGCGTGAGCTGC
GACCTCAAGCAGCAGGAACTCCCTGTGGCGTCGTTGACACACCGAGGATTCAGAATAGGCAGTGGCAGCAGCATTATTGTCGCAGTCATATCAAAGGAGA
AACATCTTTCACAGCCTCACCCGTGTCGCAGTGTCAGACGCCGCAAACTTGGCCTCCAAACGGCGTGTCGTCCAATTTGATTGCATGGAGGGAGAAGATG
GTGTTATTAAAGGCAGAATTGCACGACCTTCGCCGTGAAATTGGAAGTTAGGCCAGTCCCTTATTTTTAATACTTCCCAGCTGTTTTTCCCTTTTTTTTT
CTTTTTTTTTTTTTTTTTCTTTTGTTCTCGTTGTTTATTCTGTCTTTCTTTTTCCCCTATTTCACACGGGCGTTATGAGGTGGACATTTCTGTGCCTACG
CACAATTTTTAGTCTTCGTACTGCCCTACAATCAGACTGATTTTTTGTGTGTTTTCTGTTTTACTTTGTTTCTGTAGTAGGAAAAAGCGTACATTCAACA
GAGACGCATGGATCAGGCGTCGCCGACGACAGCCATGGTAAAAGGCGTGCGAGAGCTCGCACCTTTGCGCTCTCACGTTTGTCTGCCGGGTGATCCCGTA
CTGTTGTTGGATCCAACAGCGGTCGTAACGCTTGGGAACGGTCTCCGCCCCTTGCCGCAAGCTCCACCACATGGCAACACAACTAGCGGCTCTGCTGGAG
GAGGAAACACCGTTGTGGTTGCAGAGCTCTGTGGGCCGGTAGAGTGCAGCGTGGAATCAAACCACGTACGGCGGTACACGCTTGACGCGCCCGCAGCTCG
CCGATACTTGTACAGTCCGAGGGATCCCGTGGTGGCGATTGTGGTAAGGAAGACGAGTAGTTACTACTATTGCTACACTGGTGCAGCGATGCTGGCGGTG
CTTGATGTGCTGGGCTTTGACGGGGCCACCAAGTCGAGCCGGCCACGGCTGCAGGAGGGAGATGTCGTCTATGCATTTGTGAAGCCGAAGCCAAGTGGTG
CGCAGCCTGCTAGCGGTGACGCCTGTGTGGAAAGTGCAGGTGATGAAGTAGAGCTGAGTTGCATGGCTGGCGATGTTGGTCTTGTCGCAAAGGACTGGAC
GTCCACAGAGGCGGTGTTCGGACCACTTACAGATGGCACTGTTGTGCGCGTCCCGATTTCTTACGCTCGAAGTCTTCTTGCGAGCGACGGCGCATCACGC
CTTCTGTCGCTCTTAGGGGAACGGGTGCCATTTGAAGTGTGCGTCGGAGTGAATGGGTTTTTGTGGGTGCGGGGGCAGACAAGCGACGTTGACGCAGCAG
CAGCGGCCCGGCGAACAGTTGCGGTAGCCTCGTGTATTGTGGAGTCCCAGGACGACGCGACGCCAGAAGAGATGGAGAGTCGCGTGAAGAGCTATTTTCC
AAGCGAGTAATTAAATTAACCCCACCGAATGCATAATGCTGCTCTTTACTCTGCCCTCGGTTGCTGTCTTTTATTATTACCATTATTGCCGTGTGTTGTT
GCTGTTGTTGTTTTAGCCGGATGCAATTCTTCCTTTTTTTTATTTGTTTTGGTGTGTGTTCTTTCCACTCGCACTGAAGAAAATACGAAGGGCAAGAAAA
GAAGAGGAAAGAGGTGTTGTGTGCGGGAAGTTTTAATAATCTGCAGCCGGAATGCCAGACTACACGCAGTTTGTCAAGTACTTCAACGAGTACCCGAACA
TCCCTGCGAGCGAGACATCTGCGTATAGCCGCCTTGCTGACACAACATGGCGTCTTTTAACTGCCTCCGAGAAGGAAAACGCTGGGGGGAAGGGCTCCAG
CGCGAATGGTGCGACATGTCCCTCAATCGTCATTGGCCGACTACTTGTTTCAACCGAAGATCGCTGGCGCATTCAGGCGCATATGCGCCGTGAGGAGGTG
AAGGCAGGCGCAGGAAGAAAAGAGTACAACAAGAAAGTAACGCGCGCGGCGAAGAATACGAAGGGGCCCGCACAAGGCGAGGGATTTCCCCCTGGGAGAG
GTCGTCCGGTTTGATCACTTTACTTTTTGTTTGTTTGTTTGTTTGCACCTCTTAATTTCTGGTTTTTGCTCCGTTGCTACATCTCATGAGGTCTTGTGTT
GCATCTGCTGCCCCCGCTGCTTTTTTTACCCCTTGTGCCTTCATTCCGGTGCATTCTTGCAAGGATGTTTGGGAAGGGTATTGAGGACCGACACTCACCG
ATATAAATATACACACTCAGTGAGAGGGAGCTGAAGTGGGTTGGGCAGCATTTTTAAGGATGGCGGATGCCGAATGGGAAATATCGGCTCTCTCTTTCCC
CACTGAAGCGGAAAATGAAGAAGGCATCCAACAATTGACAGTGATCTCGCCGCAATTGAATAACGCAGCCAAATGCGATGCCAATAGCGGCGATAGTTCC
CGGAAGCAGCCCGATGACATTGGGGTCCCGCCGTTATGCCCCATAGCTTCCGGAGGTGGCAGCAGTGCGAACGCTGAGGTTGCGCAGGAAAGACACCTTG
TTGAACTTCTGCATAAAGCCTCACAGGTCATCAAGGAGGAGCGGGCACGCTCTGCCACCCTTCAGCAAGAGCTGAATGGGTTGCGTCAGTCTAGCTCGGC
ACAGCTTGTTACGCAGCAGCTTCAGAATGAAAACCGGGAGCTAAAAAGAGAGTTATTGTCCCTGCATAACCAAATGGATAAAGCGCAGGCGTATGACCCG
CAACCGAGGCGTTAGGTAGGAAAGAAGAAAGATCAGAGATCGGTGAGAAGCGGCAGCTTGCCCTCAATGGAGCGCGGCACCGACAGCGTTACATCGAGGC
CGTCAGCGTCGCGGAAACCATTTACGCCATTAACTGCGAACATTGATGCTGGCGGAAGTTACAGCGGCGCACAGCACAGGAAGAGACAGGTCGTCTCGCT
TCAGCGGCGACAACTACTCGCCCCAAGCGAGAGTTCCAGGGAAAGGGGCTCCAGCGGCTCGCAACAAATACAGGAACCCCCATCATCCCCACAAAAACAA
CAACAAGAAGAGCGGAATCAGAAGACTAAACAGCAATATGTTGCAAAGAAGCGTGCGTCATCGTCATCGTCCAATTTACCATTCGTCCCGCAGAAACAGT
TGCATAATGCTAATGAGGAGGAGGTGTTGGTGTTGCCGCAGTCCCTTTTGAAATCTCCCGCTGCGGATGAGATCTGGCAAGCCAATGCGTCATATAACCG
TGAGACGGCGTACAGTTTGGGAATGATCACACGACTTCGCCGCGCGATGGCGCCACCACCCACAAAAGAGCAGTTGGGTGAAGTTATCGATGCGATGGTG
CAGGAGATTGTGCGGGATGCGCGTCGTCGTGGAATTGGCCTGAAATTAACGCGTCAAGCACCGTGTGTGTATCTTTTTGAACTACGAGGCGCTACCTCCA
AAAAGTGGAAGGGCGACACTGCACGCGTTGTGCATCTTTCAATTGACAGTGGACGTCTTTCTGTGAAGGTAGGCGGTGGCCACGAAAACCTTTTAGAATA
CATAGAGCGACACCATTCCCTGTCAAGCGTGTAGAATTTAGAGAAGAGAAGGGGGGGCAAGAAGAAAGACTGATAAAAATTTTTGAAGAAAGAAAAAACA
TGGCTCTTTTTTTTTTTGTGTGTGTGTGTGCGCCTGTTTGTACGCGTGTGTTTCTGCGAGTATATATATATTATTGCGTGAACTGTTATTGATATCTTTT
TTCTTCTCCCGTCATGCAGACAAGAGAGAGAAGAAAAAAAAAAAATGTTTTTGTCTTTTGTTGATTCTGTTTCCCGCTTCTTTGAACTGTGTGAACGCTT
ATTGGAACACGTGGAAAAGGAGCCTTTCAAAGGTGAATTGCCAGGAAAGGTTTAGAGGGGGGGGGCTGAGAGGGTGGGTGGGTGGGAGGAAACATTAGAT
TGACGCATCTGTGAAAAAAAAGAAAATGATGAGCGCCGATAAAAGTGAGGAAGATCAAACGTCCGACTATGATAAAGCCAAGATGTGGCTCATCGTTGGG
TGTACGGTCGGCGCGGTCGTCTTGATTCTCATTACGGTTTTCACCATTTTAATTATTAACTTCATAAAGAGACGGATTGCATTAGCAAAAGAAGTCAAGC
AACAGGCGCGCATGCAGAACGCCCCGCGCATGCCCAGGCGCAGCTTATTACCAAGGAATGGGAACAGAAATGGTCTGCAGGCTCAGTCAAACCTGAATGA
CGGCGAAAGCCCCCCGCCAGCAGATGCCGGAAAGTGGCCAGGGCCCCCGCACCAAAACGTTTTGTTGCCGCGAAAATTCAACGATGCGTCCTCCCACGTG
ATGCCGTCCGTCTCCGGTAGAATTGCAACGAATAGGCCGGTCTCAAGGCTACCTCGACCGGAACCGCAAGACGATCACGTCGTGGATTTGCCCCCGGAAT
CCATCCCCGCAGATTACGTGGACCCGCTCCTGTGGCAAACGGAAGATTTGGACGAAAACAATGCCGCTGCATCACAAATGAATGACGATGAACGCCGCCC
GCCCATCAAACGCCGGGCCTCATTTGTCTCATTTGTAGGGGAGTACAAACTTTAGCAAAAAAGAAAAAAAAAAAAAAAAAAAAGAATGTCCTGTGGCTGA
ACTTGACCTTTTTTTTCTTTGTGTTTTGTTCTGCAAGTATTGTTTCTTTTCCGACAGATATATTTATTTATTTATGATTATTGTTTGTTTGTTTGTTTGT
TTGTTTGTTTGTTTGTTATTATTTTCACGAGCGCGTCATGATGAAAAGTGACACAACACACACACGCGCGCGTGCGTTAAATTGATGTAAAATAAATATA
TTTTTTTTTTTTTCTTTTAATTTTTTTTAAATTATTATTTTTTTTTTGTGTGTGTGTGTTTTGTTTTGTTTTTTGGTTTTATGGCGAACAAAATGGCTGG
TGCCTATTTGAATAGCCGATTTCTTTAGTTTTGACTGGGGGATCTCCGCCAATTTTTTTTCCCTCCTCCACGGGTCAGAAAAAAAAAACGAATGCATCAA
CGCTCCCCCGCCCCCCCACCACCTGTTTTTTTTTTTTTTTTTTTTGCCTCTCGTACATTTCTTCTGCCGCCGCTGCCGCTGAGTGAGATTTGGGAGTGTT
CCTTCTGCATTGGCGTCAGAAGGGAGGGGGGGGAAAATGTAAACGAGGCGAATTTTTTTTTTTTAAACGCCAATGAAAAGAGAGAGAAACAAAATTTGTT
TGTGAAGTCACCGAATGTCATTTCATCTCTTTTTTATGGTGAGGCGATTATTTTACCCCCATTTGATTTTGTGCCATTTTTTTTTTATTATTTTTTTCAT
TTTTTTTGTGTGGTCCGCCCCTCTCAGTGCAATTGGGGGAATAATGTGAATTGTGTTTGTTTTAAGCGCATTTGAAGGGAAATGTCCGATCCGGTGGTGG
CAGGTGGCAGGGGGTTTAATTGGATGGCGTGGCGTATTGTTCAAGTTATGTGTTTTCTCTCTATCCATCAGTCTGTTATTGTTATTTGTTGTTGATGTTA
AATTTACCGCGGTTTGAGGCAGCGGGGTCAATTTTCTTTTCTGTCTTTCCACCGGGGCACCGTTTCCCCCCCCCCGTTCTCCTCCCCTTCTCAAATACCG
CCCTTCGCGCGAAGCGGGGCCCCGGTGGTTGCGTGATCCTACAGAGTAACAATTCATGAGTTCACAATGTGTTCGTTTTTTTTTTTTTTGTTTTTTGTTT
TTAGATTGAGTTATGAGCGCATTTATTTCTTTTCTTTTGTGTGTGTGTTGAATACATCATTTATGAAGTGTGAAGGATACTGGGTGCACTGAACACAAGT
GTCATGTTCCTTTATTTCCTGCCTTCACTCTGTAGGAATAGCAAAGGCAAAGCCTCGAACGCATATTTTCTGTTTGTTGGCATGCATCTTCTGCGTTATT
TCCTATTCAATGTGCCCCCCTTTTTCTGGGAACACGTAAGAGGAATGGCGGTTTTGGATATTTCTTTCTGGGTGAGGAAAGGGTCGTGTCAATCTTTCTC
TTTTGTTTTGTTTTGTTTTGTTTTGTTTCTCTCCCTCTCTCTTTGCGAAACACACGGGAATGTCATACAGCAAGGGCACACACTCAAATAAAATAGTAAT
TAAAAAGACAAAGTCCCACACGGACAATGGAGTTCAACCGGAGCCAGGCGGCTGGTAATGGCAAGTATGTGGAGCTTTTCGCTCAAAGCTACAGCGGCCC
TGTACCGAAACCCCTGCCACCCTGCACTGAGCCCACACCAGACGAGCAGTACCGTCAGCTCATGGAAGAGAAAAAAAATGAAATTGGGGAACGCGAGCAG
CGCCATGCGGAGAATACGGCCGGTGCGTCAGGCATTAATGTTGACTCGTCCAATGTTGTTGGCTTGTTTTCCAACGCCGCCACAAAACTCCGAAATGTTG
CACAGCAGGTGACGCTCAAGATAGAGCGTGCAAGTACGGAGGTGTCAAGTGCGACGGGTGCCGCAGTGCGGCAAGTGGAACGGCAGCTTAATGTTGACCG
TTTTCTCAACAACTTTCCGGAGCTTGGCGCAATGGGGGAGATACTGTTGGCGGACTACGCATGTACGGCGATAAACGGAGGGCAGCGCGTGAGTGGTCAC
ATGCACATCACCAAAAATTATCTCTGCTTCAGCGCGCCAGGCTCGTCGGTGATTAATCAGTTGGCCACTGCAGTGTTAAAGGAGAGCGGTGTCGGTTCCG
ACAACAACCCTGTGTTGGGCATTCGCCAGATTATTCCACTTACTGAAATTGCCTGCATTTTGCTCTCCGTCGCTCTTGAGACGGTGGACCATCGGCCTCC
GTTTTTCCTGCCGCTTCCTGCCCCATACGTGCGGCCCACAGGCCTGCAAATATACACAACAAAGCAACAACTTTTTCAGTTCCTTGCCTTTGAGAGTATT
GCGGCAAAGGCCGGGTCTGTTTTCACGGACGCCGTAAAAGGCCTCCCAATTCAGCGCGCGTACAATTACTTGGACCATGCGTGGCGTGCCTCGACCTCCG
TGCCGCTTCCAGGCGTGAACTACGCAAGTTGATGGATGTTGTCTGACCGGTTCCTCTGGCGAGTCATTATTTCTATTTATTTGATTTGCTTTGATTTGAT
TTTCTTTTAGTTGTAGAAGTGTGGCAAGAAAGAAAAAATATATATCCATCTGGACGTGTGAGCCCTTATTCAAAAAAAAAAAAAAAAAAAAAAAACAATA
CGAAAAAAGAAAAGAAAAAAACCGATACGAAAGCGCGCGGGAATCAAAAAAAAAAAAGGGAAATTACACGAGAGAAGAAAAAAAAAAACAAAAAAAAAAC
TGACGAGTTTATTTCGAACGGGCGGCGTTTTTCTCTTTTTTTTTCACCCCTTTCTTCTTTCTCCCGTGCGGTGTGTACTCCCGTCGATCCAGTCTGAGGA
ACAGTAAAAGGAGATGTGCACCGATGGAGCGGCACGGCCGTCCGTTCTCAATTGGTGGGAAGGAGGCGGATTGGGTTGATTACTTCCGCCTTTGATCGAG
ATTTTTTTTTTCTTTTTTTTTGCATGCGATGTCTTTTGTGTCCGCGTGTCTTACTATTTTTTTTTGGGGGGGGGGTCCGCGTGACGGGGAAAAGGAGGGA
GGGGTAAATTGTGTAGCGCTGGCGCAAGGCATCACACCTCCCTCTGTGCACACTCATTGCCTGTTTTGCAGGCAAACAAACACGCAATAAAATTATAGGC
AGTGGTGCGAAGGGCTCTTGACCGATATTCTGCAGAAGAAGGATGGCGCACGGCAGGTCGTTGCCGGCAGTTGGCAGTCAGGCTACCGTGCCACGCAAGT
ACATGCGGGCAGTGAGACGTGGGATGTGGAATTTGTGGCGGCACCATCCCGGGACATATGCACCGCGCGGTCAACATCATATGCTTGACGAGGCGTTACG
CTATGCCGCGGCGTTTCAGGAGCGATCCGCGAGGAGATGGGCAGAGGCAGCTCTAGGTCCAGCCCAGTCTTACAGGATTCGTGAGCCTTGTGTGGGAGAG
AAAGGAGACGCGGGGTCTGGTCCCTTTCCAACTTTGCAGCACTTAGCCAGCCTCGATGAAGAGAAGGAGGAGGAACAGATTTTCCCAACCTTCTTTGAGA
AGCAACAAGCAAGGCTTCATGTCGCGCTGCAGCAATGGGTTTTCTACTCAGGCTTCCGCTGCTCCCAGGCCGAGTTTATGGTGCGGCAATCTAAAGTATC
GAAAACACTTTTGCTTTCACCAATGCGAGTGATTCCCTCGAGTCGCAGCAACACTGAAGGCGCAAGATGCTTAGAAGCATCTGTGCGACGTCGTGGTGCA
CGGGCGTATGTTGACTTATTGGTGAAGCATAAATTGTTCATGCAAAAGGAAGAAGAGTGGACGACGTTGTGTGAGTTATGTGGCCATATTGGAAAGCGGC
AACAAATTAAGATGGACGAGGGAGGCTCGTTCCAAGTGATGACACTGCCTTTTCTTCGATCGTCTAATCCGCATGCATCTTGGGAGCGAAGTCTTGCGGT
GCTCTCATGGGCAATGCAATTCCGTAACCATAAACAAAAATCGACTCATCACCAGCATTATTGTCAACACATTTCTTCCATGGATATTTCTGATGTTTTA
CAGCAGTATGCTCAGCACTTTGGGGAGCGGACGCAAGTGCCATTACTCACACACGACGATGACAGTCAAGGTACTTTAGTGCTCGGCAATGCAGCTGAGC
AGGATGTCGTGGCGCGGTTGCAGCAGTGGTGGGTGGCAGCACGTGAGGCTGAGAAGCAAAACCCCAGGCTTGCTGAGATTTGCGGGTTGGATCGCACGCT
ACGGGACCGAATTCATGTAGAAGGGAGAAAAGTGACTCTGACGTCGTCCAATGAGACTTCGGCCGGTGTTGACACGGTGTTTCCGGAGCTGCTCTTCCAG
GGGCGCTGGGAAGACGTTTTACATCACATTGAGCGTATTGCCGCCGACTCTTTACGGCTTTATGGACCTGCGGCTGAACAGCAACAGGATGGAGAGGAAG
AATGTGAAGACAAAGGATCAATCGGGCAGGACGTGGCTGGTGTCTTTGATGAGATGCATGAAGAACGCCGAGTCGCCATTGGGGATGTCGCGCCATCGCC
TTCCATTGCTACGGAAAATGTTCTTGCCATGTTTTTCAACAGGCCGCGTCCTATACTCATAAAGGGTAAGCTTTGGGTTCACACCACCGCGTCACGTCTA
GGGCGAATCCCGCGTGCGCTTCTCACCGCTGACGAGACGCCAGCCGAAAAGGAGTTGCTGTACAGACCCCCCACAGCAGGTCTCCGCTCTCGGCGTCCGA
CTATCGATGAGCGTAATAGAAAAGAGCAAACGAGATGCTCTGAAAAATCGCCCTCTCCAGCGCTACTGGAGCTGCGCCGAAAGATGTGGATTCATTTTCA
GCTTCCAAAACACGTAGCACACTCCCTCGTGCGCTTTGAAGGCGTCGGTGCTTCCATGCTACCGTATTTATACCGCTCTCCCGCAAAGGAGCTTGCCCCG
TGGCTCCTTGTTGCCACCATTGCCGCCATTGCTCAACGGCAAGAGTTCGAAGGCATCCATGAAGCCCTCCATCGGGTCCGCATGCAGACTCTTTACACAC
TTTTTTCACCTGTTCCGTACTACGCGGCTTTTCAAGAATACTGTGCCGAATTAATCATCCAATTGGGCAATCTATTGGCTCCGCCAAAGGTGTTGCGTGT
GGCAGTGCGCTCGATCTTTTGCCCACCCTCGTTCCGCCACTTCTACGATATACTGAAGGGGCGACGGATTCCGATGGAAACCGCGTGCCGTAAGTTTTGG
TGGGGCTCGCTTGAAGATGCACTTGATGCAGAATCCAAAAAGGTGACGTGTTCTTCTTTTTTTCAGTCTGCCGTTAGCAAATGGGAGCAAGTACGCGGCG
ATCTTGACACAATGAAGGAATTCTTTATGTGTAAGGCCGCTAGTTTGCGTAACTACCACGTTTCCACATGGATTGAGGGCTGCAGTAAGGTGGAGACTCT
CGCTGGACTTTTGGATATTCTCGTGCAGGAGATAAACGTCTACGGACCCCCTCTTCTTTCCCCCGAAGCGGCAACCGCGTTGCTCACGGCAGTTCTCATC
CTGCATTCCACAGAAGGCGGGGAAAACAAGGTGTCCGCAAGTACAGACACCCTGCGTTCACTTGGAGTTGTGTACTTTGTGGTGCCCGCCGATCGAGTAT
TTTCTGCTGCGCCGTATTTTAAGGGAATTTACCATGAACGCTACATCAGCTCAACTTCTCTCGATTGGACTGTGGGGTGGGACGGTGCCGAGGCGCTTCT
GGTGGGCCGTTCTATTCGCCGCATAACGAAGTACCCCACGACAACGAAGGAGGCGTTCTTTCGTGTTGAGCACCGGCAACTGGGAAGTCATGATGAAAAT
TATTTTCCCAAGGTGACTTTCCGCGTTCCGGAAATTCGATTACGCCTCATGGCAGTTCACCTTCTCGACGCGGCACGATACTTCGAAGATCAAGGGCAAC
AACTGCAGAAGGATGAGAAAAGGACGACGACGGTTTCGTCACAAGTGAAAGGTATGATGCCTGACTCAAAGCCCGAGATTGTTGCACGTCACTTGCCGTT
TGGTGCTATTGCGGTTAACAAACCGGCAGGGATGAGCACGACTTTGCACGTGGCGTACCCGCACTTGATCCAATACCTTGCCCGGTGTGTGCCATGGAAA
GGAGTTGATATACCCGTTCTTTTTCAGCACGGACTTGTCAACCGCATAGATGTTGGCACAAGCGGTCTGGTACTTGTCACGGATACGGGAAACTCACTGG
TAGCGACGCGGCGTGCCAGTGTCGTAGACCGGCGCGTTGAGAAGATATACCGGGCCCTTGTGCTGCATTGTCCCCCGCCCGAGTCGCGGGCGGGTAGCGA
GGAGTTTTGGTACCTCAATCCCAAGGGCGTTATTAATTGGAATGTGTTTGCCAATGGCGCTGACTACTCACTGCAGCTTGCGGCCCACGATCCTGAGAGA
AAAAGAGGGCTACCACCGGCATTCATGGACCGGCGTCCAGCAACAACGATGTACCGTGTTCTGAACTATTATCCCTCCAGTGGTGTATATTATTTGGAGG
TGCAGCTTCGCAGCGGGCGCCGACATCAGATCCGTCAGCATTTTGCACAGATTTGTCATCCGCTGGTTGGCGATGGCCGTTATCACGAGCGGGCAAGGTC
AATGGGTGAGCAGATGGGTCTCTATCGACCTGCTCTACATGCGTCCCGGATAACTCTCCTACCGTCTTCCTTAGATTCTGCGACGGATGCAATCGATGAT
GTGTCGTATACCAGGAAGGAGGACTCGGAAAAGACTGTTGTAGAGTGCCCGTTGCCGGACGATATTCGGCGTGCGCTACGTTGGCTGCAGGAGAAAGAGG
AAAGGGGAAAGGGCACGGATCACGTCTAACGCTGCTACTTTTCTTGTTGAATTGCAGGAAAAAAAAAAAATTTAACAAAAATTCTACTGTTAAAGTTCTA
TGCTTATTTTTATATAATATGCACACAGAAATACGCCTGAAGATATTTTGTTGTTGTTGTTGCCATTAAATTACATGTGGTTTTTGTTTTTCTCCGTTAG
TCCTTTTTTTTTTGTGTGTGTGTGTCTTTGGGGGGGGGGGGGGGAAGAAATTTGGGTTTTGAATTATCCCTTGTGACATCCGAGGGAAGGGGAAAATAAA
CAGAGAAGGGGAGTTTAGATGCATTCTATGGGGGATGTGCTCACTTCAGAGCAAGAAGAAGCGTTTCATTGGCGACTGAAGGAGGCTCGAAAGGCCAAGG
ATAGAGGCAATGTTGCTTTGGAATTTGGGAGGCGGCAAGAGGATTCTAAGAAGCTGCGTGAGGCATCGTTTAGCTACAAAAAGGGTTGTTTGCTCCTGAC
CGAGTACATCCCTGACACGAATGAGAGCGCGGGAGACAGCCTTCAGGACATGTTAGTCAAACGGCAAGCGGGGGCCAGGCGGCACCCACTCAGCGAGGAG
CAATTCGCTGAAGTCATGGAGTTGTATGTTGCCTTGCAGAAAAATCTGGCCCTTGTGAACTACTTTCTCGGTCGCCACGCGGAGGGAGTGAAGTGCGCAA
CAACTGTACTCTCGATTTCTGGGCATGAGAATGACGATAAGGCGTTGTTACGTCGCGCTCACTGCAACCACTGCCTTGGGGATTTAAGAGCGGCAGAGAA
AGACCTGAATACCTTGGAGCGTCTCAGCAAGGATGGAAACGTGCCAATTGATTCAGCGGTGCCCGATCTACGTAGACAAATTGCGAAAACCAAACAACAG
GCGTTGGAGAAGGAGCGCAAAATGTGCGCAAAGATGTTTGCTCAATGAACTACATAAAGTCCGGCTGAAAAGAATCATCGTGTTTATTTTGAGTGTCCAA
TTTTGCTTCACATCACGCAAGAGTGTTCTCACTATTTCTATTTGGATGTGCGCCCAAAACCTTTCTCTCGCTCTCTCTCGTTCTCTCCTATATACACCTA
AATTGGACAGGTATAAAACTACATCCGTTTGTGTGCATGCGTTTGCTTGTTTTTCCTTTCCCCCTTTGGAATGTATTCTCTTGGAGGGACTGAGTCTGCC
TCTGGTGTCTTTTCAACAATAACGTTTTTCTTTCTCATCTCTGAGTGGGGTGCGGATATCGAAGCGGAGGAGTGGGGGTGACGACTCGCACCGGCTCGTC
ACGACACACACACACACACACAAAAGAGATTATTTTGTCAGGGGATGCGTCGTTGTCTTTTTGTGAGAAATGCGGCGGCTTTTTACGAGTTTGTCGATAA
CAATTTTCTCAACAACAAGCGGCCACCGGTGCCGGGTGGAGCGTGGCCGCTTGAGAGCCTCCGCGTGAAGAGTCTTTCCGACCTGCAGCAGATCTGGTTT
TTGCTGTTGAAGGAGCGCAACATGCTGCACTCCACGAGGGAGCAGTATTTGCGTCACCAAGAGGAGCTCGGTGCGATGCCGGCACCGTCGCGGCTCAAGA
TGGTGCAGGAGTCGATGCGAAACATCAAACTTGTCGTGAAGGAGCGCGACGCGGAGGCCACTGCACAGGCGACTGCAATCTTCCAGGAAAGGCTGGAGCG
CGGTGTGTACCGCTTTCCGCCGGGACCGCCGCCACCGCCGGGTGCCCACGACCCGACAGTCGTCGTGAAGGTGATACTCAGCCGACGTGTTGAGGCTGAC
AGGTTGCGGGAAATCTTTGGACGTTACGACGTATTCGAGCCTCACAAAGGGATCGTGCGGGTGGAGCTGAAGCTGCCGGACGAGGTGCTGCGGAAAAAGG
AAGAGGCGGAGCAACTGTGGACACAGTACATGGCCGAAAAGAGCGACGTGAAGGAGTACCATCGCTGGTCAGCGTTGCCCAGTGTGTACGATTACGCCAG
CGTGGAACTGGCTCCAGGTGTGTTTGCCAATGACGCCGTTGCTGAAATGTCTACCCGAAACGCCGAGGATGACGATGGCAATAATAGCAATAATAATAGT
GCTGTTGTTGGTGGTGATATCGAGAATGATAAGACGAGTGGGGCTGGTGATGGGGCGATTGTGGCAGCCCGTTTGCCGGTGCCAGCGAGCAAGCCGAGGC
CGCCGCCACCGAAAAACCCACTGGAGCGTATTAAGGCGGAGCGTCGCTCGTATCTTGCACGAACAGTCATCCAGCTTGGCTACTTTCCGAACATAACAAT
GCAAGTGCCACGCTATGCGACTGTTGAGGAGGTGCCTCGGCCGACGCACCCGGACGAAATTGAGGGTCCATGGGAGGCGTACATCACGTATGACCGAAGA
AACGGTCTTGAGTATGCGCAGTCACTCGGTGTCACCACCATTGACGGGGCTGAAGTGATTCGTATCGTGGAACACAAGCGTGAGCCCCAGCCTTATGCCA
AGGTTGACCCCGTATTTCTTGAAGCTCTACGACGAGAAAAGGCGCGGGAGGAGACGCTCATGAAATGGCCGCACGTCCCTGAGTGGAAGTACGAATACAG
CGAATACACCAGGAAGCACTTGGCTGAAATTGTGCGGCATAATTATAGCAACGTTGTCGATTACGTGGACCGTGAAGTTCTTCTCACTGGGCGTTCTGTA
TGGGAGTGTCCGATAGATATTGATTACTCCTGTGGTGGCGCAAAGTCCGTGCCGCCACATGCAAAAAAGCCTATCCGGTACATGGACATCAAATTTTCTG
ATTTGGGCGTCACCGATATCTAATACATTGGCCGCATGAAAGTTGTTTTTGTTTTTTTTTATTATTTATTTTCTTTCGCTCTTGATACCGCTCATTCCAA
AAATATTTTTCTGCTGCTTTTCTATTTCTGTGGGAATTTTCATTTTTTTTTTTTTTTCTTTTTCCTGTGTGTGTGTGTGTGTGTTCTCGTACTCCTTCTC
TTCCTCTTTTTGTCACGCTCTTTGGAAGCAGCACGAGGGAGAAATAAAACGGAGTATCAGATGGAGCGGCGGCAGGTGAGTGCGGAAAACGAATTTGATG
CGTCAGTGCTAGAGGATGAACAGCCCCGTCGGGATTCCCTGCACACGCCAGTTTTGGAGGGCGGCAACACCGTCGTGACACAGGTTTTGCGGTACGAAGC
CAATAGCAAGAGTATGCGGGGAGGCATCCGTCAGCTTTCTAGTACGCAGCGTGACTATGGGGGGACTGGGCAGCTGCAGATGGTCTCTCCGCTCGGTGGG
GGAGCGGGAACAATTATCCCCGCTGTTCACCGACGGCGCTCATTGCGAAACAGAGGATCTTTTATTAATCAGGTGCGGCATGGAGGATCGAAGCAAAATA
CTTATGTCGTTCAACTTGATAGCGACACTGGTGGCATTGAGATGCAGGAGGCCAGCAAGTACCTTCTAAACGCTGTCAAGATGAGGGAAAAGTACAAGGC
AGTTGACAAGGGGCAACAAGAGGGGACGGAGCGACTTGTGCCACCGGTAGCACTTTCCTTTGAATCAGGCTACATTCAATTCAGCGGTCAATGCACACAA
ATTGTGCCATGGGAACAATTTTACGACGATGTCACGGCTCTGTATATCACACTGCAGCACCCTGTTTGCCGCCGTGCGTGTTCCCAACGTCTGCAAGTGC
TGGAAGAAAAGTATAATCTCTACAAGCTTTGCAACAATGAGATTGAGAATTTGGATCGCTATCGCCGCGGTGGTGGCGTTTTCGCCAACAGCACGAAGGT
TGACAATGGTGTCTATCTCTCTTCAATCATGAATCCGCAATGGTTAGTCGAATACATTCAGGAGGTGCTGGAGTTGGAGGGGGGTGTAGTGGTGAATCTT
GCTGGTGATACCAAAGAGCCTCAGACGCTAGAGTCCTTATGTGAACAACTGGACCTCACAGATCCCTCCCAGATGAGTGTCGATGGACTTGGCCTCTCGC
CACCAAGCGAAAAGCGTTTGTACCGCTACGATGTGCTTGACCCGGAGTTGAACCGCGCTGGCCGCAATACTGCAGAACTTCTGCGTCTTTTCCTCACGCC
AGATACGTTGAACAAGGGACGATACTTTGCGGAAGCCGTGCGACCCATTATGGCAATTAATAGCTCACGGCGGCGAGGCATTCAGGCTACCGAGAGCATC
ATTGAAATCTGCGGTCTTTCCCCGGATGACTGGGAAAAGATGGCGAACTGGATCCACGAAAACGGGCTGGACGAGCAGCAAAACAATCAATGGCTCATCG
CATTGCCTCGGCGACATATGCGGAAGGAGACGACGCGTGAACCACTCGAACATTACCAGCAGCATCTTGAGAATCTTTTTCTGCCGCTATTCATGGCGAC
TTTGGCACCAGAGGATCCCAAAAACACGCAGGTGGCATCTTTCTTGTCCCGTATTGGTGGGTTTGTGATTGTGTCGGATGAGGAAGAGCGTGAAAGTGAG
TTTCAGAGGAAAGCGAGGCGGCCAGCGGAGGTTTCCTGGTCAGAGAATGTCTGTGATCTCTACTTTGCGTACAACATCTGGGTGAATCTCTGTTCCCTGA
ACGCATTTCGTCGTCGCAAAGGACTTGGCACACTGCAGTTACGCGCCATTGCCGGAGGACGTAGTAGTCAGATGGATGTTCTTGTCTACTCCTACCTTCT
GTGTGATAGTGTGGCAAACGGTGTTATTCTTGATCACCAGCCTGTGCTGCAGTATCTCTACGGTATCCAGCGTATCGGCATGGTGATGTCGCCTTTAAGC
AACAACGGTCTGGGTCTTCCATACATGCAAAACCCATTTCATATTTTTTTTTGCCGTGGTCTGAACGTGTCACTTGCCACTGATCGACCGTTGCTATTTC
ATCTTTCTAAAGAACCACTTATTGAGGAATATGGTACGGCGAGTCGATTGTATCAGCTTTCCGGTATTGATATTTGTGAGATTGCGCTTAACTCCGTGAT
GATATCGTCCTTTCCATATGGCACAAAGGCGGCGTGGCTGGGCGAAGCCTTATTGACGGAAGGACCTAAAGGAAATATCTTTGAGTACAGCAAAGTGCCG
ACCGCACGCCTGGAGTTGCGGCAGGACATGTGGCAGACGGAACTGAATATCATTACCGAGGCGGCAAAGCAAAATTCACGTGTCGATGATACCACCGCTG
TGGCGTTACAGATGCCTGCTACCGCTGGTATTAATGCTGCGAACTGTTCTACCTCTACTGGGGAATACTCTGCGACGAGTTCTGTGACTACTACCGCAAT
TGTGCAGTCAAATCATGTGCTATTAAATCAGGTGCCTTTTGTCGTGTTGGACCCTAAAATTGAGTATCCGCGGGTGGTGTTTGTTGGACCGCCGGAGCGC
GATCCTTCTCACACGGTGGCGACACAATTACTGCACCGCGCATTGGAACTACGTGCTCAGTACGTTGGTCTGAACCGTCTCGGGGAGGTTCTGGACGGGA
AGGATATGTTGAACCCACACGAAATTGAGAATGCGTTCCGCCGTGACGAAGCGTTTGATGAGAACGAATGGATGTTTAAGACGGTCGAGGGTGTTCTTGT
GCCACACGAGGTGCACCAAATCCCGCGACTTCCAAAAGATATGTTTCATTACGATGACTTCCGTGTGCATGTACAGGAGCTTCGGCTCATTTTGGAGAAC
ATTCATGTGCGTAACTTCACGACACGGCGGTTAGACCTGCTTGAACACAAATTCATGCTGCACCTCGCGGTAAACCGCAGTCTTGAAGCAGGGACAACGG
CAAAAAAAGCTTCACAGAACCGTGACTTTTACCAGGCGACAAAGGTGGACAATAACATCCATGTGGAGACGTGCATGACGGCGCGGCATCTGTTAAACTT
TATTGTATCAAAGGCAAATAACAATGGCGATGACATTGTGTCCCATCAGGAGGGGAAGGAGCCGCAGACACTGCGGCAACTTTTGCAGGAGTTGCAGATC
TCTCCAAACACACTCACCGTGGATGACCTCAACGTGCAGGTGGACACCACACTTGGGGTGGCCGGTGCCCAGTACACACCCGAGGGGCGAGACGAGCTGC
TGACATTACTTCTCAAGACAGACAACCAAATGAAGGGGCGCTACTTTGCCGAATTGACGAAGTTAACATTTGAAAATTTTAAACACGACCGTTTTACCTT
CACGGAGAATCGACTACCGATTTACGGTGCAAATGACAAGGAATGGGAGTTGCTTTCGGATTGGTTTGATACCCATGGCATGGCATCATTCCACAACCAA
TGGATGGTGCAGGTTCCGCGAATTTATAGCTATCTGCGTAAGAGAGGCAAGGTGAACAGTTTTGCAGAATACATTGAAAACATCTTTAAGCCGCTGTGGG
CGGTTTCACTACATCCAAGCAAAGACCCACGTCTTTTCCATTTTATTAATCACATCTCCGGTTTTGATTGCGTGGAGGATGAACGTCGGCCTGATACCCC
GCTGAATATTGCAACGAAGGCACCGCACGAGTGGACCTCGGAAGAAGAACCACCATTTAACTACTACATGTATCATATGTGGGCAAACATATACTCCTTG
AACGAGTTTCGGCGGCGGCGTAAGTTCTCTACCTTTACGTTCCGTCCAAGCTGCGGTGAGACGGGACCGGTAGACCACCTCATTGGCGGTTTTCTTCTTG
CCAACGCCATTAACTACGGTGTCACACTCGCTGACGATGCCCCACTGCAATATCTTTTTTACCTGGCACGGATTGGTGTGACAGTAAGTCCGCTGAGTAA
CAACACGAAGGTCCTTGGCTACCTTGACAACCCGTTCCCGCACTTCTTTCGACGGGGGTTAATGGTCTCGCTGAGCACAGACAGTCCGCTTATGTTCCAC
CACACGCAGGAACCGCTGCTGGAGGAGTATTCCATCGCCTCCAAAGTGTGGAAACTTGGACCGAATGACATGTGCGAGATTGCACGAAATAGTGTGCTAC
TTTCTGGTTTCGACACCGCCTTCAAACGCGAGCGCCTAGGCGATCTTTTTTTTCTCTCAAGCAGCAGAAGCAACGATGCATCACGCACGCACCTCTCTGA
CATCCGAGTGGCGTATCGCTTTGAGACGTACCACTCAGAGATTGGGCTTTTGGAGCACATCTGCGGACTCGAGTTCCCCAAAGCGCTCCTCACTCTTAGC
GAGGAGAGCGCACGAGAGGCCGAGTTTCTTGAGGCGGTTAAAAAAAAGAAGGAGGTGCCGCTTGGTGGCATCATTAATCCCCAGCCACAGGAGGCGGATA
TTGACAAGTTGCAACAACAACGTTTGCTGATGCAGAGGCAACTAGAGGAGCTTACCAAGACACTTACGGAGCTTCAGCGGCAGAATAAACAGTTGACGGA
GAAACTTGCGGAAGAGATGGCACGAGATCAACAGGCGCAACAGATGCGCCGCCGAAGTTTTGATGGACGATGGGATCAAATAATGGAATCGGAAGGGAGG
AAACGATCCTTGGTGGTTGCGAAGCGGATTGACGAGACCTCCTTGGGGCGTCTTTTTGGCTCGACAATTATTTCCGTTCTGTGTAGCCCCGGTGGCGCTG
CAGGTGGAGGCGAAGAAGCAACATGGGATGGTGCCGGAGATGACGCGGACGATTCTAACTCCCAGCAGCAACAGCAACAGCAACAACAAGAGCAGGTGCA
ACAGAATGAAGGTCAATCTAATGGGCGGACTGCATCCATGCAGTTCAATACTATGGGTAGCCCGGGTGCGATGGCTGGCGGGAACAACGCCTCCAATGCG
ATGAGTGCCACCCTCGGCAGTGACCCCAAAGGTATTGCCGCCGTCACTACAGCCTTGGTGAACTTCCAGGAGAACATGTGGAGGAGGAAAACCGGCGACA
ATGACTCCCAATTCCCTCAGAAGAAACTGGGCTCTCAAAAAGGATGCATCACCTCGGTTCTACCACCGATCAGCACCGATTTGGCTCTCACAAGTTTCAA
CGGCGCATCCCCGAAAAAGGGTCATTCTCTCGCGAAGCAACCACCAACACCGCCTCAGCGCAACTCACGGGAAGTCGATGTGCAGCGATCTGTAGCCGTT
TTACCGCATTTATTTCAGTAGGAGCTTCTGAGCAGGGAAACAGAACTGGGGCGTGTGTTGGACACCCATAATTATTAGAATCATTCCGTAGCATACGCCA
GGGGAAACAGGAGTTTTAAATGATCGTGTGGTGTTTCCAGCTTTGACGGTTTATTTCCTTGTCCCACCCTCCACCCTAGTTTTATCTCTGCCGCCGCGTT
TCAATTGTGCCTCACGATAAGACGTTTTCCTGCAGGTTGGGGTAAAAGGGAGAAGGAAGAGAAAAACTATGCCTTTATGTAAAATAGCTGCAGATGAACC
AAAAAAAAAAGAAAAAGAAAACAACAGCAACAATGAAAAATATATATATATTTACTGGCACCTTTTCACCCCAAATACCCAGGCAAATGCAATTGGTGTG
GGAAAACCCGATTTGTTGGTATCAGTGTTTTCTTATTGAAAATTTCCGATTTTGTTCTTTCCTTTTTTTTTTTTTCAGCGCATACATATCGAGGGGACAG
ACCCCATAACGGAGTGGTGAGCGGACAGGAGGGGGGCTGACCGTGAAAACAAAAAAGGAGAGTGGGTCAAAGGAAGGATGCGGCGCTCAGCCTCCCTGTT
TGGCCTCCCGACGGTACGCACCGTTGCCGCAGCGGGATGGCGCTACCACAGGCACGGCAAGCCAGAGAAGGTATTGCAGTACGAGCGCTTTCGTGTGCCA
TTTAATCGTAGTGGTTCGCAGGTAGTAGTGAAGATGTTGGCAGCCCCAGTACACCGACACGATCGTAACATGATCTCCGGAAACCACGGGCCTATCAAGG
CGCTTGGGTTTCCGCAAGTGGCCGGAGTGGAAGGTGTTGGTGTTGTGGAGGAGGTTGGGGCCAGTGCAACACTCAATTTGCAGGAGGGAGATCTTGTTTG
GGTTAACAATCCGGCTGTTGGCACGTGGGCGACGCACATCGTGACAGAGGCGGACAACCTGGACGTTGTGCCAAACCGCGCAGATGTGGATATAGAGTAC
CTTGCCTCACTATCGCTTTTTCATACCGCGTACCACCTGACAAACAGCTTTGTGAGTCTACAACCAAATGATGTGGTGCTTCAGACTGGTGCCTCTTCTT
CAGTTGCGCAGATTTGTCAGGGGTATATTCGAGCTCGTGGTGCGAAGCTTTTTCAAACGCTGCAGCTGGGACGCACAGAGCATGCACACTTGGTTTCCTT
TTTCAAGATGCGGGGGGCCTTTGCGGTTGTACCATATAACTACGTTCGTACCAACTACATGCGCCGACTTCTTTCAGATGTGCCACCACCAAAGTTGCTG
CTGAACCACACATGTGGCAACTATGCATCTAGTGTTGTGAACTTGTTAGGAGACAATGGTGTATGCGTCACGTACGGTAGCACAAGCGGGAAGCCAATGC
AGATTGCGAACATGGATGCAATCGCACGTGGTATTCAGTTCAAAGGGTTTTTCTTGCCAAGCTGGATACGCCGTCACACACGCGAGGCTAGGATGCGAGT
GCACCAGAATGTCGTGGAGAGCATGACCATATCTCAGGGCCACGGAATATTTCGGGCGCAGCGTTTCAAGATGGATGGGGACAGTCCATTTGCCTTCAGT
AATGCCTGGGATGCTCCACTTGGAAGCCGAAAGCCAATTTTGCGTATGGTTGGCGAATACGGCGAGTGGCGCCGTCCACGCTCTGATCAAGCGGCATGGA
ACATTGGCCGTGCAGTTTGGGACGATTTGCTGCAACAAATGTGGGAAAGCGCTGGCACTACGGAGAATCCGCAGTCGATGAAATACTACACGCCTTTCAA
AGATATCTACTCGCACTTCCACGACGCAAAGCAGACGAAAGAGATGGGTCATCGTGATGTGTTTTTCCGCCGTCCCAACGCCCCACGACACAACGCGGCG
GAGCGAGCATAAAGGTATGAGAATAGAAGTGAACACATCATGACGAGAAGGAAGTGAAATGGCGCCACGTGATGGCGTAAAACAGAAGGAAAAAAAAAAG
GAAGGGCGGAAAATGTTGTAGTCGTACGTGCGTGAGGAATTGCTTTTTGAGGGATAAATATGGGGAGAGGGGAGAGGGGGAGCTGGCAATGGGGAATGGG
GAATGGGCATGGCAGTCGGGGAGGAGGGGGGGGGCATGGTGCGAGTTAGGGAAGTAGAAGAGGGGGTGATGGAAGTGGAGAATACGTGACTTCATCTGCT
TTGCGGAATGCACGAGAGGTGGGTGGTGGCGGCACACACCGCCGCAGTAGGAACGAGACTGGCATGTGATGAAAATTTAGGAGAGAAAAGAAAAAAAATA
TTTTTTAGCACGCGAGTTATGTGCTGCGTGCGTGTATGCTCCAGGTGCCCTTTTTTTTTTTTTTCCTCCCTCTCCCTTTATTTCTCTTTCTCTCCTTTTA
TATTTTTCTTTTGTTTTTCGTTGCGTGGGTGTGTTGTCGGCGAGGGCGGTGTTTTTTTTTTTTTTTGACTCGCAAGCAAATAAAAGCTTTTATTATTATT
ATTATTGTTGGAGGTGTGCGGGTGGGTGCAAAAAAAAGCATGCCTGTCGGTCTGCGTGTCGTTTGTTTGCGCCCCGTCATGCGGAGCTCCATCGCCGTTG
CCGCGTTACCGTTGTGTTGCACTCCGCTTTGCACCGCACGGCGACTTCAGGCCAGCGATCAGTTCCACCGCTACCTGCACAACCCGCACATTGTCCAGCC
AGACGGCGTGGACACGCTCCCTCGCACCAAAGGCGATCAGCAGCAGTGGCTGAACACGGAACAGTGGGTCGGCTACAGCGATACTTACCTAAAGCGACAT
ATGCAGTACCCCCCAACCAACGAACAGCCCAACGCGCAGCTTAACTCCAGTCATGCCCTTTTGTACCAATGCCTGAGGACGTGCTACGAGTGCTACGGCC
CTCTTGCCGAGGAGTTGCAGACACTACACGAAGACCCACTCCACCCGCGTTTTCATGAAAAAATTGCTCACGTCAAGAAAGAAAAGGAGAAGATTGCCGC
TGAATTGGATCGCGTGTATGCCGGTCTGCACCCCACTGTGAAGACGGTCTATGACGCATATTTAGTCCGCCGTTTTTTTCATTTGAACGATTGGGTCAAG
CATGTTGAGCAGAAGCGATACAATCTCCTTTGCCGCCTGTCACCAGATCACATAGAACAGGTAAAGCGAGCAAGGGGAGTGTCCGCACACTTTATAGACC
GTCTTCGAAGGCTCGAGGCGGCCTTCACACACAATCCAACGTTGGGACTGTTAGAGGGTGAAGAAGGCAAGCAGTATACGCATGACGAGTTGGTAATGCT
CCGGCAGAAGGCAGCATATTTTCGTAACATGCGCCAACTTGGAGCCAGTCAACAGGAGGCCGACGTACACACACACTAGTAGGGGGAACAAAGAATGGGA
AGTGTGAAGGAAGAAGGAAACAATTACCAATCACGGTGAAGAATAGAGAGTACTCCTTCATTTCAGAGGAGATGAGCACCTCTTGCTTCAGAGTAAAACT
GCAGGCAGAGAGGACACATATACACCAATACATTCTCTCTCTCTCTCTCTCTCTCTTATATATATATATATATTTTTATGGTAATTCATGCGAGTAAGAA
GCGCGTAAAGGATGAGTGCCCCGAGACGTGTAGTCAAACTTGTGCAGTTTTCTGGTTCCTACTTAAATGGGACGTGGACACGGAAGTTTATTCTCGGCTC
GTTATTGCAGCGCTACAGTCCCACGCCAGGAGCCGGTGGTACAACACCTTCTCCGTCTCTTCCCAAGGTGACCCGCGAGAGTGTTGCGTTGGATAAGGAA
CTGCTTAGGCTACAACGCATGCTCGGGGAAGTGTGGTCGCTTCCGGTGCGGCCTCTTGATGCATTGAGCGAGGCGCGTATTTTTCGACTTCTCGCGCGGT
ACGCGGCTGGTGAAGGCGTTCTCTCCCTGGAGGCGTTGAGTGAACTGAATCGAGTTCTTGCCTGCATTCACGGCGCCCCACAGAGCGTTGAGGATCCGCA
GCAGATGGAGTGTCTCCTTCAGGTGCTGCAGTACGTCGAACCGGGCGATAACTTGCGACGCGTGGCATTTTCTGGGGAACTGCATTACCCACCGAGTGCG
CTGTCGCATATGCAGCCATACTTGACGGAGGAGCTCCAGCAGGACGGTGGTGATCCGTTCGACTCTATTCGGCAATATGTGGATGGACCCGCATATGCCA
TTGACTCTGCTACAACATCGGAAGTGGACGACGCGATTGGGGTGCACACGGATCCAAGCACAGGGGAGGAGTACTTTGTCGTGTACGTGTCAGATGCTAC
AGTGTATTGCCCGTTCGACAGTCCGCTGGAACAGCTCACTGCGCGGCTTCTCACAACAACGACTTACCTGCCAGAAGGTGTCTTTTTTATGCTACCAAAG
CCGATCGTGGAGGCGGCGACACTACGCGAAGATCGGCCTTGTCGGACGTTTAACATTCGTTTTCAAATTGACGAGGTGACGGGAGAACTGAAGAACTACA
GCATTAGTGTTGGATGGCTGAGGAAGCTACGCCGCATCACATACGATGAGGTCCAGGTATTGTATGATGCTAAGGAAGAAGGAACAGAAGAAGTTGCACG
CCCGTCTTGGATGGAGGCGGAAGACGTCCGCGCCCTGCATCGCATCCACCTCGCAGCACGGAAACGGCTTGAGGAGCGTCGAGCACGTTCTCTTGAGCAC
TTTATCGACGCAAACCTCCCGGAACCTCACATCAAGGTGGAGGCAACACGTGTGTTATCCGTAGAGGACCAAGTTGTTGCCACAAAAGATGCTCGCTTAG
CTGTCGCGGAGATGATGATCGCCGCGAATGAGGTTTGTTCTCGTGTAGCTCAGGCGAACCATCTGCCTATCCCATACCGCGGCACACGGGAGCTTTCAAT
GGATCATGAGGCGGCGCGTTCGTATAGTGAGCCGCAGGGTGTCACTGAAGTGGCATCCTTGGACCCACAGTACGTTTATTTTGCCGAGGCGATACAGCAC
GCAATTCGGCAGCTGAGCGCCGTCACACGGGCAGTTTACTTTCACACACCTATCTACCATGCAGGGCTTAACACGTATAACTACACCCATAGCACAAGTC
CTTTGCGGCGGTACGCAGACATGTTGGTGCACCACCAGTTAAAGATGTGGTTGTGGCGCACCTCCGCACAGAACAGGGGCCGTGCAGTGCCGACCTCTTC
GCCGAAAAGGGCGGTAGTGGCGATGATTGAGCAGCCCATTGCAGAACACACCATGGCCACTTTGTGCTCAATGATAAGCAACAAGCAGGAGCAGTCCAGG
ATTTTACAGGATAACAGCCAACGCTACTGGGTATTGAGACATATTGAGCAGAACATCCTCAAAAAGAATCGTCAGTATCGCTTTATCTGTCTGGTTGGCG
ACACACGTGGCGTGGAAAGTGCGCCGGAGTACACACGTTTTGTGGATTCCTCGCACTGGGATCAAATCCGAGAGGATAAAGAATTTGGTGATTATGCGAC
CTCTTCGAATTTGCAAAGTGTAAAACGAACAGTGCCATTTATTGGTCGGTGGCAGCAACGGCGCTGTGAATACCGTTATGTGTCCGATATCTACATTCCC
GAGCTGCAGTTTGCACACGTAGTGATCCACAGTCTGCCAAACGTGGTGATAGGGGCGGTGGTGGAGTGTGAAGTGCTCACCGTGCATCCCACACAGGGAC
AGCTCACACTGAAGGTTGTAAACGTGTGGTCTGGTGGGGATGAGCGTCAATTTGAGTCGATGTGGAAAAAGGCACTGCTTCCGTCGCTCGACTCGTGAGA
GGAGGAGGGTTACCGCGCATGCAGCCGTGGCCACGACCCTGACTCATGGATATGGTTCTTGTTCTCTGTGACTTTTATTCTATTTTTAAATTTACTCCAT
GATGACACCAAAATCTTTTTTGGAGACGTTGCTGCCCCACACATGTTATTGTCACTTTCTTTCTCTCTTTTTATTTATTTATTATTATTTTTTTTTTTTT
TTTCATTTTTTGAAGGGAGAAAAGGCGAAAACTTCGTCCGGTTTTCTACAACACCATATATATATGTATGGGAGCCCTGTTTAGCAGTTTCTGGTCACTG
TTTGTCCCTTCCCGTAATTACAAGTTGGTGATTTTAGGCCTCAACAATGCTGGTAAGACATCTATTCTGTATCACCTGCAGCTCGGGCACGCCATCACGA
CACAACCGACGCTTGGAGGGAACATGGAACAGCTGAGTGTGGCACATGGCCCAAACAACAACACGGTTCAGTTTACCTGCTGGGATCTGGGTGGGCAGGA
GCAACTGCGTGACTCGTGGGCTCTCTATTATGAACAGACCGACGCAGTAATATTTGTTGTGGACGCCGCTGACGTTGGTCGCTTTGCCGTCGCAAGGAAA
GTGCTGCAGGGGCTCCTAAACAACGAGCCGTGTCTCCGAAAAGCAGTGCTGTTAGTTCTGGCGAACAAGCAGGATTTGCGGGGTGCTGTGAGCCCGGTGG
AAATGATTGAGGCGCTGGGGTTGGGTGCAGTAAGGGACCACACGTGGACTTTGATGGGGTGCAGTGCGGCGACTGGTGCCTCACTGAGGGAGGCGATGGC
GTGGGTAGCGCAGAAGGTAACGGATCAGGCGGTAGCCGCAGCCTGATGACATGATAGCACGAATTCCTCATTTCATTTTCTGCTTCCAAGTTATTTTTAT
TGTGCTTACATATATCTATTTGTTGTTGTTGCTGTCGTTGCTGACTGCTGAGAACAGGGGTGGGCGGGGAGTGAGCCATCAAGTGAAATTCATCCGGTGC
TTCTTCCTTTATCCTATTTTTTACAGGCTCACCCTTTTTCCAAAGACGAGAGGAGTTAGTGGGAGTTGAGGAGCAAAACTCCACCGACCGCCGGCATGAA
CTTAGAGTTGATGAAAATGGAGTCGTGCCGAGAGGCGAACGGCGCGCCCCTCTTGCCGCTTTCTGTGTCCTTTCCTTTTGCCCGTCAGGAGTTACATGAA
AAGGGCAGTTGCATTTTTGGCAATTGGGGCAGATGTTTGAAAGCGCAGCCCAATGACTCACCGGTGCCGCGCATGGAAATACAAATGGGGAATCGATGGC
AAGGGGAAAGCAGCGAATCATGTGTGCATCGTGCACTCTCGTGGTCTCACCGTGAGGAAAGTGAGAAACCATGCGGTATCAAGGCTCATCGTTGCAGGAG
CAGATCAGCATCACCGATGGCGGTTGACGCAATAGGTGGCTCCATTCCTGTTTTGGGGACTACGGATAATGGTGGTGATATTCCTTCAGCTTCTGGGGAA
AATAGCGTTGAAAACGGAAAAAAAGAAGTTCCTGTAGGGAGATGCGCAGCATTGCTTCGTGCCAGAGAGGATCGTGCTCCAGTGCTGGAGTCCGCCTGCT
GCAGTAACGCCCCCAACGACCGTCGCCTGGAAGAGAAATGTGAGGAAAATTTCTCCTTTGCCTCCAGTAGGCGATCCACTGCCCACCATGAGGCTAACCC
ACACTCCACGGCCTCCATGCCTACATCCGACCATGTCCATGGGCTTGCCCAGTTAATGGATGGATTGCAGCATGCCATCCTTCAGCTCAGTGGTGAAATG
CGAGAACTGCGGCTTGCATTTCAGCAGATGAGAGGGTCTTTTACGAATGGCCGGCACAAAACTCTCTCTCGGCCGCCACTCGTCGGGCCGATGGCTGTGA
CGACACCAGAGCAGCCTCAGGAAGAACCTGCCCCATCGTCATCCAGCTCTTCTCTCACTTTACCTCGCAGAACTGAAGATCTGTCTTCCTATTCCGCTTC
CCCACCTCTTCATCCAGAGGGTTCTGCGGCTTTCTTGGATGCAGGTATCGTCAATGCAGTTTCGGATGGCCTAAAGGAACTCGAGGCTCTTCCGACGTTT
TTGCCATTTGAGCACCGCGTCGTTATTTAAGAGCCCGGTCGCCGATGCCGTCATCTCCATGTCTCGTGAGAACGATGCTGTTAATTATTCGAGGGGTTGC
ATTTTCACTCTCGTGGTCTCCATTTCTCACCACATCCAAAACAGAACGATTCAATGGGTGTATCTCTGTGCCTGATGTGTTTCATTCTAATTTTTTTTTT
TTTCTGTCTGCGTTTGTGTGTGGATCCAACTCTCTTCTCTTCCTCTTTCTCTTTCTCCAATATGCATGTATGTGTTTGTTTTTTCTTTTTTGCTTCCCAT
AGCACTTCCGTATCCTTTGGCGTACGGTATAGTTTCCCGTGAACAAAAGGGGTGTGGAACGGTACTGCAAGGGTCTGAAGTAGCAAACAGAGGGGAGTGT
ACACCCGTATTATATTGTTGTTGTTCTCTGTCTGTGTACGTGGAGGGGAAAAGAAAAAGTGCGTGATTAAAGCCCAAATTTTTGAAGATGCACTTTGATG
AATTTAATTTTGGTTTCCCCGGTTATCAGATATCCGTGTCCGAATCTAGCTCCGGCTCGCTCCAGCGCAGCTTGCCAGCGCCAGTGCTTCCCCTAGCACC
CACAGTAGGTGGCCGTGTGGTACTCACCTCGAAGAACTGTAATCATGACGCCTTCATCTGGGAAGACAAGGAGATGGATCTGCTTTACTTGCAGTGCGCA
ATGCAACACATGTTAGTGGGGAGTGTTTTGCGTGAAACTGAGAGGCATCTGATTGTGCGCTTTGAAATTCCATACCGCTGTTTGCCGCCGGCAATTTCCA
GCCGTCACGTTAAAAGGTGTTTTGGGGAAGTAAGGGGCGAAGAAGTTGCTTCCGATAAAAGACGCAATAAAGTCGTTGATGATGATAGTGACAAAGTGGA
AAATGAGGAAGGGGGAGATCGTCTCGTGGGGAAAGAGGGGCAGGACGGTGAGGGGGATAAAAGCGCCAGTGTCGCGGATGTCGCCCTACCGCGTTTTGTG
CCTGAGACGGATGGAGTAGGCGGTGGTGGTGTTGGCTGCCCCACTTCAAGGCCTACCCGCTTTGTTGTGGGCATCGTCCCCGTCTTGGCACTTACACATG
AGAACGTATTGGGATCAAATTCGCGCAGCAACGGGGGAGGAACCCTTTCGGCGAATGAGGCTAGTGAAAAATCGCAATTAATTGCCACCACGGCAGTGTC
TGGTGCTTACTTCATCAACGAAAACCAAAACGACGTGCTTCATGTATCCCTTTCTGTTACGAGGAGTGGCTGCGTATCGTTGTTGCAGAACCTTCTGGAG
CAGCACGATAAGCTGGAGTGTGTGAGTTTGGCCGTCGCAAATCGTGATTTTAAGTCGGCTGCAAATCACATCATGGCAGTGATTGATGCACGGCAAAATC
TTTCGAAGCAACAAAAAGAGGTGTGCAAAGGCATTGCAGAATCACGGCAATCATCCCCCACGTGGTTGCAATCGAATCCTCAAGCGCCGGGCACCGATGC
GAGGCGTCAAACAGAGGAATTTATCCCGGAAGATCGGCGGAGTCGTTTTGTCATGATTTTTGATCAGGAGAATGAAAGTTTGTCATGTCGTGGGTTTCAG
CCACATTCATTAACAACTCCGAATGAAGAAGAGTGCCGCTATTTAAGCAAAGAAAACGTGAGTGCTTTTAATGACAAGGGAAGCAGCAGTATTGTTCAGT
CAAAAACAGATGTGGTGGATTTAGATTCCGCTAGCATAAACAAAATGCACAAACTACATATACTATGGAATAGCGGTAAAGCAATAAAGGAACTTGCCCC
ATTGTACGCGTTTTTGAGCTTCCTACACTTTCAAGAAGGTCATTATGAACAGTGTCTTGAGGATGCCATGACGGCTCTTGCACATGACACGATATGTATA
GAGGCGTATACACGCGTGATTTCCGGTTTAATGGCCCTTGGATTGGAAAAAGAGGCTATTCTTACTGCAGCGGTGGCTGTAAAGCGTTGTCTTGTTCTCA
GTCCCCAATTTGCACGACTTTATCAATTGGTTCATGTGCGTTTTTTTTACCATCGAAGCCTTGGTAACCACAGCATAGTTGATGTTTCTTTACGCTTGCG
TCATACTTCGATCGCTGATTTGGGATCTGCTAAAGACGGGAGCAACATTTCAAAGACAAATCGTCAACCGCGCCGTCCGACGACTGTCCGTGTGCCGGGG
TTAAGCAACATTTTGACGTCTCCTTTACCTTTTTACTGTGTTCCACCACCGTCATTACGGAAAATTCTTTCAGGATCGTCACCACCGATGGATTACTTCT
TACGCAATCTACGGGTGCGCGCTGCTCGGGGGTTTGAAAGGGACGAAACTGTTTTCTCTGAGGAGGTTTCTCTACAGGTATTGTTGTGGAGCTTGCCTGA
TTGTGAATACGAGAACTCAAGTAAACCCCTCTCTGACGATAATGCTGACCTTGCTAACCCATGGATGTTGTGCCGATCGCGCTTTTGTGCCTATTGTGGA
CACCCCCTCGTGTCGAAGAGCGTGCTGTTGGCGGGAATCCGCGAAAAGACGAGCAGGGCGATGGCAGATCGAGTCCGCTGGAACTTCAGTGAGAAGAAGC
CACTGCCTTGTTTGGCGGGGTGTGGAGACCACTATTGTGATGAAATCTGCCGTAACCGCGCGGCGCTGGAGTATCACTGGATAGAGTGCGCGTTGTTGCC
TGTGGACGAGAGTGAAAGCGAGGATGAAACACCACCGCGTGACGGTACCATGACGGGGGAAGTGACAAAGACGCATGATTTCTTTTCCCCTGCCACACCG
TGTGGTGGTGACGACACTCATGCCTCTCTCTTGGAGATTCTCCCCTATGCGAAGGTACCGCTCAGGCGTACAGATGTGCGCAGTTTAGTGAACATTTGTC
GTCGCCTCAACAATCGGCAAAGCTGTTTGGGCATTGCGGATTTGTCCATTGGGTCGCTTAGAGAGAGTTTATGGCAGGAATTTTCAACATCTTCCGTCAA
CGAAGCAGTGATAGAGCGCGAAAGGTTGTACTTGAGCTCAATTCAGGCCTGTTGTTCTGTAATTCCAGAAATTCGTGCCGTCTTTGGCTCATATTACGCA
TCAGTGGGTGCCGCCATTTTGGAGAAGGCTCCAAATGCTATTACAGCACCACTACTAGTTATGGGCCGTCTTCTGGCGAGCGTTCTCCATCTTATCATGC
CCACAGCGGCAACGAAGAATGATATCTTTTCTCGAGCAAAAAACAATTTTATTGGGTTGGAGCGCAGGTGCCGTGAAAGATCAGATGCCGTCAAGAAGAT
TGTGGCACGTTACGCATCAAGGGGGTTTACCAGTGGCGGCGCATCCCCATCAGACCGACACGATACTCACGGACTTTGCTTGGCAGAGGAAGTGCTGCAG
CAAATTCGAGTGCCGTTTTTTGCTGACACAAATCTTCTTCAACCGAGCACTGTATGGGAACTACTGAGCGAACCCCCTGCAGTAAAAAATACTGCAAACA
ACGACGATGTCTCCAGTGGGGCGGCAGCGACAACGCAAAGCATTCGCCGTGGTTTTGATCGCGCCGTGGAACTTTTGCGTGCGATTAATGACATTGTTCA
GTCTAGACTACGCGATGAGGTGGTGGCGTTCAGTTTGTGCAAGGCATCCGATCCCCTCCAGTGGCTCTCTCCGGAATCCGTGAGCGCGGGTGGCGATAGT
CGATTGTCGAAGAGTCAATCGGATGATGCCACGCTGGCGTCGCGCGGCGGTGATCGAAACTTCGCGGGCAGTCTACCGTTTCTCACAGATGTAGGGTCCC
TGGCGGTCTGGTTGGTTGAAGAACACAGCAAAGTCGGGTTCCATATGGCGAAACGTCCTTCTGTTTGGACCTTTGGCCGATTATTGGGGTTTCTCGGAAA
GCGACGTTTCATGGAGCAGTTTTGGGACTTTTGTGTGTGTAGTTACTGTGTGGTACCCAAATGTGTGCTCACAGTTGGTGTCGGTGACAGTGTTCCTGAG
CATCTGCAAGAGGGCTGGAAAACAATTTGTCGGGAATACACTGTTTTGGTGGCGGTCATGGGTCCGTTGACGAGTCTTGTTACAGATCTATCTGCATTTG
GAGGGGATGTATGCTCTCGTTTTTTTAAGGATGCTGCACCAAACGGTCAGCGAAACCCGCTTCACCTGAGAAAAGGGGATTCCCCCGCGGCGTCAATGCT
TTCCATAAGCTCACTTACCCATGAGTCTGAAGAACCACATTCACGGGCAACTCCACAGAGCATGGGTGGGGGTGAAAATAAGGCGTCATCACAGGCGGAT
GCCATTTTTTCGGCAGCGATGCCCCTGGGGAATTTGGAATTGTGCTCTAAAACTTCCTTCGATCGTTCGGGAGAGCGTCGCGTGACAATGAAGGCGCAAC
GTCCCATTACTCCCGGTGAAGAACTGTGCTACGAGGGCAGTTGAGAGGGATCCTAAGAAAACAAAGCAAAAAAAAAAGGTGAGCGTATTGTAATCTGGGC
AATTTTTTTTTTTTTTTTCACACCGTCATCCTTAACTTCTCTTCATTTCCAAGACATAACAGATGAAAAAGAATGGGGAGAGGGGGGGGGCAAACTCCTC
GCATCATGTAAAAATAGGGAGACCTCTATGTGAATTCATAAGACGGAGAACTGCATGCATGCATGCATATATATATATATGGTATACCTTCTCTCTCTCT
CTGTGTGTGTGTGTGTGGTGTGGTGTGGTGTGGACCGTGTTCCTCAAAAGTTTTCACTTATCAAGAGACGGGATGTATTTTTCATGCCTCTGGCAGAAGA
GGGGCAAAGTGGGATGGGGGGTTATTATCATTTTTTTTTTTTTGGTTTGTTTGTTTGCTTGCTTGCTTATGTGTGTGGGTGTGGGTGTACGAGTGGTCAC
GTGCAGAGAAACCTTTTATGCCTCCTCCCTGGTTTTCTTCTTTTTTTTTTTTTTTTCTGTTTTTGTTTTGTTTTTTTTTTTTTGCTCTTTTCGTGCCTGT
CTTCGCCCATAGACTTTTTTTTTTTTTTTTTCCTGTACATTTGAAAATTTATAATGCATATAAACGAGTATGTATATTGTTTTTTAAAAAAACTTTTATG
GATGACGGACGATGTGGATGTTTATTGGTGATGTGGATGGACGAAATCAACTTTTATCTGAATTATAAAGTCTACACATTTGTATTATTTAGTGTGGTTG
TTATTTGTCACCTTTTACTGTTTTGTTGTTGTTGTTGGTAGTCATGATGGCTCGAGTGTTTGTGAACTCCTGTTGTTGTTGTTGTTGTTGTTTTAATAGG
GCTTCCAGTTGGCCGCTTCATGGGTCAGTCCCAGAAACACCATGTCTATGAGCCGGTTTTCCTTTCTGCATTACGGCGGGGCAAGCAGAGACGCCAGCGG
TTTCTCTGGGTAGTTGCCACGATGGCACTGTGGACGTGTGTGTTTTTTATCGCCGGGAGGAAACTTGCGGAACCGCAAGAGAACGTCACACCCGCCGGGC
AGGACACGACGGCGGCAACGCAACCGATGCGTGAAGACGCAAAGACCGTTGGGGAAGAGCCTGATCTTCTCCCCTATTGGGAGTCTGTCCTTGAGGCAAA
ATCGCATAACAGCTCTTCCGTTGAGGCATGGGGCTGTGATTGGTTTATGGCACCTGTGGGAGAAACAATGCGGTTGGCTCCGATGTGCGCCGTAGGCAAC
AGCAATAATGGTACGGCACCCTTTAAAGCACCCTGCACGAGTAAGGAGTTGGCTTCCCTAAGTTTGGCGATCAGAGGCGGAGCCACCCGTGCGCATTGTG
TCAGAAGGGGATTTCATAGCAAGTGCTACGTCAAGAACATCATAATTCAAAATGGCAACTTTTTCACTTTTAAAGCGGAGAGGGGGAAAATACCACCGTT
ACTCTTCTTGGCCGACGGAGTGCGGGAATGGCTGGGAAAACATCATCAGTACTATGGGACTCCAGTGCGGGAGTCGCCAAGAAAGACAAACACGGGGTTT
TCAATTGTGTCTCACTGCAAGTATGTTGTCACTGCACCGGCAGTGTTCATCTTCCGTATGAGTGGCCATTCAACGTATCATTTGTGGCGAAACAACCTCG
GGCCATTCTTTGACACATTGCGTGATGACTTTGGGATAAAGGATCGATTGAGAAAGGGAATCTTTGACGGTGAATCTCCAGTGGTCATAACTGTTGACAA
AAAGCCTCGAAGCGGTCCCAAAGCACCCCATTTGTTAGACGAGTTGTTGCACTATTTTATAGATTTGCCAGTACTTGAGGCCTCTGAGTTCACAGAGCCA
ACGTGTTTTACAAGAGCCATTCTGGGAATTAGTACGAACAGCTTCAGTCAGGCAGCGCTTCGACATTGGTTGCTGCCACGTGTAGCGTTGCAACACCGCT
TCCTTCAGTTTCTCAGAAAGCGAAACAAGAGAGATGTTGCTACGATATCCGGAGTCCATGCGACGACGTTGCGGTGTTTGATGCCACAATATGACAAGCG
TTCGCTCATCCTATTCAATCAGTGGTTTGCGTGGAAGCTGCGGCAATGGCAAGGGCTACCGCAAAGACCGAATGTACTGTACCTTAGTCGCAATCATCCC
AACATCACTCGTGGACGAAGGGTGGTGAATGAAGAAGATGTTATGCCCGCCCTTGAAGCCGCAGTACTGGCCATGACGGGTGGGTCTCTTAGGAGGGTTT
TTCTTGAGGAAATGGCTTACGTGGATCAGATCGCTGCGATGTTGGAAACAAATATTCTCATTGCGCCTCACGGTGGTGGAATCGCCAATTGTGTCTGGAT
GCCGCCGGGCTCAGTCGTGGTGGAGTTCGTTCCTCCCGCTGGGGCGACGCTGCCAGAGATGTACCATAAAATGTGTCGGGATGCAGCGGGCGGTGGTGTT
CTGCCCATTCAACATATTTCGTTTGTGGCTGAACAAGATCCGGCGGAGCTCGAACCAGACTTTGCGGCGACGAACCCGGCGTGGAAAAGAAACAAACGGC
TATTCAGTAACATCTGGGTGTCAAAAAGACAACTTATTGAGTACTTCGCCAAAGCCCTCGATCTGTACCGTAAGGCGCGGGAATGCAAGCAATGACATCG
ATGGTGGAGTACGTTTTGAAACGAAGAGTGAAAAAATAAATAAATAAATAAATATATCAGTCTGCCAATGTGTGTGTGTGTGTGTCAGAGGAGTGGCCGT
GGTGAGCCGCATACCGCCGTTTGAAACGTCTTGACAAGTGTTTGCTGGAAATGAAGGTTTGGTTGCACTTTGCCCTCTGTTGCTATTACCCGCTGTCGTT
GAATTTTTTGAGCTCTTTTTCAGCGAGATACAAGAATTGAGAAGGGGCGGGGGAGTCATGGCTGACAATGTCATTCCTCGCCAACGAAAGAAATTCATAA
AGGGAACGAATATCATCGTTCAGAAAAGCGCTACGGACGGCGTAGAGGATGCACATCTTAGGATGATGTACGCCATCGCTGCCGACGATAAAAATGAAGT
GTTGTGGTGGAGGAACACACTTCGACCGGAGCGGAACCTCACACACCCCTCCGAGGCGTTTCTGCAGGGAATAAAAGCGTTGCGGCCTTCAGCGCGCTTT
AACACGTTTGACATTGAAAAGGCACGTCTCCGCCGATTAGTCAAGCAGAAGAAGGACAAACACCGGTTCCTCGAACGTCGCAAGAGGGAGGTGGCACCGA
CAGCAGCCATGAAGGCCTCCATTAACCCACACAAAGTTCCTCGCACAGGCGGCCAGGCACCGGAAGAAGAAATTCGATTCCTCTCACGTGGACGCAAATC
CTCTACGCAGAGCGCTCCCAATGAGACGGAGAAGAAGGGGTATTTCCACAAGTGGAAAAAGCGAAAAATGCAGAAGATTGGCAAGGGTCTTTAGCGGGAA
AGACAATGTGCCCCACCATCCCACCACCACCACCACCACCACCACCACCATGCAGGCTTATATAACTGCATATATACCATCTCCCACCCGTATGTGTTGT
TTATTCAACTGTTTGTGTGCGTGTGTGTAGCGATGGGGTTTATTATTGCCGGTGACGTCGTACCGTAAGGTGTAAATCACGAGTAACAGATAAAAAATGA
AAAAGGAATGCGAAACACCACGCAATTTTAATGGTGGAATTTTTTTTTTTCTCTCTCCCCTTTGTTAGGGATGATTCCGTGGCAGATTCATCTTTTTTTT
TTTTTTTATTATTATTATTTTCTTTTATCTTGTTATTGTTATTCCCTTCCTTTTTAATTGCCCTTCACGCTTCTGGTAGTCCTTTTCCCTTAACATTGGA
GGGGGGAAATCCAAACTGTGTTGTCGCTTTTCTTCATGGAGATGCAAGCAACTCACGTGGCTGCGTGCAGTCTGAGGCGTCTGCGATCGTCTGCTGTAAC
ATCCCGCGTGATGACATCAACGCATCTCTCGTTGCCATGCCGATTAAAATCGTATGTGCTGAAGTTTCTCCGGGGCCAACTTCCAGAGGACCTAAAAGAC
CTCAATGGTGCCCTCGGCTGTTTGTACGGAACGCTGCCCGACGTGGATGAATTTGGTCAATTTGTGATAGCCCCCGAAATTGTGGAACGCTTTCACCAAC
TTGGCTACATTAAACTACCTCGCCCAGTCCTTGATGCACAGCAGGTTGATAAGCTGGCGGACGAGGTGAATGAACTGGCAAACAATGTGGAGCATCATCC
AAAGACGGAGAAGCTATACGCCACTTCGCTGGCCAATTTGACAGAGGGACCGCTCTTCTATTGTCAGGGGCAGTGGCGAGCCGCGTGGGGCATGCATGAT
CTCATCTACCTCCCCACAATCACTGTGGCCGCTTCACAGATTCTTGGTAACTCTATTGTTCGGCTATGGTACGACGAAGTCTTTATGAAAGAGGCCCGTA
AGGGCCCCTGCGTTCCCTGGCAGCAAAATTACGCCCGCTGGCAGCACACAACACCTGTCAATCATGTAACGGTCATGATTGCTCTTGATACAATGAACAA
AGATCGTGGAGCCCCTTGCTTGGTTCCCGGAAGCCACCGGTGGCGAGAGGGCGGATTGCTTCCTTCTGTTCCCTACGATCCCGCCAAGGACGAGGCACAG
CAGTTAAACACCATTTGGGAAATCACCAACGAGGAAGAGAGCGAAATGCTCATGGACACACCTCCAGCGACGGTGGACATGAAGCGCGGCGAGGCCCTTC
TCATTCATCCTCTGACACTTTTCGCTACGCACGGAAATCGCTCGCTAGATGCCGTGCGCTGTTGCTTTATACATTACATGGGCGGTAAGACGTACGCAAC
CCAGAACGGACCGCTGCTGCCACACACCACCCAATTCCAGGCGGGCGCTATGATTCAGGGGCCGTTCTATCCGGTGGTATTCGACCCCGTGATGACAGAG
GAGCTGGCAATGTTGCCCGGGGAATCCGCGGCACAGAAAGACATCACCGAAGAGGTGTAGCAACGTTAGAGGCTCCGATGCATTCTTTTTTGTTGTTGTT
GTTTTTTCACTTATTCGCCTTTCTGCCATTGCCTTGATTTGGGGGTTCTGATCGGAACTCCGGCTGTGCCAAAATTCAAACCCTATAAGAGCACCTGGTG
CTGCATATGTTTATTCATTTCACTCATATATTTTTTTTTAAGCACGCTCGCCAGCAGGCGGGTCGGACAGCCACCCGACAACGTACAGGCTCGCTCTGTC
CAAAAACGTGCAGTTCGCCAGCGTCACGTTGCGCACTCTCCCCGACATCAACTCCACGTCCACCACGACATCCGCCGCAAAGGTCACACCAACGTAGCAC
ACCACCGACGTCCCGAAACTGAATCTCACCTCCTCATTCACACGCGCGTCCCGCACGCAAAGGTCGGCGCCGTCGGTGCTCGGTGGCTCGGGAACAGCAA
CGGGCAGGCACGCATCGCCGTGGCCACCCTCCGCGCACGTGCAGGCGCAGCCATCACTCGACGCCGTCGACGTGTACGCGGGGAAGCACGACGCTGCGAG
GGCGCATGGGTCGCCGCAGTTCAGGACGGTGGCATTGTACACGGAAGGGATGCTGTATTTCGCTTCCTCCTCGCCGTCCACACTGTTGCACGCAGCCACA
ATCGCTCCGTTTGTGAGGTCGCTAGAAAATGAGGGTATCTGCAGCATTATTGGCGTGACCGTGCTGGAAATAAATTGGTTGCCGGACACAGAAACCGTGG
AGTCACGAAGGTTCGCCTCGGGGCTCAAAACAGCAAAAGCAACCACTGGAGACACACGGCAGAGGCTGCCACTCAACTGCAGCCAGGAGTTGTAGTAAAT
GTAGGAAGAGTGGCTTGAAAAAAACACAGCCGAGCTTCCTTGCATGTCGTTATCCCGAAAAACAACCGCTGACCGGGACTCCGCACGTAATTCCCAAAGA
AATAACATGAAGAACTGCACCGGCCTCGTCACAACGTTGCCTCGAATCACCACGGCAGAGTTGTTCAGTACACACAGCGAGATGAATTCGGTATAACCTT
CAAGATGTATCAGAGTGCCGTTAGCGCCGGCCATATGAAACACGTTGCCCAACACCGCAAACACGGAGTGCCACAACACCCTAAGCGCATATTTGACAAC
GTAAATGGCGCTTGACGATGCCCTCACGGTCTGAAACACATTGCCACTGAGCACCACCGCGGATTCGTTGCTGATCACCAGCTCATTCATCGCAACACAC
GACGGTCTGTCAATGGCCAAACCCGAACGAAAAATCAGCCTCGTGACCGTAAAGTGGTTCCCGCTGATCGTGATGTTCGTGTGCGGTGGAAACCCACCCT
CAGGGCTGAGCAGAGCGTCACGGAACGTGTTGCCGGTGACGACGATGTTCAGCGACCCCACAGCGGCGTGCGCGTTGCCCAACAGCAACAGCACCGCGCC
GTCCCTCCACGTGCATCCATCGAACGTGACATTCGCCACGTCGCCCGTCATCGCCCCAATCAGCACCGTCAGGCTCATGCCGCCCCCGCTGAACGTCACA
TTGCGGTAGCACAGCCACGACAGCCCGCTGCCCACAGTCTGCGCAACCTCGGGGTACTCCATGTCGCTGATGCACTCACCAACAGGCGGCGGTGTGGGCG
GTGACGACGGTGGCAGTGGCGGTGGCGGTGGCGGGCCAGCAGGCACAGGCGCCGGGACGCACACATCGCCGTGCCCTCCAGCAGCGCACTGGCAGTTGCA
GCCAATGACCGCCGTCGTCAGCGGAGCGAAGCAGTCGACGTCCTTCGTGCACTCCCCGCACGCGGCAACCGTCGTCACGTTGGTGATGCCGTGGAGCTCC
AGTTCTGCCGCCGTCGTCACCACCCGTCCCGCAACCGTCAGACACCCAGCAACGAACCGGTAGCCAGCCCCAACCCGCTTCAGCAAAGGCCTCGACAACC
CCGTCGAGCCCATCTTGCAGCCCGTCAGCGTCACGCCACTGCTGCCGTCAATGGTCACAAAAGCGGACTCAGTGTCGTAGAAAATCGCACCCAAACCCAC
GTCGTTGTCGCGCCAATCCAACCAGCTTGACTGCTGGACGCTCCAAAAATTATATGCGTAGATGGCGCAGGCCACGATACCGCTGTTGCCCACCACGCGC
AGCACGCTGTGATCCGACACGCTAACTCCGTGGTGCTGATACAGGAAGCTTTTCCCGGAGGCCATCGTGTTGTTGAGCAGCGCAAAAACGGAGTGGTCAC
TCACGCTGAGCCTGTACACGTAGAACAGGTATTTGTAGTCCTCAAAGCTGCAGTACCGCGCGTACAGTGAGCTGCCACCCACCAGCGTCAGCGTCCCGGT
CGAGTACAAACCGTACCCACCGTACCTCAAGGCATGCGCCCTGACGTTGCTGACCAGCAGCGAAGAAGCAGTCAACAAAACGCCGTGCAGCAACAATACG
CTACACATGTTGTTCACGGTGTCCGGCAAATGGACCGCGGAAGACTGCACCGCGTCAACCTCCGTGACGGCGATGTCGCAGTGCTGCGGGAAGGCAAGTG
CAAAAGCAACAACGGAGGACCGCATCACCGTCTGGGTCACGCGGATCTGGACGCCGGCTGACTCGGCCGCCTCAGCACCCCCAACAAACCGCAGCAAAGC
ACCCTCACGGAATGTGCATCCAGTGAGCGTGATGTTAATGGGGAGATGCAGCGGCATGCTGTCAAAGGAAAACGTCAGCGCAGCACCCACACCGCTGAAT
GTCACGCCCACGTAGCAGTGGTGCGTCTTCCACATGTTCAGCGTAAGGCTCGTCAGCGTCTGGTTCACCACGCAGCTCGTGTCACCATCAACGGCTCTCT
CCGCTACGGGCGGCACAACCGTGTCGGGCACCTCGAAGGGAAGACACGACGCGCCATGCCATCCGTCCTTGCAGCTGCACGAGCACGAGCCGCGGTCCAC
CGACTCCGTCCCGGGCATGTAGCACGCCGCGTCCTCGTTGCATGTGTCGCACCTAAACACCACCACTTCCTCCGGAAACATGCCGTCGTACGACACCTCC
TCACCGCCCTGCAGGTTGCATCCAAACAAAAACCGCGAAGGCGGCTTCACGACAATGCTCGATGCAAAAAGTTTGCAAAAGACAATGCTCCCGTCCACCT
GACGGTTGTGTGAAAGCACCACGATAGTGCCGCTGCCCGACAATAGAATTTTGTGCAAGGCATCTTCCATAGTTATTATCGAGGCTGTGATCACGCTGTT
GCCCTCCACACGCCACTGCGCACCACCCTCGAGTGTCACCGATCCGTCCAAGTACAAAAGAGCGGAATACGAACCCTTCGTTCGGCCAACGAAGGTGCAG
TCCGCCACCCGCAGCAGCCCCGCGGAGCCCACATTTGTAACACCAAAAAAATAAATGCCATTAGCCGCGCTCATCGTGTTGTTCTCAACGTCAAGGTAGC
TGCCCTTCATCACATCAATAGTTTCAACAAAAACGGCCGTCGGCACTTCGTCCTCATTTGCCGTTGATAACAGCGTGTTTCCCTTCACAATAATCCCGCC
ACCATCAACAACAGTGTCGGATATATAGAATGCGTAACTACTTCCCTCAATGTAGTTGTCAAGCAGCAGCAGCATCGTGTTCGCACCGAGGAAAAAATCC
GAGAAGGCAATAGCGTGGCTCGACGTCGACACAATCGCACTGCCCGCCACCATTATCTGGGAGCTCACGCCAAAATAGCCCCTGAACTCCAACGCTCCAG
AATCCAGCATCGAAGATGTCACGTTCACGTGCACACGCCCACCACTCCCCCTGACCGACAGGCCCACGAGGACGCACTGCAGCAGCGTGATGTTGAGTGT
CTGTTGTGGTGCGTCAAGGCTCCACAGGTCTAGCACGATCGCGGCGGTGAAAGTCACGTTGACAAAGCACAGACCACGCACACCGGGATCAGGATCGTCC
ACGGAGCTGATGCTGCCACCGTGCACGCAGCGGACCTCCGTGTCCTTCGCATCGGGGAGTGAGTGCGGCCCAAGACCGTCCGGAACGGCAGCTGGTAGAC
ACGTGGCACCGTAGCCGCCAGCAGCGCACACACACTCACAGCCGCTGATGCTGCTCGTCCTCGCTGCAAAGCACACGGCATCCATGGCACACGCACCACA
GTCCAACACCGTCACGGGCACTCCAATATTGAGCTCTTCTCCGTAATCCGTCACAGGAAAGCCCCTTGCCTCGTTGCACACGCCGTAGATGGTCGGACGC
CGGTCGGATGGTGGTGACCACTTGCTTGTCATAAGTACAATGGTCGACGAGTACAAGCCATGCTTAAAGTTGTTCTGAAGTATTGACCACACACTCTGAT
CGCGGAACGCAACGCCATTCTCGTCGGCCACGTACACAACGTAGGCGGTGCGGAACTCGTTGTCGCGGTGCACCAGCCAGCTGCCACCAGTCACAGTCAG
CACGTTTGTGACGAGCATGGCAAAGCCAAGACGGAAAGTGCTGGACACAATCTGCAGCACGCTGCCGCCATCCACCGCAACGTCCTCAAACACACACGCA
CCTTTGTAGAAGTCGTTGCTCAGCGCACTCCACGAGCCGTTCTGTACGGAGAACACGGAGCCGCCGCTCACACGCAGGCCCGACGCAAGAGCATACACCA
CGTGCATCTGCGAATTGACGGCGCAGTTATCCATGTAGAAAACGCTGGACAGGTTCACGTCGAGGCCACGCTCCACGACGATCGTGGCGCACGAGCCCCC
GCCACACACCAGCGTCGACCGCGTCATGACAAACCGCGTCGACAGAAGCCGAACGCCGTCCAGGACAAGCGCGGGGCCGTGCCGAAACCTCGCGTAGCCA
CGGGTCGCCGGCACGTACTGCGACCCTCCAACCGTCGCACGCAGCGTTGAGTTCGCCAGCAGCACACTCGAGTTCGGCGGCATCGCGCCATGCAGCACGA
TCGTGCCCTCCAGCGACGTCACGTTCGTCATGTTGACGAGAGCGTGCGGCATCAGGCGCGCCGTGCTCTCGCTGAGGCCGCCAATCCGCAGCTGCGACCC
GCCCGCAAGCACGCAGTGGCGCAGCGTCACGTTCAGCGCGTCAGCGAACGCGTCCATCGAACACAGGTCCACCGCCACAGTGATCGGCCCGCTGAACACC
ACCGAGTCGAAGCACGCAGTCGCACGTCCGCCGCCAACCGTCACCGAATCCGTCAGCATCACGCCACTCACGCAGTCGGAGAACGAAGCCCTCAGCGCAT
CGAAGCACGCCAGCGCAGCCGCACAGCCGTCGCACGGCACCACGCTCACGGAGGGCAGGCCGGCCAAGCGGTAGTCGCCGTTGCTCCGCAGCACCCGGCC
GCCGGCACGGTTGCACTGCACCGACACGACGCCGCTCGTGATCGTCGGTCCGGAGACAAGCGTCGCGCCGGCGGCAGCACAGCGCGCAATCGACACGGTG
CCGCCGCCCAGCGTCATCCCCGACAGCGACGCCACCGACGACGCCTCGCCCACCGCCCACACGTCCTGCAGGTCCAGCCACCCGCCGGCACCGACCGTCC
CACCGTCGCAGCACACCAGCGACGACGCAGCAGACCCCTCGACGCCCACAAAGCGCAGCACCGAATCAAACACCGCAAGCCGCTCGCCAAGCACAAGGCC
GCCGCCGCTGCTCACAACCGAGACGTTCGTCACGGAGAACACCGAGTGGTTCCGCAGACTGAGAATCGACGAGGACGTCGTCGGACCGCCCGACACCTCC
AGCGAAACGCCGTCAAGCACCACCGCGCTCGACAGCAGTTCCACACCGCCGCCAACGTACACCGCCGACCCGCCCGCCTGCAACGACCTCAGCACAGTGT
TGCTCACACGCAGCTGCGTCCGCAACAGCGACGTCGCGTGCAGCACAAGCGGCGACGCCACCGCGTCCGTCAGTCCGCTCAGCTGGGAGTAGTGCATCGG
CCCCGCCGTCACAATCGTCGAGTCACGGACCGTCACATTCGTGTGTGCCGGCAGGTTGTGCACAAACACGAGCGAGCAGTAGCCGCCGGACAGCCCGCTC
ACGCTCACCTCCAGGCTCCGGTCACTCGCCGGCTCGCCGCTGTAGCCCCGCACGCGGGGATCTGCACACCGCCGTCGCACACGCAGTTCCTCAGTTCAAT
GCGCAGCGCGCCGGGAAGCATCGCCGGCACGTCGAGCACAACAGCCACGCCGTTCGTGATGTACACGCCGTCCATCAGCACCGTGTCCACGGCGCGGCCA
ACCGTGATGGCCCTGTCCTCCGTGCCGCCCCGCAGTCGCAACACCACCGCATGCACAGCAGGCATCCACGCCGCCACCGCAACCAGCGCCAACACCACAA
GCAGCGCTGCACGCACAGTTACTATAGCCCTGCGCCGCACGCGGTGCCGGCTGCGCGGACACGCACCCGCCGCAGACCACATCCGCCGACCCACACAAGT
ACAAACAAAACCGTCGTGGTGTGTCGCACTCGTCCCGTCGAACGTAACTCCTGTCCAACAAATCCCTTTCTACAGATAGCAAATCCAGGTACACAATTCT
GCCAGATCGTTATCCCTCTAATACCATTCCTAATACCGCAAGTAATACCTAGCACCTTGAAACGATAGTTGTGCTGGTCAAGCAAAGGTATCTCTCTGAC
TGCTCGGTCAGAAATAAAAGACTGCAACAAAAGTAACACGGCACGCAGAGGCATCCGGCCACAGACAGTCGCCGCCACATCACAACCACCAACAAAAAGA
AGCGCAGACGCCATCACGCCAGTGATACCATCGCCCCTCCACCGCCAACGCAGCCTCACGCAACCACCACGCAGAGTGACAGGATCCCAGCAAAAAGACA
CATGACTATTGGCACCGCTCTTGCAGCCAAATGTTTCTACCACAGAGCAGTCCCGATGCCGTGAAAGACGCACAAGGGCCAAGACAGTACCACGTGGCGG
CGTTGCAACCGGCAGTCAAAGAGCGCGTCCAAGAACATGGTAGTGGTGGCGCGGAAAAGGGGTGGAGAAATCGCCGCTCGCCAGCAGTCAAGGCGTCTTT
TCTTGTTCGCACAGGTCAGCATTGCACAGCAAGCAGCGGCACCATACGCGCACACGGCACACACACAAGGACGAATAAAAAAGTACGGTGGCAACAGCCA
GACACGGGGGAAAAGGGTACACACGATCTTGCGGTCTGTTGACTCATAGACGTCCTGTTTGTAGTCATGTCGCTGACGCGCACCGCGCGTGTCCGCAGTG
GACTCAGAGGAGGAGGAGGGGAGAGAGAGGCGCGGTGCGGTCCCTGTCCATCTCGGTTGGTTGTGACGCCAGCAACGCCACCTCCTCAGATCGCCTGCAG
CAAAGACCGTCACCGTCAGCAGCGGTCGGCGCCTTCCTTCTCCACCGCCGCCGTCACGCGCCTCCTCTCACACCAACACAGCGGGGGAGCAGCTGCCACA
CGCAACCGCCAGCACCAGGTGCGAGAGAAGCAACCAACCACACTGCAATACATACATCTTCTAAGTGTCGCCGCGTGTGTGCCTACGGTCGCGAAAAGAA
AAAAAAAGCAAAGCATCCGAGGGCACACACAACCACAGAAGAGTGTCAGACAAAAAGATCACACGGGATGACCGGTGGAACGCAACACTGCACGGCTGCC
CACGCTGTGGCAAGCCGCGGGACACATGTTGGAAAGTAAAAAAAAAAAGTTAAATCGTCTTCCATTATGAATTCACTCAAAAACAAAAAAAACTGCACGC
TGGTGCATTTGTTTCGCCTGCAGATAAAAATAAACAAATAAATACGTTACACTCGTTATAGTCGTTTAAATCCCCGGTGCCCACACATTATTTATATTCC
ACTGGGACACTCGGCGTGGTTTCGTGTCCCCATTCCATTGTCTCTTTTATTAGCCGGCGCCATCGGCGTGACACACAGTGCCGGGAGCGCCCATGATCAA
TTTAAAAAAAGAGGGGGAAAAACACTGAGTAGATCCCTTAATTGTCGGACCACAAAAAAAAAAGAAAAAAACACAAAAAACGCGTTGCTGGCGCTGGGGA
AAGCATGCTTCCACATGGAGGAAGAGCTCTGCGCAGCGAAGGGGATGTAAAATAAAATGGTCAAAACCAGATAAAACGGTTAAAACAAAATGTCCACAGA
AAGCGGCAATTACTTAAAAGAGTGCGTCGACAGACGCATATGTTCCCGCTGGAGGCAGGAAGTCCTCACTGAGATTTCTCAGTAAAGGGCCACAGAGGCG
CAAAACCCCAGCCCCAGCAGCAGCAGCAACCGCGAAATGCCCCCACGCATGGAACCGTCACCTTTTCCTTTTTTGCCGTCGCTCTTCCTGACCATTTTTA
GTTCACCGACACTCAGTGGGCGGTTGTACAGAAAGACGTTCGTCACTGTCACGCTGCTGTCGCTGTCTCCCTCGTCGCCCCCAAAGTAGAAATGTGTGAT
TTCATGTCCCAGCGCCCCAACTTTCGGTATCTTCGCTGGGCTCCCCACAATCACACCATCCAAGTACACGGAGCCCTTGTTGCCGTCCTGCAGCATGAGC
GCCACCTGGTGTTCTTTCCCCAGCTCCCAAGTGGTGTTCGATGTCGTCTTCTTCCCATCAAACACCGTCTCCCACGTTTTATTCATTCCGCACGACAGCC
CAATGATCTTCGCGCCGTGACCGTCCCCCAGACCCGCACCCAGCAGAGGAGTGCTCCCCTTCGGAACCTGGTGGATGGTCACCGTCGCCACAAGGGTGAA
TCTGTGGTTCACAAAGCTGTACTGTTTATTAGGTCCCCACCTGCTCATCGACCACATTGCCCCGGACCCAGGCCCCGTGAACTTGAAACCATTTTTGACC
TTCGCTGCCTTCGTCACCGTTGCATTCACGCAACGGTACTCGTCAATCCATCTCCCATCACTGGCCGCATCGGACAAAACTGCCACCAGACCAGCCGTGG
GTGCGGACGACTTGGAGAAGAAGGCGTCCTTTTTCGCCCAAGTACTGAGGACGAACTTGATTGTACTCAGCTCCTCCGTCAGGCGAGAAAGCGAAAAGGC
ACTGCATTTACTGTTTTCCCTCTGTCGTAAAAGATGCAAATTACCATCCGAGTACAGCAGGCTGCTGGCGGACAACCAGTTCATACCATCCTCCATGGCA
ACCGGCCCAACACAAAACAAGCGGATGTTGTCCGTGACCAAAAGGTGGAGTGCCTTGGCCTCATTCTTCTCCGAGAAGTCTCCTCGCTGTGTGTACAACA
TGACCTTCCTTCCCTCAATGGTCGCAGTGATGAGGGCTTCCACGTAAAAGCCCCGATCCGAAATGAATTTCGATTTTGACTTGGTCCACACGCCTGGGAG
TGTCCCGATGGCCTCCGTCCACGTTGTCCCCATGTCACGCGACTCGAACACACTCTGGTCATTCTCGCAATCAACAATCATGAGAAGTGATCCCTCCCAT
TCGGTGACGCGGGGGGTCTCGCATCTCGCAGGTGACGTTCCATTCGAAAGCATCCAGTTTGCGCCGTCGTCCGTCGAATAAATGATCATGGAGAAACCGT
CATTTTCTTCTTCAATTGCAATCACGGGAAACACGAGCGCGCCATTGTCCATCAGAACACCTGAGCCACCAGAAGGAAAAACCCTCTCAAATTTACGTTC
GTAAAAAGCAGCAGAGGTATTCAGGCCTGACAGCGGTTTGGGGTCTTCCCAGCTGATCCGTTCACTCGGCTCGCCGCCCGTAGAATTCGTGACAGTACCC
ACAACCAGTTTAAGATCAAATCTGTCCCAAAAAGTTTTTCCGCTTAAATTGTGCCAAAGAGAGCTTTCCGAAAGAAGAAACACCTTGTCGCCCTTTGCGA
TTGTTGTGGGGTTAGGCATAGCATCCAAACGTTTCTGTCCATCCGCTGCAGTAAGCACGATGTGTGCCCCCCATGAGCTTTGATTGACCTTGTCAACAAG
AGCAGCCCAGTCCCACGCAGAGTCAATGTACCCCGCAACAACATCAGAGTAAAAGTGCGTACTCAATTGGGCATCGTCTTTTTGGGCGCTTTTGTCAAAT
TTGACGTTTTCGTGTCCTTCGGCAAAAGCGGCAATTACTCCACCAGCACTGACAAGAGAGGGTGAAACAAATGAATCCCTCGGCGTACCTGCAGCAGACC
CATTTTTTGCCACCACCTGCGTCTTATTCGGCAAAAAAATATCGACCCATTTCGGCAGTTGCACGACCCCGGACTTACTCTCCACAGCGGCCGCAGCTCC
ACAGGTGCCGCAGCACATCATCACAAAGAGGAGGAGCAGCACCGCGGAAGTAAACAAGTGCCGGGACATGTTGGGCCTCTGCGGCTCACTCTCTCCTCCT
TCCCTCCTCCTTCCGCTGGATCCGGTCACGCGGCGACGGTTGTCTGTGCGGGGTGCCTTCACTGCACCAACACGTGAGAGCATACAAATATGTGTGTATG
GGCGGTCTGTGTGTTGTTGGTCCTTTCAGTGCCTTCTAATCTCACAGTAGCGATTAGCGCTTGTTTTCTTTCTTTCCTAGCGTGTCTGTGTTCAAGAAGT
GGAGGAGTACAGCAGCAACAGCGGCAATACACCAGAAAGGTCAGTGAGGAGCAGAGCAGAGCACCCACGCAGAGAGCGGGACAAGACAATCCGTAAGGGA
CGGCACGGAGAACCATCGCCTACAGAAAAGAGCAGCAACACGGCAAGTCACGGCGGGCCGTCGGTGTGTGCGGGTCAGCCCTCACGCGGTGCGACACGCC
ACACCCAACAGGGAATGACAGACAGAGAGGCGGAGAGAGATGAGTGGATGCCGTCAAGAGGCACTCACAATCAACATGGCCCGTGAGGATGCGGCCACTC
CACGCAGGAGCACAGGAGAAAAGGGTGAGAGGGAAAAGGCAAGAAGCAGCACAACACACACGGAAGGAACAAACGACAGGCGGGAAAAGCACCGCCAAGG
GCCTCGCCCTGGCCGGCAACTCCACACCAGCCCTCACACACACACACACACCATCGCAGTGCTGCCAGTCCGCGGGTGAGAGGATTTGGTCCTCCACACA
ACAAACGCACACACTGCTAGCAATCAACCACCGTGGACAAGGACAAGAAGCGACACACCGCCACCGCCTCCAGCTCAATCCCACGGACAACGGGATACGG
CCACAGCCCCGCAGTCAACACACAACGCACACCAAGCAAGCAATCACCCAAAGAGCCACACGCGGAAGCGATTCCTCATCCATCCATGACGCGGTGCCTC
ACTCCATGCGGTCACACGGAGTGCACCATTTCCCCAATAGAACCTATTCGTCGTCCATCCCTTTAAGATGCTTCTGTTAATGATGGACCTTAAAACACAA
TAGAAGAAAATGGACAATGCGGTAACGCCGTGACACCGCCAGCCACAATGAATCCCTCATACCGGGCAATTCTTCAATTGCGCCTCGCCCACCGCCCACA
CGTCGTGCAGGTCCAGCCACCCGCCGACACCGACCGTCCCACCGTCGCAGCACACCAGCGACGACGCAACAGACCCCTCGACGCCCACAAAGCGCAGCAC
CGAATCAAACACCGCAAGCCGCTCGCCAAGCACAAGGCCGCCGCCGCTGCTCACAACCGAGACGTTCGTCACGGAGAACACCGAGTGGTTCCGCAGACTG
AGAATCGACGAGGACGTCGTCGGACCGCCCGACACCTCCAGCAACACGCCGTCAAGCAACACCGCGCTCGACAGCAGTTCCACACCGCCGCCAACGTACA
CCGCCGACCCGCCCGCCTGCAACGACCTCAGCACAGTGTTGCTCACACGCAGCTGCGTCCGCAACAGCGACGTCGCGTGCAGCACAAGCGGCGACGCCAC
CGCGTCCGTCAGTCCGCTCAGCTGGGAGTAGCGCATCGGCCCCGCCGTCACAATCGTCGAGTCACGGACCGTCACGTTCGTGTGTGCCGGCAGGTTGTGC
ACAAACACGAGCGAGCAGTAGCCGCCGGACAGCCCGCTCACGCTCACCTCCAGGCTCCGGTCACTCGCCGGCTCGCCGCTGTAGCCCCGCACGTGGGGAT
CTGCACACCGCCGTCGCACACGCAGTTCCTCAGTTCAATGCGCAGCGCGCCGGGAAGCATCGCCGGCACGTCGAGCACAACAGCCACGCCGTTCGTGATG
TACACGCCGTCCATCAGCACCGTGTCCACGGCGCGGCCAACCGTGATGGCCCTGTCCTCCGTGCTGCCCCGCAGTCGCAACACCACCGCATGCACAGCAG
GCATCCACGCCGCCACCGCAACCAGCGCCAACACCACAAGCAGCGCTGCACGCACAGTTACTATAGCCCTGCGCCGCACGCGGTGCCGGCTGCGCGGACA
CGCACCCGCCGCAGACCACATCCGCCGACCCACACAAGTACAAACAAAACCGTCGTGGTGTGTCGCACTCGTCCTGTCGAACGTAACTCCTGTCCAACAA
ATCCCTTTCTACAGGTAGCAAATCCAGGTACACAATTCTGCCAGATCGTTATCCCTCTAATACCATTCCTAATACCGCAAGTAATACCTAGCACCTTGAA
ACGATAGTTGTGCTGGTCAAGCAAAGGTATCTCTCTGACTGCTCGGTCAGAATAAAAGACTGCAACAAAAGTAACACGGCACGCAGAGGCATCCGGCCAC
AGACAGTCACCGCCACATCACAACCACCAACAAAAAGAAGCGCAGACGCCATCACGCCAGTGATACCATCGCCCCTCCACCGCCAACGCAGCCTCACGCA
ACCACCACGCAGAGTGACAGGATCCCAGCAAAAAGACACATGACTATTGGCACCGCTCTTGCAGCCAAATGTTTCTACCACAGAGCAGTCCCGATGCCGT
GAAAGACGCACAAGGGCCAAGACAGTACCACGTGGCGGCGTTGCAACCGGCAGTCAAAGAGCGCGTCCAAGAACATGGTAGTGGTGGCGCGGAAAAGGGG
TGGAGAAATCGCCGCTCGCCAGCAGTCAAGGCGTCTTTTCTTGTTCGCACAGGTCAGCATTGCACAGCAAGCAGCGGCACCATACGCGCACACGGCACAC
ACACAAGGACGAATAAAAAAGTACGGTGGCAACAGCCAGACACGGGGGAAAAGGGTCCACACGATCTTGCGGTCTGTTGACTCATAGACGTCCTGTTTGT
AGTCATGTCGCTGACGCGCACCGCGCGTGTCCGCAGTGGACTCAGAGGAGGAGGAGGGGAGAGAGAGGCGCGGTGCGGTCCCTGTCCATCTCGGTTGGTT
GTGACGCCAGCAACGCCACCTCCTCAGATCGCCTGCAGCAAAGACCGTCACCGTCAGCAGCGGTCGGCGCCTTCCTTCTCCACCGCCGCCGTCACGCGCC
TCCTCTCACACCAACACAGCGGGGGAGCAGCTGCCACACGCAACCGCCAGCACCAGGTGCGAGAGAAGCAACCAACCACACTGCAATACATACATCTTCT
AAGTGTCGCCGCGTGTGTGCCTACGGTCGCGAAAAGAAAAAAAAAGCAAAGCATCCGAGGGCACACACAACCACAGAAGAGTGTCAGACAAAAAGATCAC
ACGGGATGACCGGTGGAACGCAACACTGCACGGCTGCCCACGCTGTGGCAAGCCGCGGGACACATGTTGGAAAGTAAAAAAAAAAAGTTAAATCGTCTTC
CATTATGAATTCACTCAAAAACAAAAAAAACTGCACGCTGGTGCATTTGTTTCGCCTGCAGATAAAAATAAACAAATAAATACGTTACACTCGTTATAGT
CGTTTAAATCCCCGGTGCCCACACATTATTTATATTCCACTGGGACACTCGGCGTGGTTTCGTGTCCCCATTCCATTGTCTCTTTTATTAGCCGGCGCCA
TCGGCGTGACACACAGTGCCGGGAGCGCCCATGATCAATTTAAAAAAAGAGGGGGAAAAACACTGAGTAGATCCCTTAATTGTCGGACCACAAAAAAAAA
AGAAAAAAACACAAAAAACGCGTTGCTGGCGCTGGGGAAAGCATGCTTCCACATGGAGGAAGAGCTCTGCGCAGCGAAGGGGATGTAAAATAAAATGGTC
AAAACCAGATAAAACGGTTAAAACAAAATGTCCACAGAAAGCGGCAATTACTTAAAAGAGTGCGTCGACAGACGCATATGTTCCCGCTGGAGGCAGGAAG
TCCTCACTGAGATTTCTCAGTAAAGGGCCACAGAGGCGCAAAACCCCAGCCCCAGCAGCAGCAGCAACCGCGAAATGCCCCCACGCATGGAACCGTCACC
TTTTCCTTTTTTGCCGTCGCTCTTCCTGACCATTTTTAGTTCACCGACACTCAGTGGGCGGTTGTACAGAAAGACGTTCGTCACTGTCACGCTGCTGTCG
CTGTCTCCCTCGTCGCCCCCAAAGTAGAAATGTGTGATTTCATGTCCCAGCGCCCCAACTTTCGGTATCTTCGCTGGGCTCCCCACAATCACACCATCCA
AGTACACGGAGCCCTTGTTGCCGTCCTGCAGCATGAGCGCCACCTGGTGTTCTTTCCCCAGCTCCCAAGTGGTGTTCGATGTCGTCTTCTTCCCATCAAA
CACCGTCTCCCACGTTTTATTCATTCCGCACGACAGCCCAATGATCTTCGCGCCGTGACCGTCCCCCAGACCCGCACCCAGCAGAGGAGTGCTCCCCTTC
GGAACCTGGTGGATGGTCACCGTCGCCACAAGGGTGAATCTGTGGTTCACAAAGCTGTACTGTTTATTAGGTCCCCACCTGCTCATCGACCACATTGCCC
CGGACCCAGGCCCCGTGAACTTGAAACCATTTTTGACCTTCGCTGCCTTCGTCACCGTTGCATTCACGCAACGGTACTCGTCAATCCATCTCCCATCACT
GGCCGCATCGGACAAAACTGCCACCAGACCAGCCGTGGGTGCGGACGACTTGGAGAAGAAGGCGTCCTTTTTCGCCCAAGTACTGAGGACGAACTTGATT
GTACTCAGCTCCTCCGTCAGGCGAGAAAGCGAAAAGGCACTGCATTTACTGTTTTCCCTCTGTCGTAAAAGATGCAAATTACCATCCGAGTACAGCAGGC
TGCTGGCGGACAACCAGTTCATACCATCCTCCATGGCAACCGGCCCAACACAAAACAAGCGGATGTTGTCCGTGACCAAAAGGTGGAGTGCCTTGGCCTC
ATTCTTCTCCGAGAAGTCTCCTCGCTGTGTGTACAACATGACCTTCCTTCCCTCAATGGTCGCAGTGATGAGGGCTTCCACGTAAAAGCCCCGATCCGAA
ATGAATTTCGATTTTGACTTGGTCCACACGCCTGGGAGTGTCCCGATGGCCTCCGTCCACGTTGTCCCCATGTCACGCGACTCGAACACACTCTGGTCAT
TCTCGCAATCAACAATCATGAGAAGTGATCCCTCCCATTCGGTGACGCGGGGGGTCTCGCATCTCGCAGGTGACGTTCCATTCGAAAGCATCCAGTTTGC
GCCGTCGTCCGTCGAATAAATGATCATGGAGAAACCGTCATTTTCTTCTTCAATTGCAATCACGGGAAACACGAGCGCGCCATTGTCCATCAGAACACCT
GAGCCACCAGAAGGAAAAACCCTCTCAAATTTACGTTCGTAAAAAGCAGCAGAGGTATTCAGGCCTGACAGCGGTTTGGGGTCTTCCCAGCTGATCCGTT
CACTCGGCTCGCCGCCCGTAGAATTCGTGACAGTACCCACAACCAGTTTAAGATCAAATCTGTCCCAAAAAGTTTTTCCGCTTAAATTGTGCCAAAGAGA
GCTTTCCGAAAGAAGAAACACCTTGTCGCCCTTTGCGATTGTTGTGGGGTTAGGCATAGCATCCAAACGTTTCTGTCCATCCGCTGCAGTAAGCACGATG
TGTGCCCCCCATGAGCTTTGATTGACCTTGTCAACAAGAGCAGCCCAGTCCCACGCAGAGTCAATGTACCCCGCAACAACATCAGAGTAAAAGTGCGTAC
TCAATTGGGCATCGTCTTTTTGGGCGCTTTTGTCAAATTTGACGTTTTCGTGTCCTTCGGCAAAAGCGGCAATTACTCCACCAGCACTGACAAGAGAGGG
TGAAACAAATGAATCCCTCGGCGTACCTGCAGCAGACCCATTTTTTGCCACCACCTGCGTCTTATTCGGCAAAAAAATATCGACCCATTTCGGCAGTTGC
ACGACCCCGGACTTACTCTCCACAGCGGCCGCAGCTCCACAGGTGCCGCAGCACATCATCACAAAGAGGAGGAGCAGCACCGCGGAAGTAAACAAGTGCC
GGGACATGTTGGGCCTCTGCGGCTCACTCTCTCCTCCTTCCCTCCTCCTTCCGCTGGATCCGGTCACGCGGCGACGGTTGTCTGTGCGGGGTGCCTTCAC
TGCACCAACACGTGAGAGCATACAAATATGTGTGTATGGGCGGTCTGTGTGTTGTTGGTCCTTTCAGTGCCTTCTAATCTCACAGTAGCGATTAGCGCTT
GTTTTCTTTCTTTCCTAGCGTGTCTGTGTTCAAGAAGTGGAGGAGTACAGCAGCAACAGCGGCAATACACCAGAAAGGTCAGTGAGGAGCAGAGCAGAGC
ACCCACGCAGAGAGCGGGACAAGACAATCCGTAAGGGACGGCACGGAGAACCATCGCCTACAGAAAAGAGCAGCAACACGGCAAGTCACGGCGGGCCGTC
GGTGTGTGCGGGTCAGCCCTCACGCGGTGCGACACGCCACACCCAACAGGGAATGACAGACAGAGAGGCGGAGAGAGATGAGTGGACGCCGTCAAGAGGC
ACTCACAATCAACATGGCCCGTGAGGATGCGGCCACTCCACGCAGGAGCACAGGAGAAAAGGGTGAGAGGGAAAAGGCAAGAAGCAGCACAACACACACG
GAAGGAACAAACGACAGGCGGGAAAAGCACCGCCAAGGGCCTCATACTGGCCGGCAACTCCACACCAGCCCTCACACACACACACACACCATCGCAGTGC
TGCCAGTCCGCGGGTGAGAGGATTTGGTCCTCCACACAACAAACGCACACACTGCCAGCAATCAACCACCGTGGACAAGGACAAGAAGCGACACACCGCC
ACCGCCTCCAGCTCAATCCCACGGACAACGGGATACGGCCACAGCCCCGCAGTCAACACACAACGCACACCAAGCAAGCAATCACCCAAAGAGCCACACG
CGGAAGCGATTCCTCATCCATCCATGACGCGGTGCCTCACTCCATGCGGTCACACGGAGTGCACCATTTCCCCAATAGAACCTATTCGTCGTCCATCCCT
TTAAGATGCTTCTGTTAATGATGGACCTTAAAACACAATAGAAGAAAATGGACAATGCGGTAACGCCGTGACACCGCCAGCCACAATGAATCCCTCATAC
CGGGCAATTCTTCAATTGCGCCTCGCCCACCGCCCACACGTCGTGCAGGTCCAGCCACCCGCCGACACCGACCGTCCCACCGTCGCAGCACACCAGCGAC
GACGCAACAGACCCCTCGACGCCCACAAAGCGCAGCACCGAATCAAACACCGCAAGCCGCTCGCCAAGCACAAGGCCGCCGCCGCTGCTCACAACCGAGA
CGTTCGTCACGGAGAACACCGAGTGGTTCCGCAGACTGAGAATCGACGAGGACGTCGTCGGACCGCCCGACACCTCCAGCAACACGCCGTCAAGCAACAC
CGCGCTCGACAGCAGTTCCACACCGCCGCCAACGTACACCGCCGACCCGCCCGCCTGCAACGACCTCAGCACAGTGTTGCTCACACGCAGCTGCGTCCGC
AACAGCGACGTCGCGTGCAGCACAAGCGGCGACGCCACCGCGTCCGTCAGTCCGCTCAGCTGGGAGTAGCGCATCGGCCCCGCCGTCACAATCGTCGAGT
CACGGACCGTCACGTTCGTGTGTGCCGGCAGGTTGTGCACAAACACGAGCGAGCAGTAGCCGCCGGACAGCCCGCTCACGCTCACCTCCAGGCTCCGGTC
ACTCGCCGGCTCGCCGCTGTAGCCCCGCACGCGGGGATCTGCACACCGCCGTCGCACACGCAGTTCCTCAGTTCAATGCGCAGCGCGCCGGGAAGCATCG
CCGGCACGTCGAGCACAACAGCCACGCCGTTCGTGATGTACACGCCGTCCATCAGCACCGTGTCCACGGCGCGGCCAACCGTGATGGCCCTGTCCTCCGT
GCCGCCCCGCAGTCGCAACGGCACCGCATGCACAGCAGGCATCCACGCCGCCACCGCAACCAGCGCCAACACCACAAGCAGCGCTGCACGCACAGTTACT
ATAGCCCTGCGCCGCACGCGGTGCCGGCTGCGCGGACACGCACCCGTCGCAGACCACATCCGCCGACCCACACAAGTACAAACAAAACCGTCGTGGTGTG
TCGCACTCGTCCTGTCGAACGTAACTCCTGTCCAACAAATCCCTTTCTACAGGTAGCAAATCCAGGTACACAATTCTGCCAGATCGTTATCCCTCTAATA
CCATTCCTAATACCGCAAGTAATACCTAGCACCTTGAAACGATAGTTGTGCTGGTCAAGCAAAGGTATCTCTCTGACTGCTCGGTCAGAATAAAAGACTG
CAACAAAAGTAACACGGCACGCAGAGGCATCCGGCCACAGACAGTCACCGCCACATCACAACCACCAACAAAAAGAAGCGCAGACGCCATCACGCCAGTG
ATACCATCGCCCCTCCACCGCCAACGCAGCCTCACGCAACCACCACGCAGAGTGACAGGATCCCAGCAAAAAGACACATGACTATTGGCACCGCTCTTGC
AGCCAAATGTTTCTACCACAGAGCAGTCCCGATGCCGTGAAAGACGCACAAGGGCCAAGACAGTACCACGTGGCGGCGTTGCAACCGGCAGTCAAAGAGC
GCGTCCAAGAACATGGTAGTGGTGGCGCGGAAAAGGGGTGGAGAAATCGCCGCTCGCCAGCAGTCAAGGCGTCTTTTCTTGTTCGCACAGGTCAGCATTG
CACAGCAAGCAGCGGCACCATACGCGCACACGGCACACACACAAGGACGAATAAAAAAGTACGGTGGCAACAGCCAGACACGGGGGAAAAGGGTCCACAC
GATCTTGCGGTCTGTTGACTCATAGACGTCCTGTTTGTAGTCATGTCGCTGACGCGCACCGCGCGTGTCCGCAGTGGACTCAGAGGAGGAGGAGGGGAGA
GAGAGGCGCGGTGCGGTCCCTGTCCATCTCGGTTGGTTGTGACGCCAGCAACGCCACCTCCTCAGATCGCCTGCAGCAAAGACCGTCACCGTCAGCAGCG
GTCGGCGCCTTCCTTCTCCACCGCCGCCGTCACGCGCCTCCTCTCACACCAACACAGCGGGGGAGCAGCTGCCACACGCAACCGCCAGCACCAGGTGCGA
GAGAAGCAACCAACCACACTGCAATACATACATCTTCTAAGTGTCGCCGCGTGTGTGCCTACGGTCGCGAAAAGAAAAAAAAAGCAAAGCATCCGAGGGC
ACACACAACCACAGAAGAGTGTCAGACAAAAAGATCACACGGGATGACCGGTGGAACGCAACACTGCACGGCTGCCCACGCTGTGGCAAGCCGCGGGACA
CATGTTGGAAAGTAAAAAAAAAAAGTTAAATCGTCTTCCATTATGAATTCACTCAAAAACAAAAAAAACTGCACGCTGGTGCATTTGTTTCGCCTGCAGA
TAAAAATAAACAAATAAATACGTTACACTCGTTATAGTCGTTTAAATCCCCGGTGCCCACACATTATTTATATTCCACTGGGACACTCGGCGTGGTTTCG
TGTCCCCATTCCATTGTCTCTTTTATTAGCCGGCGCCATCGGCGTGACACACAGTGCCGGGAGCGCCCATGATCAATTTAAAAAAAGAGGGGGAAAAACA
CTGAGTAGATCCCTTAATTGTCGGACCACAAAAAAAAAAGAAAAAAACACAAAAAACGCGTTGCTGGCGCTGGGGAAAGCATGCTTCCACATGGAGGAAG
AGCTCTGCGCAGCGAAGGGGATGTAAAATAAAATGGTCAAAACCAGATAAAACGGTTAAAACAAAATGTCCACAGAAAGCGGCAATTACTTAAAAGAGTG
CGTCGACAGACGCATATGTTCCCGCTGGAGGCAGGAAGTCCTCACTGAGATTTCTCAGTAAAGGGCCACAGAGGCGCAAAACCCCAGCCCCAGCAGCAGC
AGCAACCGCGAAATGCCCCCACGCATGGAACCGTCACCTTTTCCTTTTTTGCCGTCGCTCTTCCTGACCATTTTTAGTTCACCGACACTCAGTGGGCGGT
TGTACAGAAAGACGTTCGTCACTGTCACGCTGCTGTCGCTGTCTCCCTCGTCGCCCCCAAAGTAGAAATGTGTGATTTCATGTCCCAGCGCCCCAACTTT
CGGTATCTTCGCTGGGCTCCCCGCAATCACACCATCCAAGTACACGGAGCCCTTGTTGCCGTCCTGCAGCATGAGCGCCACCTGGTGTTCTTTCCCCAGC
TCCCAAGTGGTGTTCGATGTCGTCTTCTTCCCATCAAACACCGTCTCCCACGTTTTATTCATTCCGCACGACAGCCCAATGATCTTCGCGCCGTGACCGT
CCCCCAGACCCGCACCCAGCAGAGGAGTGCTCCCCTTCGGAACCTGGTGGATGGTCACCGTCGCCACAAGGGTGAATCTGTGGTTCACAAAGCTGTACTG
TTTATTAGGTCCCCACCTGCTCATCGACCACATTGCCCCGGACCCAGGCCCCGTGAACTTGAAACCATTTTTGACCTTCGCTGCCTTCGTCACCGTTGCA
TTCACGCAACGGTACTCGTCAATCCATCTCCCATCACTGGCCGCATCGGACAAAACTGCCACCAGACCAGCCGTGGGTGCGGACGACTTGGAGAAGAAGG
CGTCCTTTTTCGCCCAAGTACTGAGGACGAACTTGATTGTACTCAGCTCCTCCGTCAGGCGAGAAAGCGAAAAGGCACTGCATTTACTGTTTTCCCTCTG
TCGTAAAAGATGCAAATTACCATCCGAGTACAGCAGGCTGCTGGCGGACAACCAGTTCATACCATCCTCCATGGCAACCGGCCCAACACAAAACAAGCGG
ATGTTGTCCGTGACCAAAAGGTGGAGTGCCTTGGCCTCATTCTTCTCCGAGAAGTCTCCTCGCTGTGTGTACAACATGACCTTCCTTCCCTCAATGGTCG
CAGTGATGAGGGCTTCCACGTAAAAGCCCCGATCCGAAATGAATTTCGATTTTGACTTGGTCCACACGCCTGGGAGTGTCCCGATGGCCTCCGTCCACGT
TGTCCCCATGTCACGCGACTCGAACACACTCTGGTCATTCTCGCAATCAACAATCATGAGAAGTGATCCCTCCCATTCGGTGACGCGGGGGGTCTCGCAT
CTCGCAGGTGACGTTCCATTCGAAAGCATCCAGTTTGCGCCGTCGTCCGTCGAATAAATGATCATGGAGAAACCGTCATTTTCTTCTTCAATTGCAATCA
CGGGAAACACGAGCGCGCCATTGTCCATCAGAACACCTGAGCCACCAGAAGGAAAAACCCTCTCAAATTTACGTTCGTAAAAAGCAGCAGAGGTATTCAG
GCCTGACAGCGGTTTGGGGTCTTCCCAGCTGATCCGTTCACTCGGCTCGCCGCCCGTAGAATTCGTGACAGTACCCACAACCAGTTTAAGATCAAATCTG
TCCCAAAAAGTTTTTCCGCTTAAATTGTGCCAAAGAGAGCTTTCCGAAAGAAGAAACACCTTGTCGCCCTTTGCGATTGTTGTGGGGTTAGGCATAGCAT
CCAAACGTTTCTGTCCATCCGCTGCAGTAAGCACGATGTGTGCCCCCCATGAGCTTTGATTGACCTTGTCAACAAGAGTAGCCCAGTCCCACGCAGAGTC
AATGTACCCCGCAACAACATCAGAGTAAAAGTGCGTACTCAATTGGGCATCGTCTTTTTGGGCGCTTTTGTCAAATTTGACGTTTTCGTGTCCTTCGGCA
AAAGCGGCAATTACTCCACCAGCACTGACAAGAGAGGGTGAGACAAATGAATCCCTCGGCGTACCTGCAGCAGACCCATTTTTTGCCACCACCTGCGTCT
TATTCGGCAAAAAAATATCGACCCATTTCGGCAGTTGCACGACCCCGGACTTACTCTCCACAGCGGCCGCAGCTCCACAGGTGCCGCAGCACATCATCAC
AAAGAGGAGGAGCAGCACCGCGGAAGTAAACAAGTGCCGGGACATGTTGGGCCTCTGCGGCTCACTCTCTCCTCCTTCCCTCCTCCTTCCGCTGGATCCG
GTCACGCGGCGACGGTTGTCTGTGCGGGGTGCCTTCACTGCACCAACACGTGAGAGCATACAAATATGTGTGTATGGGCGGTCTGTGTGTTGTTGGTCCT
TTCAGTGCCTTCTAATCTCACAGTAGCGATTAGCGCTTGTTTTCTTTCTTTCCTAGCGTGTCTGTGTTCAAGAAGTGGAGGAGTACAGCAGCAACAGCGG
CAATACACCAGAAAGGTCAGTGAGGAGCAGAGCAGAGCACCCACGCAGAGAGCGGGACAAGACAATCCGTAAGGGACGGCACGGAGAACCATCGCCTACA
GAAAAGAGCAGCAACACGGCAAGTCACGGCGGGCCGTCGGTGTGTGCGGGTCAGCCCTCACGCGGTGCGACACGCCACACCCAACAGGGAATGACAGACA
GAGAGGCGGAGAGAGATGAGTGGACGCCGTCAAGAGGCACTCACAATCAACATGGCCCGTGAGGATGCGGCCACTCCACGCAGGAGCACAGGAGAAAAGG
GTGAGAGGGAAAAGGCAAGAAGCAGCACAACACACACGGAAGGAACAAACGACAGGCGGGAAAAGCACCGCCAAGGGCCTCGCCCTGGCCGGCAACTCCA
CACCAGCCCTCACACACACACACACACCATCGCAGTGCTGCCAGTCCGCGGGTGAGAGGATTTGGTCCTCCACACAACAAACGCACACACTGCTAGCAAT
CAACCACCGTGGACAAGGACAAGAAGCGACACACCGCCACCGCCTCCAGCTCAATCCCACGGACAACGGGATACGGCCACAGCCCCGCAGTCAACACACA
ACGCACACCAAGCAAGCAATCACCCAAAGAGCCACACGCGGAAGCGATTCCTCATCCATCCATGACGCGGTGCCTCACTCCATGAGGTCACACGGAGTGC
ACCATTTCCCCAATAGAACCTATTCGTCGTCCATCCCTTTAAGATGCTTCTGTTAATGATGGACCTTAAAACACAATAGAAGAAAATGGACAATGCGGTA
ACGCCGTGACACCGCCAGCCACAATGAATCCCTCATACCGGGCAATTCTTCAATTGCGCCTCGCCCACCGCCCACACGTCGTGCAGGTCCAGCCACCCGC
CGACACCGACCGTCCCACCGTCGCAGCACACCAGCGACGACGCAACAGACCCCTCGACGCCCACAAAGCGCAGCACCGAATCAAACACCGCAAGCCGCTC
GCCAAGCACAAGGCCGCCGCCGCTGCTCACAACCGAGACGTTCGTCACGGAGAACACCGAGTGGTTCCGCAGACTGAGAATCGACGAGGACGTCGTCGGA
CCGCCCGACACCTCCAGCAACACGCCGTCAAGCAACACCGCGCTCGACAGCAGTTCCACACCGCCGCCAACGTACACCGCCGACCCGCCCGCCTGCAACG
ACCTCAGCACAGTGTTGCTCACACGCAGCTGCGTCCGCAACAGCGACGTCGCGTGCAGCACAAGCGGCGACGCCACCGCGTCCGTCAGTCCGCTCAGCTG
GGAGTAGCGCATCGGCCCCGCCGTCACAATCGTCGAGTCACGGACCGTCACGTTCGTGTGTGCCGGCAGGTTGTGCACAAACACGAGCGAGCAGTAGCCG
CCGGACAGCCCGCTCACGCTCACCTCCAGGCTCCGGTCACTCGCCGGCTCGCCGCTGTAGCCCCGCACGCGGGGATCTGCACACCGCCGTCGCACACGCA
GTTCCTCAGTTCAATGCGCAGCGCGCCGGGAAGCATCGCCGGCACGTCGAGCACAACAGCCACGCCGTTCGTGATGTACACGCCGTCCATCAGCACCGTG
TCCACGGCGCGGCCAACCGTGATGGCCCTGTCCTCCGTGCCGCCCCGCAGTCGCAACACCACCGCATGCACAGCAGGCATCCACGCCGCCACCGCAACCA
GCGCCAACACCACAAGCAGCGCTGCACGCACAGTTACTATAGCCCTGCGCCGCACGCGGTGCCGGCTGCGCGGACACGCACCCGCCGCAGACCACATCCG
CCGACCCACACAAGTACAAACAAAACCGTCGTGGTGTGTCGCACTCGTCCTGTCGAACGTAACTCCTGTCCAACAAATCCCTTTCTACAGGTAGCAAATC
CAGGTACACAATTCTGCCAGATCGTTATCCCTCTAATACCATTCCTAATACCGCAAGTAATACCTAGCACCTTGAAACGATAGTTGTGCTGGTCAAGCAA
AGGTATCTCTCTGACTGCTCGGTCAGAATAAAAGACTGCAACAAAAGTAACACGGCACGCAGAGGCATCCGGCCACAGACAGTCACCGCCACATCACAAC
CACCAACAAAAAGAAGCGCAGACGCCATCACGCCAGTGATACCATCGCCCCTCCACCGCCAACGCAGCCTCACGCAACCACCACGCAGAGTGACAGGATC
CCAGCAAAAAGACACATGACTATTGGCACCGCTCTTGCAGCCAAATGTTTCTACCACAGAGCAGTCCCGATGCCGTGAAAGACGCACAAGGGCCAAGACA
GTACCACGTGGCGGCGTTGCAACCGGCAGTCAAAGAGCGCGTCCAAGAACATGGTAGTGGTGGCGCGGAAAAGGGGTGGAGAAATCGCCGCTCGCCAGCA
GTCAAGGCGTCTTTTCTTGTTCGCACAGGTCAGCATTGCACAGCAAGCAGCGGCACCATACGCGCACACGGCACACACACAAGGACGAATAAAAAAGTAC
GGTGGCAACAGCCAGACACGGGGGAAAAGGGTCCACACGATCTTGCGGTCTGTTGACTCATAGACGTCCTGTTTGTAGTCATGTCGCTGACGCGCACCGC
GCGTGTCCGCAGTGGACTCAGAGGAGGAGGAGGGGAGAGAGAGGCGCGGTGCGGTCCCTGTCCATCTCGGTTGGTTGTGACGCCAGCAACGCCACCTCCT
CAGATCGCCTGCAGCAAAGACCGTCACCGTCAGCAGCGGTCGGCGCCTTCCTTCTCCACCGCCGCCGTCACGCGCCTCCTCTCACACCAACACAGCGGGG
GAGCAGCTGCCACACGCAACCGCCAGCACCAGGTGCGAGAGAAGCAACCAACCACACTGCAATACATACATCTTCTAAGTGTCGCCGCGTGTGTGCCTAC
GGTCGCGAAAAGAAAAAAAAAGCAAAGCATCCGAGGGCACACACAACCACAGAAGAGTGTCAGACAAAAAGATCACACGGGATGACCGGTGGAACGCAAC
ACTGCACGGCTGCCCACGCTGTGGCAAGCCGCGGGACACATGTTGGAAAGTAAAAAAAAAAAGTTAAATCGTCTTCCATTATGAATTCACTCAAAAACAA
AAAAAACTGCACGCTGGTGCATTTGTTTCGCCTGCAGATAAAAATAAACAAATAAATACGTTACACTCGTTATAGTCGTTTAAATCCCCGGTGCCCACAC
ATTATTTATATTCCACTGGGACACTCGGCGTGGTTTCGTGTCCCCATTCCATTGTCTCTTTTATTAGCCGGCGCCATCGGCGTGACACACAGTGCCGGGA
GCGCCCATGATCAATTTAAAAAAAGAGGGGGAAAAACACTGAGTAGATCCCTTAATTGTCGGACCACAAAAAAAAAAGAAAAAAACACAAAAAACGCGTT
GCTGGCGCTGGGGAAAGCATGCTTCCACATGGAGGAAGAGCTCTGCGCAGCGAAGGGGATGTAAAATAAAATGGTCAAAACCAGATAAAACGGTTAAAAC
AAAATGTCCACAGAAAGCGGCAATTACTTAAAAGAGTGCGTCGACAGACGCATATGTTCCCGCTGGAGGCAGGAAGTCCTCACTGAGATTTCTCAGTAAA
GGGCCACAGAGGCGCAAAACCCCAGCCCCAGCAGCAGCAGCAACCGCGAAATGCCCCCACGCATGGAACCGTCACCTTTTCCTTTTTTGCCGTCGCTCTT
CCTGACCATTTTTAGTTCACCGACACTCAGTGGGCGGTTGTACAGAAAGACGTTCGTCACTGTCACGCTGCTGTCGCTGTCTCCCTCGTCGCCCCCAAAG
TAGAAATGTGTGATTTCATGTCCCAGCGCCCCAACTTTCGGTATCTTCGCTGGGCTCCCCACAATCACACCATCCAAGTACACGGAGCCCTTGTTGCCGT
CCTGCAGCATGAGCGCCACCTGGTGTTCTTTCCCCAGCTCCCAAGTGGTGTTCGATGTCGTCTTCTTCCCATCAAACACCGTCTCCCACGTTTTATTCAT
TCCGCACGACAGCCCAATGATCTTCGCGCCGTGACCGTCCCCCAGACCCGCACCCAGCAGAGGAGTGCTCCCCTTCGGAACCTGGTGGATGGTCACCGTC
GCCACAAGGGTGAATCTGTGGTTCACAAAGCTGTACTGTTTATTAGGTCCCCACCTGCTCATCGACCACATTGCCCCGGACCCAGGCCCCGTGAACTTGA
AACCATTTTTGACCTTCGCTGCCTTCGTCACCGTTGCATTCACGCAACGGTACTCGTCAATCCATCTCCCATCACTGGCCGCATCGGACAAAACTGCCAC
CAGACCAGCCGTGGGTGCGGACGACTTGGAGAAGAAGGCGTCCTTTTTCGCCCAAGTACTGAGGACGAACTTGATTGTACTCAGCTCCTCCGTCAGGCGA
GAAAGCGAAAAGGCACTGCATTTACTGTTTTCCCTCTGTCGTAAAAGATGCAAATTACCATCCGAGTACAGCAGGCTGCTGGCGGACAACCAGTTCATAC
CATCCTCCATGGCAACCGGCCCAACACAAAACAAGCGGATGTTGTCCGTGACCAAAAGGTGGAGTGCCTTGGCCTCATTCTTCTCCGAGAAGTCTCCTCG
CTGTGTGTACAACATGACCTTCCTTCCCTCAATGGTCGCAGTGATGAGGGCTTCCACGTAAAAGCCCCGATCCGAAATGAATTTCGATTTTGACTTGGTC
CACACGCCTGGGAGTGTCCCGATGGCCTCCGTCCACGTTGTCCCCATGTCACGCGACTCGAACACACTCTGGTCATTCTCGCAATCAACAATCATGAGAA
GTGATCCCTCCCATTCGGTGACGCGGGGGGTCTCGCATCTCGCAGGTGACGTTCCATTCGAAAGCATCCAGTTTGCGCCGTCGTCCGTCGAATAAATGAT
CATGGAGAAACCGTCATTTTCTTCTTCAATTGCAATCACGGGAAACACGAGCGCGCCATTGTCCATCAGAACACCTGAGCCACCAGAAGGAAAAACCCTC
TCAAATTTACGTTCGTAAAAAGCAGCAGAGGTATTCAGGCCTGACAGCGGTTTGGGGTCTTCCCAGCTGATCCGTTCACTCGGCTCGCCGCCCGTAGAAT
TCGTGACAGTACCCACAACCAGTTTAAGATCAAATCTGTCCCAAAAAGTTTTTCCGCTTAAATTGTGCCAAAGAGAGCTTTCCGAAAGAAGAAACACCTT
GTCGCCCTTTGCGATTGTTGTGGGGTTAGGCATAGCATCCAAACGTTTCTGTCCATCCGCTGCAGTAAGCACGATGTGTGCCCCCCATGAGCTTTGATTG
ACCTTGTCAACAAGAGTAGCCCAGTCCCACGCAGAGTCAATGTACCCCGCAACAACATCAGAGTAAAAGTGCGTACTCAATTGGGCATCGTCTTTTTGGG
CGCTTTTGTCAAATTTGACGTTTTCGTGTCCTTCGGCAAAAGCGGCAATTACTCCACCAGCACTGACAAGAGAGGGTGAGACAAATGAATCCCTCGGCGT
ACCTGCAGCAGACCCATTTTTTGCCACCACCTGCGTCTTATTCGGCAAAAAAATATCGACCCATTTCGGCAGTTGCACGACCCCGGACTTACTCTCCACA
GCGGCCGCAGCTCCACAGGTGCCGCAGCACATCATCACAAAGAGGAGGAGCAGCACCGCGGAAGTAAACAAGTGCCGGGACATGTTGGGCCTCTGCGGCT
CACTCTCTCCTCCTTCCCTCCTCCTTCCGCTGGATCCGGTCACGCGGCGACGGTTGTCTGTGCGGGGTGCCTTCACTGCACCAACACGTGAGAGCATACA
AATATGTGTGTATGGGCGGTCTGTGTGTTGTTGGTCCTTTCAGTGCCTTCTAATCTCACAGTAGCGATTAGCGCTTGTTTTCTTTCTTTCCTAGCGTGTC
TGTGTTCAAGAAGTGGAGGAGTACAGCAGCAACAGCGGCAATACACCAGAAAGGTCAGTGAGGAGCAGAGCAGAGCACCCACGCAGAGAGCGGGACAAGA
CAATCCGTAAGGGACGGCACGGAGAACCATCGCCTACAGAAAAGAGCAGCAACACGGCAAGTCACGGCGGGCCGTCGGTGTGTGCGGGTCAGCCCTCACG
CGGTGCGACACGCCACACCCAACAGGGAATGACAGACAGAGAGGCGGAGAGAGATGAGTGGATGCCGTCAAGAGGCACTCACAATCAACATGGCCCGTGA
GGATGCGGCCACTCCACGCAGGAGCACAGGAGAAAAGGGTGAGAGGGAAAAGGCAAGAAGCAGCACAACACACACGGAAGGAACAAACGACAGGCGGGAA
AAGCACCGCCAAGGGCCTCATACTGGCCGGCAACTCCACACCAGCCCTCACACACACACACACCATCGCAGTGCTGCCAGTCCGCGGGTGAGAGGATTTG
GTCCTCCACAAAACAAACGCACACACTGCTAGCAATCAACCACCGTGGACAAGGACAAGAAGCGACACACCGCCACCGCCTCCAGCTCAATCCCACGGAC
AACGGGATACGGCCACAGCCCCGCAGTCAACACACAACGCACACCAAGCAAGCAATCACCCAAAGAGCCACACGCGGAAGCGATTCCTCATCCATCCATG
ACGCGGTGCCTCACTCCATGCGGTCACACGGAGTGCACCATTTCCCCAATAGAACCTATTCGTCGTCCATCCCTTTAAGATGCTTCTGTTAATGATGGAC
CTTAAAACACAATAGAAGAAAATGGACAATGCGGTAACGCCGTGACACCGCCAGCCACAATGAATCCCTCATACCGGGCAATTCTTCAATTGCGCCTCGC
CCACCGCCCACACGTCGTGCAGGTCCAGCCACCCGCCGACACCGACCGTCCCACCGTCGCAGCACACCAGCGACGACGCAACAGACCCCTCGACGCCCAC
AAAGCGCAGCACCGAATCAAACACCGCAAGCCGCTCGCCAAGCACAAGGCCGCCGCCGCTGCTCACAACCGAGACGTTCGTCACGGAGAACACCGAGTGG
TTCCGCAGACTGAGAATCGACGAGGACGTCGTCGGACCGCCCGACACCTCCAGCAACACGCCGTCAAGCAACACCGCGCTCGACAGCAGTTCCACACCGC
CGCCAACGTACACCGCCGACCCGCCCGCCTGCAACGACCTCAGCACAGTGTTGCTCACACGCAGCTGCGTCCGCAACAGCGACGTCGCGTGCAGCACAAG
CGGCGACGCCACCGCGTCCGTCAGTCCGCTCAGCTGGGAGTAGCGCATCGGCCCCGCCGTCACAATCGTCGAGTCACGGACCGTCACGTTCGTGTGTGCC
GGCAGGTTGTGCACAAACACGAGCGAGCAGTAGCCGCCGGACAGCCCGCTCACGCTCACCTCCAGGCTCCGGTCACTCGCCGGCTCGCCGCTGTAGCCCC
GCACGTGGGGATCTGCACACCGCCGTCGCACACGCAGTTCCTCAGTTCAATGCGCAGCGCGCCGGGAAGCATCGCCGGCACGTCGAGCACAACAGCCACG
CCGTTCGTGATGTACACGCCGTCCATCAGCACCGTGTCCACGGCGCGGCCAACCGTGATGGCCCTGTCCTCCGTGCCGCCCCGCAGTCGCAACACCACCG
CATGCACAGCAGGCATCCACGCCGCCACCGCAACCAGCGCCAACACCACAAGCAGCGCTGCACGCACAGTTACTATAGCCCTGCGCCGCACGCGGTGCCG
GCTGCGCGGACACGCACCCGCCGCAGACCACATCCGCCGACCCACACAAGTACAAACAAAACCGTCGTGGTGTGTCGCACTCGTCCCGTCGAACGTAACT
CCTGTCCAACAAATCCCTTTCTACAGATAGCAAATCCAGGTACACAATTCTGCCAGATCGTTATCCCTCTAATACCATTCCTAATACCGCAAGTAATACC
TAGCACCTTGAAACGATAGTTGTGCTGGTCAAGCAAAGGTATCTCTCTGACTGCTCGGTCAGAATAAAAGACTGCAACAAAAGTAACACGGCACGCAGAG
GCATCCGGCCACAGACAGTCACCGCCACATCACAACCACCAACAAAAAGAAGCGCAGACGCCATCACGCCAGTGATACCATCGCCCCTCCACCGCCAACG
CAGCCTCACGCAACCACCACGCAGAGTGACAGGATCCCAGCAAAAAGACACATGACTATTGGCACCGCTCTTGCAGCCAAATGTTTCTACCACAGAGCAG
TCCCGATGCCGTGAAAGACGCACAAGGGCCAAGACAGTACCACGTGGCGGCGTTGCAACCGGCAGTCAACGAGCGCGTCCAAGAACATGGTAGTGGTGGC
GCGGAAAAGGGGTGGAGAAATCGCCGCTCGCCAGCAGTCAAGGCGTCTTTTCTTGTTCGCACAGGTCAGCATTGCACAGCAAGCAGCGGCACCATACGCG
CACACGGCACACACACAAGGACGAATAAAAAAGTACGGTGGCAACAGCCAGACACGGGGGAAAAGGGTACACACGATCTTGCGGTCTGTTGACTCATAGA
CGTCCTGTTTGTAGTCATGTCGCTGACGCGCACCGCGCGTGTCCGCAGTGGACTCAGAGGAGGAGGAGGGGAGAGAGAGGCGCGGTGCGGTCCCTGTCCA
TCTCGGTTGGTTGTGACGCCAGCAACGCCACCTCCTCAGATCGCCTGCAGCAAAGACCGTCACCGTCAGCAGCGGTCGGCGCCTTCCTTCTCCACCGCCG
CCGTCACGCGCCTCCTCTCACACCAACACAGCGGGGGAGCAGCTGCCACACGCAACCGCCAGCACCAGGTGCGAGAGAAGCAACCAACCACACTGCAATA
CATACATCTTCTAAGTGTCGCCGCGTGTGTGCCTACGGTCGCGAAAAGAAAAAAAAAGCAAAGCATCCGAGGGCACACACAACCACAGAAGAGTGTCAGA
CAAAAAGATCACACGGGATGACCGGTGGAACGCAACACTGCACGGCTGCCCACGCTGTGGCAAGCCGCGGGACACATGTTGGAAAGTAAAAAAAAAAAGT
TAAATCGTCTTCCATTATGAATTCACTCAAAAACAAAAAAAACTGCACGCTGGTGCATTTGTTTCGCCTGCAGATAAAAATAAACAAATAAATACGTTAC
ACTCGTTATAGTCGTTTAAATCCCCGGTGTCCACACATTATTTATATTCCACTGGGACACTCGGCGTGGTTTCGTGTCCCCATTCCATTGTCTCTTTTAT
TAGCCGGCGCCATCGGCGTGACACACAGTGCCGGGAGCGCCCATGATCAATTTAAAAAAAAGGGGGGGAAAAACACTGAGTAGATCCCTTAATTGTCGGA
CCACAAAAAAAAAAGAAAAAAACACAAAAAACGCGTTGCTGGCGCTGGGGAAAGCATGCTTCCACATGGAGGAAGAGCTCTGCGCAGCGAAGGGGATGTA
AAATAAAATGGTCAAAACCAGATAAAACGGTTAAAACAAAATGTCCACAGAAAGCGGCAATTACTTAAAAGAGTGCGTCGACAGACGCATATGTTCCCGC
TGGAGGCAGGAAGTCCTCACTGAGATTTCTCAGTAAAGGGCCACAGAGGCGCAAAACCCCAGCCCCAGCAGCAGCAGCAACCGCGAAATGCCCCCACGCA
TGGAACCGTCACCTTTTCCTTTTTTGTCGTCACCGTTTCCTTTTTTGTCGTCACCGTTTCCTTTTTTGTCGTCGCTCTTCCTGACCATTTTTAGTTCACC
GACACTCAGTGGGCGGTTGTACAGAAAGACGTTCGTCACTGTCACGCTGCTGTCGCTGTCTCCCTCGTCGCCCCCAAAGTAGAAATGTGTGATTTCATGT
CCCAGCGCCCCAACTTTCGGTATCTTCGCTGGGCTCCCCACAATCACACCATCCAAGTACACGGAGCCCTTGTTGCCGTCCTGCAGCATGAGCGCCACCT
GGTGTTCTTTCCCCAGCTCCCAAGTGGTGTTCGATGTCGTCTTCTTCCCATCAAACACCGTCTCCCACGTTTTATTCATTCCGCACGACAGCCCAATGAT
CTTCGCGCCGTGACCGTCCCCCAGACCCGCACCCAGCAGAGGAGTGCTCCCCTTCGGAACCTGGTGGATGGTCACCGTCGCCACAAGGGTAAATCTGTGG
TTCACAAAGCTGTACTGTCTGTTATCCTCCCGGCTGTTCACATGCCATGCTGCCATGGACCCAGGCCCCGTGAACTTGAAACCATTTTTGACCTTCGCTG
CTTTCGTCACGGATGCATCCACGCAACGGTACTCGTCGATCCACGTGTCGCCACCGGACGACGTATTGGACAGGAATCCAACCAGACCAGCCGTGGGTGT
GGACGACTCGGAAAAGGAGGCGTCCAGCTGTGCCCAAGTCCTCAGGACAGACTTGATCGTCTTCAGCTCATCAGTCAGGCGGGCAAGTGAGATGGCTGTG
CTTTCACGATCTCCCTTCGCTTGTAAAAGGTGCAATGCATCATCCGAGTACAGCAGGTTGCTGTCAAGCGTCTTATTCACAACACTGTCCTCAGAAACCG
GTCCGATTTGAAGCGTGCGGTTGTTATCCGTGACCCAAAGGTAGAGCGCATTGGGTTCGCTCGCTTCCAAGGGATGGCTAGCTTTATGAGTGTACAGCAT
GACCTTCCTTCCCTCAACGATCGCAGTGATGAGAGCTCCCACATGCAAACCTTCGTCCCAACGAGCTCCTGATTTTGACTTGGTCCACACGCCTGAGAGT
GTCCCGATGGCCTCCGTCCAATTTTTCCCCATGTCACGCGACTCAAACACCTTGCGGCCACCCCCACAAAGAGCAACCATGAGAAGCTTTCCATTCTCCC
ACTCGGTGATGCGGGGGTAAAAGCAGTCGGCAGGGGAAGTCCTCCCTGGGAACTCCCAGCTTTTGCCATTGTCCGTCGAATAAGTGATCATGGAGACAGG
GTGATTTGTTCCATTCGCCGCAATCAGGGGACACACAAGCGTGCCGTTCCCCATCACAATGCCTGAGCCACCAGTACCCGCAAAATGATCCAGGCCGCTT
TTCATCTTTTGGGGGATCTGTGGTAACAACGATGTGGGTTCACCCCAGCTGATCTGTTTGCTGTGCTTTATGTCCTTGGCCTGCGTGACCTCACCCACAA
CCAGTTGAATATCCCATTCGTCCCGCAACCACTTCATATAATCATAGTTGTATTTCCATTCATAGCCTCCCGCAATTAGAAACACCTTATTGTCCCTTGC
AACTGCCGTGGGCCAGTACCAAACGCTCACATGATCCTTTCCATTCCAACCGCCAAGGGCGGTGTGTGTCTTCCATCCATTGTTAGTGATCTCAGCGACA
ATGGACGGCCACGTCCCCGCAGCGCTGATGTACCCCGCCACAATATCAGAAGAATCGAGCCAACCCGATTTGTGGGGGTCATTATACTTGACGCGGCCCC
CGGCAAAAGCGGCAATTACTCCACCAGCACTGACAAGAGAGGGTGAAACAAATGAATCCCTCGGCGTACCTGCAGCAGACCCATTTTTTGCCACCACCTG
CGTCTTATTCGGCAAAAAAATATCGACCCATTTCGGCAGTTGCACGACCCCGGACTTACTCTCCACAGCGGCCGCAGCTCCACAGGTGCCGCAGCACATC
ATCACAAAGAGGAGGAGCAGCACCGCGGAAGTAAACAAGTGCCGGGACATGTTGGGCCTCTGCGGCTCACTCTCTCCTCCTTCCCTCCTCCTTCCGCTGG
ATCCGGTCACACGGCGACGGTTGTCTGTGCGGGGTGCCTTCACTGCACCAACACGTGAAAGCATATAAATATGTGTGTATGGGCGGTCTGTGTGTTGTTG
GTCCTTTCAGTGCCTTCTAATCTCACAGTAGCGATTAGCGCTTGTTTTCTTTCTTTCCTAGCGTGTCTGTGTTCAAGAAGTGGAGGAGTACAGCAGCAAC
AGCGGCAATACACCAGAAAGGTCAGTGAGGAGCAGAGCAGAGCACCCACGCAGAGAGCGGGACAAGACAATCCGTAAGGGACGGCACGGAGAACCATCGC
CTACAGAAAAGAGCAGCAACACGGCAAGTCACGGCGGGCCGTCGGTGTGTGCGGGTCAGCCCTCACGCGGTGCGACACGCCACACCCAACAGGGAATGAC
AGACAGAGAGGCGGAGAGAGATGAGTGGACGCCGTCAAGAGGCACTCACAATCAACATGGCCCGTGAGGATGCGGCCACTCCACGCAGGAGCACAGGAGA
AAAGGGTGAGAGGGAAAAGGCAAGAAGCAGCACAACACACACGGAAGGAACAAACGACAGGCGGGAAAAGCACCGCCAAGGGCCTCATACTGGCCGGCAA
CTCCACACCAGCCCTCACACACACACACACCATCGCAGTGCTGCCAGTCCGCGGGTGAGAGGATTTGGTCCTCCACAAAACAAACGCACACACTGCCAGC
AATCAACCACCGTGGACAAGGACAAGAAGCGACACACCGCCACCGCCTCCAGCTCAATCCCACGGACAACGGGATACGGCCACAGCCCCGCAGTCAACAC
ACAACGCACACCAAGCAAGCAATCACCCAAAGAGCCACACGCGGAAGCGATTCCTCATCCATCCATGACGCGGTGCCTCACTCCATGCGGTCACACGGAG
TGCACCATTTCCCCAATAGAACCTATTCGTCGTCCATCCCTTTAAGATGCTTCTGTTAATGATGGACCTTAAAACACAATAGAAGAAAATGGACAATGCG
GTAACGCCGTGACACCGCCAGCCACAATGAATCCCTCATACCGGGCAATTCTTCAATTGCGCCTCGCCCACCGCCCACACGTCGTGCAGGTCCAGCCACC
CGCCGACACCGACCGTCCCACCGTCGCAGCACACCAGCGACGACGCAACAGACCCCTCGACGCCCACAAAGCGCAGCACCGAATCAAACACCGCAAGCCG
CTCGCCAAGCACAAGGCCGCCGCCGCTGCTCACAACCGAGACGTTCGTCACGGAGAACACCGAGTGGTTCCGCAGACTGAGAATCGACGAGGACGTCGTC
GGACCGCCCGACACCTCCAGCAACACGCCGTCAAGCAACACCGCGCTCGACAGCAGTTCCACACCGCCGCCAACGTACACCGCCGACCCGCCCGCCTGCA
ACGACCTCAGCACAGTGTTGCTCACACGCAGCTGCGTCCGCAACAGCGACGTCGCGTGCAGCACAAGCGGCGACGCCACCGCGTCCGCCAGTCCGCTCAG
CTGGGAGTAGCGCATCGGCCCCGCCGTCACAATCGTCGAGTCACGGACCGTCACGTTCGTGTGTGCCGGCAGGTTGTGCACAAACACGAGCGAGCAGTAG
CCGCCGGACAGCCCGCTCACGCTCACCTCCAGGCTCCGGTCACTCGCCGGCTCGCCGCTGTAGCCCCGCACGTGGGGATCTGCACACCGCCGTCGCACAC
GCAGTTCCTCAGTTCAATGCGCAGCGCGCCGGGAAGCATCGCCGGCACGTCGAGCACAACAGCCACGCCGTTCGTGATGTACACGCCGTCCATCAGCACC
GTGTCCACGGCGCGGCCAACCGTGATGGCCCTGTCCTCCGTGCCGCCCCGCAGTCGCAACACCACCGCATGCACAGCAGGCATCCACGCCGCCACCGCAA
CCAGCGCCAACACCACAAGCAGCGCTGCACGCACAGTTACTATAGCCCTGCGCCGCACGCGGTGCCGGCTGCGCGGACACGCACCCGCCGCAGACCACAT
CCGCCGACCCACACAAGTACAAACAAAACCGTCGTGGTGTGTCGCACTCGTCCCGTCGAACGTAACTCCTGTCCAACAAATCCCTTTCTACAGATAGCAA
ATCCAGGTACACAATTCTGCCAGATCGTTATCCCTCTAATACCATTCCTAATACCGCAAGTAATACCTAGCACCTTGAAACGATAGTTGTGCTGGTCAAG
CAAAGGTATCTCTCTGACTGCTCGGTCAGAATAAAAGACTGCAACAAAAGTAACACGGCACGCAGAGGCATCCGGCCACAGACAGTCACCGCCACATCAC
AACCACCAACAAAAAGAAGCGCAGACGCCATCACGCCAGTGATACCATCGCCCCTCCACCGCCAACGCAGCCTCACGCAACCACCACGCAGAGTGACAGG
ATCCCAGCAAAAAGACACATGACTATTGGCACCGCTCTTGCAGCCAAATGTTTCTACCACAGAGCAGTCCCGATGCCGTGAAAGACGCACAAGGGCCAAG
ACAGTACCACGTGGCGGCGTTGCAACCGGCAGTCAACGAGCGCGTCCAAGAACATGGTAGTGGTGGCGCGGAAAAGGGGTGGAGAAATCGCCGCTCGCCA
GCAGTCAAGGCGTCTTTTCTTGTTCGCACAGGTCAGCATTGCACAGCAAGCAGCGGCACCATACGCGCACACGGCACACACACAAGGACGAATAAAAAAG
TACGGTGGCAACAGCCAGACACGGGGGAAAAGGGTCCACACGATCTTGCGGTCTGTTGACTCATAGACGTCCTGTTTGTAGTCATGTCGCTGACGCGCAC
CGCGCGTGTCCGCAGTGGACTCAGAGGAGGAGGAGGGGAGAGAGAGGCGCGGTGCGGTCCCTGTCCATCTCGGTTGGTTGTGACGCCAGCAACGCCACCT
CCTCAGATCGCCTGCAGCAAAGACCGTCACCGTCAGCAGCGGTCGGCGCCTTCCTTCTCCACCGCCGCCGTCACGCGCCTCCTCTCACACCAACACAGCG
GGGGAGCAGCTGCCACACGCAACCGCCAGCACCAGGTGCGAGAGAAGCAACCAACCACACTGCAATACATACATCTTCTAAGTGTCGCCGCGTGTGTGCC
TACGGTCGCGAAAAGAAAAAAAAGCAAAGCATCCGAGGGCACACACAACCACAGAAGAGTGTCAGACAAAAAGATCACACGGGATGACCGGTGGAACGCA
ACACTGCACGGCTGCCCACGCTGTGGCAAGCCGCGGGACACATGTTGGAAAGTAAAAAAAAAAAGTTAAATCGTCTTCCATTATGAATTCACTCAAAAAC
AAAAAAAACTGCACGCTGGTGCATTTGTTTCGCCTGCAGATAAAAATAAACAAATAAATACGTTACACTCGTTATAGTCGTTTAAATCCCCGGTGTCCAC
ACATTATTTATATTCCACTGGGACACTCGGCGTGGTTTCGTGTCCCCATTCCATTGTCTCTTTTATTAGCCGGCGCCATCGGCGTGACACACAGTGCCGG
GAGCGCCCATGATCAATTTAAAAAAAAGGGGGGGAAAAACACTGAGTAGATCCCTTAATTGTCGGACCACAAAAAAAAAAAAAAGAAAAAAACACAAAAA
ACGCGTTGCTGGCGCTGGGGAAAGCATGCTTCCACATGGAGGAAGAGCTCTGCGCAGCGAAGGGGATGTAAAATAAAATGGTCAAAACCAGATAAAACGG
TTAAAACAAAATGTCCACAGAAAGCGGCAATTACTTAAAAGAGTGCGTCGACAGACGCATATGTTCCCGCTGGAGGCAGGAAGTCCTCACTGAGATTTCT
CAGTAAAGGGCCACAGAGGCGCAAAACCCCAGCCCCAGCAGCAGCAGCAACCGCGAAATGCCCCCACGCATGGAACCGTCACCTTTTCCTTTTTTGCCGT
CACCGTTTCCTTTTTTATCGTCACCGTTTCCTTTTTTGTCGCCACCGTTTCCTTTTTTATCGTCACCGTTTCCTTTTTTGTCGTCACCGTTTCCTTTTTT
GTCGTCACCGTTTCCTTTTTTGTCGTCGCTCTTCCTGACCATTTTTAGTTCACCGACACTCAGTGGGCGGTTGTACAGAAAGACGTTCGTCACTGTCACG
CTGCTGTCGCTGTCTCCCTCGTCGCCCCCAAAGTAGAAATGTGTGATTTCATGTCCCAGCGCCCCAACTTTCGGTATCTTCGCTGGGCTCCCCACAATCA
CACCATCCACGTACACGGAGCCCTTGTTGCCGTCCTGCAGCATGAGCGCCACCTGGTGTTCTTTCCCCAGCTCCCAAGTGGTGTTCGATGTCGTCTTCTT
CCCATCAAACACCGTCTCCCACGTTTTATTCATTCCGCACGACAGCCCAATGATCTTCGCGCCGTGACCGTCCCCCAGACCCGCACCCAGCAGAGGAGTG
CTCCCCTTCGGAACCTGGTGGATGGTCACCGTCGCCACAAGGGTGAATCTGTGGTTCACAAAGCTGTACTGTCTGTTATCCTCCCGGCTGTTCACATGCC
ATGCTGCCATGGACCCAGGCCCCGTGAACTTGAAACCATTTTTGACCTTCGCTGCTTTCGTCACGGATGCATCCACGCAACGGTACTCGTCGATCCACGT
GTCGCCACCGGACGACGTATTGGACAGGAATCCAACCAGACCAGCCGTGGGTGTGGACGACTCGGAAAAGGAGGCGTCCAGCTGTGCCCAAGTCCTCAGG
ACAGACTTGATCGTCTTCAGCTCATCAGTCAGGCGGGCAAGTGAGATGGCTGTGCTTTCACGATCTCCCTTCGCTTGTAAAAGGTGCAATGCATCATCCG
AGTACAGCAGGTTGCTGTCAAGCGTCTTATTCACAACACTGTCCTCAGAAACCGGTCCGATTTGAAGCGTGCGGTTGTTATCCGTGACCCAAAGGTAGAG
CGCATTGGGTTCGCTCGCTTCCAAGGGATGGCTAGCTTTATGAGTGTACAGCATGACCTTCCTTCCCTCAACGATCGCAGTGATGAGAGCTCCCACATGC
AAACCTTCGTCCCAACGAGCTCCTGATTTTGACTTGGTCCACACGCCTGAGAGTGTCCCGATGGCCTCCGTCCAATTTTTCCCCATGTCACGCGACTCAA
ACACCTTGCGGCCACCCCCACAAAGAGCAACCATGAGAAGCTTTCCATTCTCCCACTCGGTGATGCGGGGGTAAAAGCAGTCGGCAGGGGAAGTCCTCCC
TGGGAACTCCCAGCTTTTGCCATTGTCCGTCGAATAAGTGATCATGGAGACAGGGTGATTTGTTCCATTCGCCGCAATCAGGGGACACACAAGCGTGCCG
TTCCCCATCACAATGCCTGAGCCACCAGTACCCGCAAAATGATCCAGGCCGCTTTTCATCTTTTGGGGGATCTGTGGTAACAACGATGTGGGTTCACCCC
AGCTGATCTGTTTGCTGTGCTTTATGTCCTTGGCCTGCGTGACCTCACCCACAACCAGTTGAATATCCCATTCGTCCCGCAACCACTTCATATAATCATA
GTTGTATTTCCATTCATAGCCTCCCGCAATTAGAAACACCTTATTGTCCCTTGCAACTGCCGTGGGCCAGTACCAAACGCTCACATGATCCTTTCCATTC
CAACCGCCAAGGGCGGTGTGTGTCTTCCATCCATTGTTAGTGATCTCAGCGACAATGGACGGCCACGTCCCCGCAGCGCTGATGTACCCCGCCACAATAT
CAGAAGAATCGAGCCAACCCGATTTGTGGGGGTCATTATACTTGACGCGGCCCCCGGCAAAAGCGGCAATTACTCCACCAGCACTGACAAGAGAGGGTGA
AACAAATGAATCCCTCGGCGTACCTGCAGCAGACCCATTTTTTGCCACCACCTGCGTCTTATTCGGCAAAAAAATATCGACCCATTTCGGCAGTTGCACG
ACCCCGGACTTACTCTCCACAGCGGCCGCAGCTCCACAGGTGCCGCAGCACATCATCACAAAGAGGAGGAGCAGCACCGCGGAAGTAAACAAGTGCCGGG
ACATGTTGGGCCTCTGCGGCTCACTCTCTCCTCCTTCCCTCCTCCTTCCGCTGGATCCGGTCACACGGCGACGGTTGTCTGTGCGGGGTGCCTTCACTGC
ACCAACACGTGAAAGCATATAAATATGTGTGTATGGGCGGTCTGTGTGTTGTTGGTCCTTTCAGTGCCTTCTAATCTCACAGTAGCGATTAGCGCTTGTT
TTCTTTCTTTCCTAGCGTGTCTGTGTTCAAGAAGTGGAGGAGTACAGCAGCAACAGCGGCAATACACCAGAAAGGTCAGTGAGGAGCAGAGCAGAGCACC
CACGCAGAGAGCGGGACAAGACAATCCGTAAGGGACGGCACGGAGAACCATCGCCTACAGAAAAGAGCAGCAACACGGCAAGTCACGGCGGGCCGTCGGT
GTGTGCGGGTCAGCCCTCACGCGGTGCGACACGCCACACCCAACAGGGAATGACAGACAGAGAGGCGGAGAGAGATGAGTGGACGCCGTCAAGAGGCACT
CACAATCAACATGGCCCGTGAGGATGCGGCCACTCCACGCAGGAGCACAGGAGAAAAGGGTGAGAGGGAAAAGGCAAGAAGCAGCACAACACACACGGAA
GGAACAAACGACAGGCGGGAAAAGCACCGCCAAGGGCCTCATACTGGCCGGCAACTCCACACCAGCCCTCACACACACACACACCATCGCAGTGCTGCCA
GTCCGCGGGTGAGAGGATTTGGTCCTCCACACAACAAACGCACACACTGCCAGCAATCAACCACCGTGGACAAGGACAAGAAGCGACACACCGCCACCGC
CTCCAGCTCAATCCCACGGACAACGGGATACGGCCACAGCCCCGCAGTCAACACACAACGCACACCAAGCAAGCAATCACCCAAAGAGCCACACGCGGAA
GCGATTCCTCATCCATCCATGACGCGGTGCCTCACTCCATGCGGTCACACGGAGTGCACCATTTCCCCAATAGAACCTATTCGTCGTCCATCCCTTTAAG
ATGCTTCTGTTAATGATGGACCTTAAAACACAATAGAAGAAAATGGACAATGCGGTAACGCCGTGACACCGCCAGCCACAATGAATCCCTCATACCGGGC
AATTCTTCAATTGCGCCTCGCCCACCGCCCACACGTCGTGCAGGTCCAGCCACCCGCCGGCACCGACCGTCCCACCGTCGCAGCACACCAGCGACGACGC
AACAGACCCCTCGACGCCCACAAAGCGCAGCACCGAATCAAACACCGCAAGCCGCTCGCCAAGCACAAGGCCGCCGCCGCTGCTCACAACCGAGACGTTC
GTCACGGAGAACACCGAGTGGTTCCGCAGACTGAGAATCGACGAGGACGTCGTCGGACCGCCCGACACCTCCAGCAACACGCCGTCAAGCAACACCGCGC
TCGACAGCAGTTCCACACCGCCGCCAACGTACACCGCCGACCCGCCCGCCTGCAACGACCTCAGCACAGTGTTGCTCACACGCAGCTGCGTCCGCAACAG
CGACGTCGCGTGCAGCACAAGCGGCGACGCCACCGCGTCCGTCAGTCCGCTCAGCTGGGAGTAGCGCATCGGCCCCGCCGTCACAATCGTCGAGTCACGG
ACCGTCACGTTCGTGTGTGCCGGCAGGTTGTGCACAAACACGAGCGAGCAGTAGCCGCCGGACAGCCCGCTCACGCTCACCTCCAGGCTCCGGTCACTCG
CCGGCTCGCCGCTGTAGCCCCGCACGTGGGGATCTGCACACCGCCGTCGCACACGCAGTTCCTCAGTTCAATGCGCAGCGCGCCGGGAAGCATCGCCGGC
ACGTCGAGCACAACAGCCACGCCGTTCGTGATGTACACGCCGTCCATCAGCACCGTGTCCACGGCGCGGCCAACCGTGATGGCCCTGTCCTCCGTGCCGC
CCCGCAGTCGCAACACCACCGCATGCACAGCAGGCATCCACGCCGCCACCGCAACCAGCGCCAACACCACAAGCAGCGCTGCACGCACAGTTACTATAGC
CCTGCGCCGCACGCGGTGCCGGCTGCGCGGACACGCACCCGCCGCAGACCACATCCGCCGACCCACACAAGTACAAACAAAACCGTCGTGGTGTGTCGCA
CTCGTCCCGTCGAACGTAACTCCTGTCCAACAAATCCCTTTCTACAGATAGCAAATCCAGGTACACAATTCTGCCAGATCGTTATCCCTCTAATACCATT
CCTAATACCGCAAGTAATACCTAGCACCTTGAAACGATAGTTGTGCTGGTCAAGCAAAGGTATCTCTCTGACTGCTCGGTCAGAATAAAAGACTGCAACA
AAAGTAACACGGCACGCAGAGGCATCCGGCCACAGACAGTCACCGCCACATCACAACCACCAACAAAAAGAAGCGCAGACGCCATCACGCCAGTGATACC
ATCGCCCCTCCACCGCCAACGCAGCCTCACGCAACCACCACGCAGAGTGACAGGATCCCAGCAAAAAGACACATGACTATTGGCACCGCTCTTGCAGCCA
AATGTTTCTACCACAGAGCAGTCCCGATGCCGTGAAAGACGCACAAGGGCCAAGACAGTACCACGTGGCGGCGTTGCAACCGGCAGTCAACGAGCGCGTC
CAAGAACATGGTAGTGGTGGCGCGGAAAAGGGGTGGAGAAATCGCCGCTCGCCAGCAGTCAAGGCGTCTTTTCTTGTTCGCACAGGTCAGCATTGCACAG
CAAGCAGCGGCACCATACGCGCACACGGCACACACACAAGGACGAATAAAAAAGTACGGTGGCAACAGCCAGACACGGGGGAAAAGGGTCCACACGATCT
TGCGGTCTGTTGACTCATAGACGTCCTGTTTGTAGTCATGTCGCTGACGCGCACCGCGCGTGTCCGCAGTGGACTCAGAGGAGGAGGAGGGGAGAGAGAG
GCGCGGTGCGGTCCCTGTCCATCTCGGTTGGTTGTGACGCCAGCAACGCCACCTCCTCAGATCGCCTGCAGCAAAGACCGTCACCGTCAGCAGCGGTCGG
CGCCTTCCTTCTCCACCGCCGCCGTCACGCGCCTCCTCTCACACCAACACAGCGGGGGAGCAGCTGCCACACGCAACCGCCAGCACCAGGTGCGAGAGAA
GCAACCAACCACACTGCAATACATACATCTTCTAAGTGTCGCCGCGTGTGTGCCTACGGTCGCGAAAAGAAAAAAAAAGCAAAGCATCCGAGGGCACACA
CAACCACAGAAGAGTGTCAGACAAAAAGATCACACGGGATGACCGGTGGAACGCAACACTGCACGGCTGCCCACGCTGTGGCAAGCCGCGGGACACATGT
TGGAAAGTAAAAAAAAAAAGTTAAATCGTCTTCCATTATGAATTCACTCAAAAACAAAAAAAACTGCACGCTGGTGCATTTGTTTCGCCTGCAGATAAAA
ATAAACAAATAAATACGTTACACTCGTTATAGTCGTTTAAATCCCCGGTGTCCACACATTATTTATATTCCACTGGGACACTCGGCGTGGTTTCGTGTCC
CCATTCCATTGTCTCTTTTATTAGCCGGCGCCATCGGCGTGACACACAGTGCCGGGAGCGCCCATGATCAATTTAAAAAAAAGGGGGGGAAAAACACTGA
GTAGATCCCTTAATTGTCGGACCACAAAAAAAAAAAAAAGAAAAAAACACAAAAAACGCGTTGCTGGCGCTGGGGAAAGCATGCTTCCACATGGAGGAAG
AGCTCTGCGCAGCGAAGGGGATGTAAAATAAAATGGTCAAAACCAGATAAAACGGTTAAAACAAAATGTCCACAGAAAGCGGCAATTACTTAAAAGAGTG
CGTCGACAGACGCATATGTTCCCGCTGGAGGCAGGAAGTCCTCACTGAGATTTCTCAGTAAAGGGCCACAGAGGCGCAAAACCCCAGCCCCAGCAGCAGC
AGCAACCGCGAAATGCCCCCACGCATGGAACCGTCACCTTTTCCTTTTTTGCCGTCACCGTTTCCTTTTTTATCGTCACCGTTTCCTTTTTTGTCGCCAC
CGTTTCCTTTTTTATCGTCACCGTTTCCTTTTTTGTCGTCACCGTTTCCTTTTTTGTCGTCACCGTTTCCTTTTTTGTCGTCGCTCTTCCTGACCATTTT
TAGTTCACCGACACTCAGTGGGCGGTTGTACAGAAAGACGTTCGTCACTGTCACGCTGCTGTCGCTGTCTCCCTCGTCGCCCCCAAAGTAGAAATGTGTG
ATTTCATGTCCCAGCGCCCCAACTTTCGGTATCTTCGCTGGGCTCCCCACAATCACACCATCCACGTACACGGAGCCCTTGTTGCCGTCCTGCAGCATGA
GCGCCACCTGGTGTTCTTTCCCCAGCTCCCAAGTGGTGTTCGATGTCGTCTTCTTCCCATCAAACACCGTCTCCCACGTTTTATTCATTCCGCACGACAG
CCCAATGATCTTCGCGCCGTGACCGTCCCCCAGACCCGCACCCAGCAGAGGAGTGCTCCCCTTCGGAACCTGGTGGATGGTCACCGTCGCCACAAGGGTG
AATCTGTGGTTCACAAAGCTGTACTGTCTGTTATCCTCCCGGCTGTTCACATGCCATGCTGCCATGGACCCAGGCCCCGTGAACTTGAAACCATTTTTGA
CCTTCGCTGCTTTCGTCACGGATGCATCCACGCAACGGTACTCGTCGATCCACGTGTCGCCACCGGACGACGTATTGGACAGGAATCCAACCAGACCAGC
CGTGGGTGTGGACGACTCGGAAAAGGAGGCGTCCAGCTGTGCCCAAGTCCTCAGGACAGACTTGATCGTCTTCAGCTCATCAGTCAGGCGGGCAAGTGAG
ATGGCTGTGCTTTCACGATCTCCCTTCGCTTGTAAAAGGTGCAATGCATCATCCGAGTACAGCAGGTTGCTGTCAAGCGTCTTATTCACAACACTGTCCT
CAGAAACCGGTCCGATTTGAAGCGTGCGGTTGTTATCCGTGACCCAAAGGTAGAGCGCATTGGGTTCGCTCGCTTCCAAGGGATGGCTAGCTTTATGAGT
GTACAGCATGACCTTCCTTCCCTCAACGATCGCAGTGATGAGAGCTCCCACATGCAAACCTTCGTCCCAACGAGCTCCTGATTTTGACTTGGTCCACACG
CCTGAGAGTGTCCCGATGGCCTCCGTCCAATTTTTCCCCATGTCACGCGACTCAAACACCTTGCGGCCACCCCCACAAAGAGCAACCATGAGAAGCTTTC
CATTCTCCCACTCGGTGATGCGGGGGTAAAAGCAGTCGGCAGGGGAAGTCCTCCCTGGGAACTCCCAGCTTTTGCCATTGTCCGTCGAATAAGTGATCAT
GGAGACAGGGTGATTTGTTCCATTCGCCGCAATCAGGGGACACACAAGCGTGCCGTTCCCCATCACAATGCCTGAGCCACCAGTACCCGCAAAATGATCC
AGGCCGCTTTTCATCTTTTGGGGGATCTGTGGTAACAACGATGTGGGTTCACCCCAGCTGATCTGTTTGCTGTGCTTTATGTCCTTGGCCTGCGTGACCT
CACCCACAACCAGTTGAATATCCCATTCGTCCCGCAACCACTTCATATAATCATAGTTGTATTTCCATTCATAGCCTCCCGCAATTAGAAACACCTTATT
GTCCCTTGCAACTGCCGTGGGCCAGTACCAAACGCTCACATGATCCTTTCCATTCCAACCGCCAAGGGCGGTGTGTGTCTTCCATCCATTGTTAGTGATC
TCAGCGACAATGGACGGCCACGTCCCCGCAGCGCTGATGTACCCCGCCACAATATCAGAAGAATCGAGCCAACCCGATTTGTGGGGGTCATTATACTTGA
CGCGGCCCCCGGCAAAAGCGGCAATTACTCCACCAGCACTGACAAGAGAGGGTGAAACAAATGAATCCCTCGGCGTACCTGCAGCAGACCCATTTTTTGC
CACCACCTGCGTCTTATTCGGCAAAAAAATATCGACCCATTTCGGCAGTTGCACGACCCCGGACTTACTCTCCACAGCGGCCGCAGCTCCACAGGTGCCG
CAGCACATCATCACAAAGAGGAGGAGCAGCACCGCGGAAGTAAACAAGTGCCGGGACATGTTGGGCCTCTGCGGCTCACTCTCTCCTCCTTCCCTCCTCC
TTCCGCTGGATCCGGTCACACGGCGACGGTTGTCTGTGCGGGGTGCCTTCACTGCACCAACACGTGAAAGCATATAAATATGTGTGTATGGGCGGTCTGT
GTGTTGTTGGTCCTTTCAGTGCCTTCTAATCTCACAGTAGCGATTAGCGCTTGTTTTCTTTCTTTCCTAGCGTGTCTGTGTTCAAGAAGTGGAGGAGTAC
AGCAGCAACAGCGGCAATACACCAGAAAGGTCAGTGAGGAGCAGAGCAGAGCACCCACGCAGAGAGCGGGACAAGACAATCCGTAAGGGACGGCACGGAG
AACCATCGCCTACAGAAAAGAGCAGCAACACGGCAAGTCACGGCGGGCCGTCGGTGTGTGCGGGTCAGCCCTCACGCGGTGCGACACGCCACACCCAACA
GGGAATGACAGACAGAGAGGCGGAGAGAGATGAGTGGACGCCGTCAAGAGGCACTCACAATCAACATGGCCCGTGAGGATGCGGCCACTCCACGCAGGAG
CACAGGAGAAAAGGGTGAGAGGGAAAAGGCAAGAAGCAGCACAACACACACGGAAGGAACAAACGACAGGCGGGAAAAGCACCGCCAAGGGCCTCATACT
GGCCGGCAACTCCACACCAGCCCTCACACACACACACACCATCGCAGTGCTGCCAGTCCGCGGGTGAGAGGATTTGGTCCTCCACAAAACAAACGCACAC
ACTGCCAGCAATCAACCACCGTGGACAAGGACAAGAAGCGACACACCGCCACCGCCTCCAGCTCAATCCCACGGACAACGGGATACGGCCACAGCCCCGC
AGTCAACACACAACGCACACCAAGCAAGCAATCACCCAAAGAGCCACACGCGGAAGCGATTCCTCATCCATCCATGACGCGGTGCCTCACTCCATGCGGT
CACACGGAGTGCACCATTTCCCCAATAGAACCTATTCGTCGTCCATCCCTTTAAGATGCTTCTGTTAATGATGGACCTTAAAACACAATAGAAGAAAATG
GACAATGCGGTAACGCCGTGACACCGCCAGCCACAATGAATCCCTCATACCGGGCAATTCTTCAATTGCGCCTCGCCCACCGCCCACACGTCGTGCAGGT
CCAGCCACCCGCCGACACCGACCGTCCCACCGTCGCAGCACACCAGCGACGACGCAACAGACCCCTCGACGCCCACAAAGCGCAGCACCGAATCAAACAC
CGCAAGCCGCTCGCCAAGCACAAGGCCGCCGCCGCTGCTCACAACCGAGACGTTCGTCACGGAGAACACCGAGTGGTTCCGCAGACTGAGAATCGACGAG
GACGTCGTCGGACCGCCCGACACCTCCAGCAACACGCCGTCAAGCAACACCGCGCTCGACAGCAGTTCCACACCGCCGCCAACGTACACCGCCGACCCGC
CCGCCTGCAACGACCTCAGCACAGTGTTGCTCACACGCAGCTGCGTCCGCAACAGCGACGTCGCGTGCAGCACAAGCGGCGACGCCACCGCGTCCGTCAG
TCCGCTCAGCTGGGAGTAGCGCATCGGCCCCGCCGTCACAATCGTCGAGTCACGGACCGTCACGTTCGTGTGTGCCGGCAGGTTGTGCACAAACACGAGC
GAGCAGTAGCCGCCGGACAGCCCGCTCACGCTCACCTCCAGGCTCCGGTCACTCGCCGGCTCGCCGCTGTAGCCCCGCACGTGGGGATCTGCACACCGCC
GTCGCACACGCAGTTCCTCAGTTCAATGCGCAGCGCGCCGGGAAGCATCGCCGGCACGTCGAGCACAACAGCCACGCCGTTCGTGATGTACACGCCGTCC
ATCAGCACCGTGTCCACGGCGCGGCCAACCGTGATGGCCCTGTCCTCCGTGCCGCCCCGCAGTCGCAACGGCACCGCATGCACAGCAGGCATCCACGCCG
CCACCGCAACCAGCGCCAACACCACAAGCAGCGCTGCACGCACAGTTACTATAGCCCTGCGCCGCACGCGGTGCCGGCTGCGCGGACACGCACCCGTCGC
AGACCACATCCGCCGACCCACACAAGTACAAACAAAACCGTCGTGGTGTGTCGCACTCGTCCTGTCGAACGTAACTCCTGTCCAACAAATCCCTTTCTAC
AGATAGCAAATCCAGGTACACAATTCTGCCAGATCGTTATCCCTCTAATACCATTCCTAATACCGCAAGTAATACCTAGCACCTTGAAACGATAGTTGTG
CTGGTCAAGCAAAGGTATCTCTCTGACTGCTCGGTCAGAATAAAAGACTGCAACAAAAGTAACACGGCACGCAGAGGCATCCGGCCACAGACAGTCACCG
CCACATCACAACCACCAACAAAAAGAAGCGCAGACGCCATCACGCCAGTGATACCATCGCCCCTCCACCGCCAACGCAGCCTCACGCAACCACCACGCAG
AGTGACAGGATCCCAGCAAAAAGACACATGACTATTGGCACCGCTCTTGCAGCCAAATGTTTCTACCACAGAGCAGTCCCGATGCCGTGAAAGACGCACA
AGGGCCAAGACAGTACCACGTGGCGGCGTTGCAACCGGCAGTCAACGAGCGCGTCCAAGAACATGGTAGTGGTGGCGCGGAAAAGGGGTGGAGAAATCGC
CGCTCGCCAGCAGTCAAGGCGTCTTTTCTTGTTCGCACAGGTCAGCATTGCACAGCAAGCAGCGGCACCATACGCGCACACGGCACACACACAAGGACGA
ATAAAAAAGTACGGTGGCAACAGCCAGACACGGGGGAAAAGGGTCCACACGATCTTGCGGTCTGTTGACTCATAGACGTCCTGTTTGTAGTCATGTCGCT
GACGCGCACCGCGCGTGTCCGCAGTGGACTCAGAGGAGGAGGAGGGGAGAGAGAGGCGCGGTGCGGTCCCTGTCCATCTCGGTTGGTTGTGACGCCAGCA
ACGCCACCTCCCCAGATCGCCTGCAGCAAAGACCGTCACCGTCAGCAGCGGTCGGCGCCTTCCTTCTCCACCGCCGCCGTCACGCGCCTCCTCTCACACC
AACACAGCGGGGGAGCAGCTGCCACACGCAACCGCCAGCACCAGGTGCGAGAGAAGCAACCAACCACACTGCAATACATACATCTTCTAAGTGTCGCCGC
GTGTGTGCCTACGGTCGCGAAAAGAAAAAAAAAGCAAAGCATCCGAGGGCACACACAACCACAGAAGAGTGTCAGACAAAAAGATCACACGGGATGACCG
GTGGAACGCAACACTGCACGGCTGCCCACGCTGTGGCAAGCCGCGGGACACATGTTGGAAAGTAAAAAAAAAAAGTTAAATCGTCTTCCATTATGAATTC
ACTCAAAAACAAAAAAAACTGCACGCTGGTGCATTTGTTTCGCCTGCAGATAAAAATAAACAAATAAATACGTTACACTCGTTATAGTCGTTTAAATCCC
CGGTGTCCACACATTATTTATATTCCACTGGGACACTCGGCGTGGTTTCGTGTCCCCATTCCATTGTCTCTTTTATTAGCCGGCGCCATCGGCGTGACAC
ACAGTGCCGGGAGCGCCCATGATCAATTTAAAAAAAAGGGGGGGAAAAACACTGAGTAGATCCCTTAATTGTCGGACCACAAAAAAAAAAAAAAGAAAAA
AACACAAAAAACGCGTTGCTGGCGCTGGGGAAAGCATGCTTCCACATGGAGGAAGAGCTCTGCGCAGCGAAGGGGATGTAAAATAAAATGGTCAAAACCA
GATAAAACGGTTAAAACAAAATGTCCACAGAAAGCGGCAATTACTTAAAAGAGTGCGTCGACAGACGCATATGTTCCCGCTGGAGGCAGGAAGTCCTCAC
TGAGATTTCTCAGTAAAGGGCCACAGAGGCGCAAAACCCCAGCCCCAGCAGCAGCAGCAACCGCGAAATGCCCCCACGCATGGAACCGTCACCTTTTCCT
TTTTTGCCGTCACCGTTTCCTTTTTTATCGTCACCGTTTCCTTTTTTGTCGCCACCGTTTCCTTTTTTATCGTCACCGTTTCCTTTTTTGTCGTCACCGT
TTCCTTTTTTGTCGTCACCGTTTCCTTTTTTGTCGTCACCGTTTCCTTTTTTGTCGTCGCTCTTCCTGACCATTTTTAGTTCACCGACACTCAGTGGGCG
GTTGTACAGAAAGACGTTCGTCACTGTCACGCTGCTGTCGCTGTCTCCCTCGTCGCCCCCAAAGTAGAAATGTGTGATTTCATGTCCCAGCGCCCCAACT
TTCGGTATCTTCGCTGGGCTCCCCACAATCACACCATCCACGTACACGGAGCCCTTGTTGCCGTCCTGCAGCATGAGCGCCACCTGGTGTTCTTTCCCCA
GCTCCCAAGTGGTGTTCGATGTCGTCTTCTTCCCATCAAACACCGTCTCCCACGTTTTATTCATTCCGCACGACAGCCCAATGATCTTCGCGCCGTGACC
GTCCCCCAGACCCGCACCCAGCAGAGGAGTGCTCCCCTTCGGAACCTGGTGGATGGTCACCGTCGCCACAAGGGTGAATCTGTGGTTCACAAAGCTGTAC
TGTCTGTTATCCTCCCGGCTGTTCACATGCCATGCTGCCATGGACCCAGGCCCCGTGAACTTGAAACCATTTTTGACCTTCGCTGCTTTCGTCACGGATG
CATCCACGCAACGGTACTCGTCGATCCACGTGTCGCCACCGGACGACGTATTGGACAGGAATCCAACCAGACCAGCCGTGGGTGTGGACGACTCGGAAAA
GGAGGCGTCCAGCTGTGCCCAAGTCCTCAGGACAGACTTGATCGTCTTCAGCTCATCAGTCAGGCGGGCAAGTGAGATGGCTGTGCTTTCACGATCTCCC
TTCGCTTGTAAAAGGTGCAATGCATCATCCGAGTACAGCAGGTTGCTGTCAAGCGTCTTATTCACAACACTGTCCTCAGAAACCGGTCCGATTTGAAGCG
TGCGGTTGTTATCCGTGACCCAAAGGTAGAGCGCATTGGGTTCGCTCGCTTCCAAGGGATGGCTAGCTTTATGAGTGTACAGCATGACCTTCCTTCCCTC
AACGATCGCAGTGATGAGAGCTCCCACATGCAAACCTTCGTCCCAACGAGCTCCTGATTTTGACTTGGTCCACACGCCTGAGAGTGTCCCGATGGCCTCC
GTCCAATTTTTCCCCATGTCACGCGACTCAAACACCTTGCGGCCACCCCCACAAAGAGCAACCATGAGAAGCTTTCCATTCTCCCACTCGGTGATGCGGG
GGTAAAAGCAGTCGGCAGGGGAAGTCCTCCCTGGGAACTCCCAGCTTTTGCCATTGTCCGTCGAATAAGTGATCATGGAGACAGGGTGATTTGTTCCATT
CGCCGCAATCAGGGGACACACAAGCGTGCCGTTCCCCATCACAATGCCTGAGCCACCAGTACCCGCAAAATGATCCAGGCCGCTTTTCATCTTTTGGGGG
ATCTGTGGTAACAACGATGTGGGTTCACCCCAGCTGATCTGTTTGCTGTGCTTTATGTCCTTGGCCTGCGTGACCTCACCCACAACCAGTTGAATATCCC
ATTCGTCCCGCAACCACTTCATATAATCATAGTTGTATTTCCATTCATAGCCTCCCGCAATTAGAAACACCTTATTGTCCCTTGCAACTGCCGTGGGCCA
GTACCAAACGCTCACATGATCCTTTCCATTCCAACCGCCAAGGGCGGTGTGTGTCTTCCATCCATTGTTAGTGATCTCAGCGACAATGGACGGCCACGTC
CCCGCAGCGCTGATGTACCCCGCCACAATATCAGAAGAATCGAGCCAACCCGATTTGTGGGGGTCATTATACTTGACGCGGCCCCCGGCAAAAGCGGCAA
TTACTCCACCAGCACTGACAAGAGAGGGTGAAACAAATGAATCCCTCGGCGTACCTGCAGCAGACCCATTTTTTGCCACCACCTGCGTCTTATTCGGCAA
AAAAATATCGACCCATTTCGGCAGTTGCACGACCCCGGACTTACTCTCCACAGCGGCCGCAGCTCCACAGGTGCCGCAGCACATCATCACAAAGAGGAGG
AGCAGCACCGCGGAAGTAAACAAGTGCCGGGACATGTTGGGCCTCTGCGGCTCACTCTCTCCTCCTTCCCTCCTCCTTCCGCTGGATCCGGTCACACGGC
GACGGTTGTCTGTGCGGGGTGCCTTCACTGCACCAACACGTGAAAGCATATAAATATGTGTGTATGGGCGGTCTGTGTGTTGTTGGTCCTTTCAGTGCCT
TCTAATCTCACAGTAGCGATTAGCGCTTGTTTTCTTTCTTTCCTAGCGTGTCTGTGTTCAAGAAGTGGAGGAGTACAGCAGCAACAGCGGCAATACACCA
GAAAGGTCAGTGAGGAGCAGAGCAGAGCACCCACGCAGAGAGCGGGACAAGACAATCCGTAAGGGACGGCACGGAGAACCATCGCCTACAGAAAAGAGCA
GCAACACGGCAAGTCACGGCGGGCCGTCGGTGTGTGCGGGTCAGCCCTCACGCGGTGCGACACGCCACACCCAACAGGGAATGACAGACAGAGAGGCGGA
GAGAGATGAGTGGATGCCGTCAAGAGGCACTCACAATCAACATGGCCCGTGAGGATGCGGCCACTCCACGCAGGAGCACAGGAGAAAAGGGGGAAAAGGC
AAGAAGCAGCACAACACACACGGAAGGAACAAACGACAGGCGGGAAAAGCACCGCCAAGGGCCTCATACTGGCCGGCAACTCCACACCAGCCCTCACACA
CACACCATCGCAGTGCTGCCAGTCCGCGGGTGAGAGGATTTGGTCCTCCACACAACAAACGCACACACTGCCAGCAATCAACCACCGTGGACAAGGACAA
GAAGCGACACACCGCCACCGCCTCCAGCTCAATCCCACGGACAACGGGATACGGCCACAGCCCCGCAGTCAACACACAACGCACACCAAGCAAGCAATCA
CCCAAAGAGCCACACGCGGAAGCGATTCCTCATCCATCCATGACGCGGCGCCTCACTCCATGCGGTCACACGGAGTGCACCATTTCCCCAATAGAACCTA
TTCGTCGTCCATCCCTTTAAGATGCTTCTGTTAATGATGGACCTTAAAACACAATAGAAGAAAATGGACAATGCGGTAACGCCGTGACACCGCCAGCCAC
AATGAATCCCTCATACCGGGCAATTCTTCAATTGCGCCTCGCCCACCGCCCACACGTCGTGCAGCTCCAGCCACCCGCCGGCACCGACCGTCCCACCGTC
GCAGCACACCAGCGACGACGCAGCAGACCCCTCGACGCCCACAAAGCGCAGCACCGAATCAAACACCGCAAGCCGCTCGCCAAGCACAAGGCCGCCGCCG
CTGCTCACAACCGAGACGTTCGTCACGGAGAACACCGAGTGGTTCCGCAGACTGAGAATCGACGAGGACGTCGTCGGACCGCCCGACACCTCCAGCAACA
CGCCGTCAAGCAACACCGCGCTCGACAGCAGTTCCACACCGCCGCCAACGTACACCGCCGACCCGCCCGCCTGCAACGACCTCAGCACAGTGTTGCTCAC
ACGCAGCTGCGTCCGCAACAGCGACGTCGCGTGCAGCACAAGCGGCGACGCCACCGCGTCCGTCAGCCCGCTCAGCTGGGAGTAGCGCATCGGCCCCGCC
GTCACAATCGTCGAGTCACGGACCGTCACGTTCGTGTGTGCCGGCAGGTTGTGCACAAACACGAGCGAGCAGTAGCCGCCGGACAGCCCGCTCACGCTCA
CCTCCAGGCTCCGGTCACTCGCCGGCTCGCCGCTGTAGCCCCGCACGTGGGGATCTGCACACCGCCGTCGCACACGCAGTTCCTCAGTTCAATGCGCAGC
GCGCCGGGAAGCATCGCCGGCACGTCGAGCACAACAGCCACGCCGTTCGTGATGTACACGCCGTCCATCAGCACCGTGTCCACGGCGCGGCCAACCGTGA
TGGCCCTGTCCTCCGTGCCGCCCCGCAGTCGCAACGGCACCGCATGCACAGCAGGCATCCACGCCGCCACCGCAACCAGCGCCAACACCACAAGCAGCGC
TGCACGCACAGTTACTATAGCCCTGCGCCGCACGCGGTGCCGGCTGCGCGGACACGCACCCGTCGCAGACCACATCCGCCGACCCACACAAGTACAAACA
AAACTGTCGTGGTGTGTCGCACTCGTCCCGTCGAACGTAACTCCTGTCCAACAAATCCCTTTCTACAGATAGCAAATCCAGGTACACAATTCTGCCAGAT
CGTTATCCCTCTAATACCATTCCTAATACCGCAAGTAATACCTAGCACCTTGAAACGATAGTTGTGCTGGACAAGCAAAGGTATCTCTCTGACTGCTCGG
TCAGAATAAAAGACTGCAACAAAAGTAACACGGCACGCAGAGGCATCCGGCCACAGACAGTCACCGCCACATCACAACCACCAACAAAAAGAAGCGCAGA
CGCCATCACGCCAGTGATACCATCGCCCCTCCACCGCCAACGCAGCCTCACGCAACCACCACGCAGAGTGACAGGATCCCAGCAAAAAGACACATGACTA
TTGGCACCGCTCTTGCAGCCAAATGTTTCTACCACAGAGCAGTCCCGATGCCGTGAAAGACGCACAAGGGCCAAGACAGTACCACGTGGCGGCGTTGCAA
CCGGCAGTCAACGAGCGCGTCCAAGAACATGGTAGTGGTGGCGCGGAAAAGGGGTGGAGAAATCGCCGCTCGCCAGCGGTCAAGGCGTCTTTTCTTGTTC
GCACAGGTCAGCATTGCACAGCAAGCAGCGGCACCATACGCGCACACGGCACACACACAAGGACGAATAAAAAAGTACGGTGGCAACAGCCAGACACGGG
GGAAAAGGGTCCACACGATCTTGCGGTCTGTTGACTCATAGACGTCCTGTTTGTAGTCATGTCGCTGACGCGCACCGCGCGTGTCCGCAGTGGACTCAGA
GGAGGAGGAGGGGAGAGAGAGGCGCGGTGCGGTCCCTGTCCATCTCGGTTGGTTGTGACGCCAGCAACGCCACCTCCCCAGATCGCCTGCAGCAAAGACC
GTCACCGTCAGCAGCGGTCGGCGCCTTCCTTCTCCACCGCCGCCGTCACGCGCCTCCTCTCACACCAACACAGCGGGGGAGCAGCTGCCACACGCAACCG
CCAGCACCAGGTGCGAGAGAAGCAACCAACCACACTGCAATACATACATCTTCTAAGTGTCGCCGCGTGTGTGCCTACGGTCGCGAAAAGAAAAAAAAAG
CAAAGCATCCGAGGGCACACACAACCACAGAAGAGTGTCAGACAAAAAGATCACACGGGATGACCGGTGGAACGCAACACTGCACGGCTGCCCACGCTGT
GGCAAGCCGCGGGACACATGTTGGAAAGTAAAAAAAAAAGTTAAATCGTCTTCCATTATGAATTCACTCAAAAACAAAAAAAACTGCACGCTGGTGCATT
TGTTTCGCCTGCAGATAAAAATAAACAAATAAATACGTTACACTCGTTATAGTCGTTTAAATCCCCGGTGTCCACACATTATTTATATTCCACTGGGACA
CTCGGCGTGGTTTCGTGTCCCCATTCCATTGTCTCTTTTATTAGCCGGCGCCATCGGCGTGACACACAGTGCCGGGAGCGCCCATGATCAATTTAAAAAA
AAGGGGGGGAAAAACACTGAGTAGATCCCTTAATTGTCGGACCACAAAAAAAAAAAAAAGAAAAAAACACAAAAAACGCGTTGCTGGCGCTGGGGAAAGC
ATGCTTCCACATGGAGGAAGAGCTCTGCGCAGCGAAGGGGATGTAAAATAAAATGGTCAAAACCAGATAAAACGGTTAAAACAAAATGTCCACAGAAAGC
GGCAATTACTTAAAAGAGTGCGTCGACAGACGCATATGTTCCCGCTGGAGGCAGGAAGTCCTCACTGAGATTTCTCAGTAAAGGGCCACAGAGGCGCAAA
ACCCCAGCCCCAGCAGCAGCAGCAACCGCGAAATGCCCCCACGCATGGAACCGTCACCTTTTCCTTTTTTGCCGTCACCGTTTCCTTTTTTATCGTCACC
GTTTCCTTTTTTGTCGTCACCGTTTCCTTTTTTGTCGTCACCGTTTCCTTTTTTGTCGTCGCTCTTCCTGACCATTTTTAGTTCACCGACACTCAGTGGG
CGGTTGTACAGAAAGACGTTCGTCACTGTCACGCTGCTGTCGCTGTCTCCCTCGTCGCCCCCAAAGTAGAAATGTGTGATTTCATGTCCCAGCGCCCCAA
CTTTCGGTATCTTCGCTGGGCTCCCCACAATCACACCATCCACGTACACGGAGCCCTTGTTGCCGTCCTGCAGCATGAGCGCCACCTGGTGTTCTTTCCC
CAGCTCCCAAGTGGTGTTCGATGTCGTCTTCTTCCCATCAAACACCGTCTCCCACGTTTTATTCATTCCGCACGACAGCCCAATGATCTTCGCGCCGTGA
CCGTCCCCCAGACCCGCACCCAGCAGAGGAGTGCTCCCCTTCGGAACCTGGTGGATGGTCACCGTCGCCACAAGGGTGAATCTGTGGTTCACAAAGCTGT
ACTGTCTGTTATCCTCCCGGCTGTTCACATGCCATGCTGCCATGGACCCAGGCCCCGTGAACTTGAAACCATTTTTGACCTTCGCTGCTTTCGTCACGGA
TGCATCCACGCAACGGTACTCGTCGATCCACGTGTCGCCACCGGACGACGTATTGGACAGGAATCCAACCAGACCAGCCGTGGGTGTGGACGACTCGGAA
AAGGAGGCGTCCAGCTGTGCCCAAGTCCTCAGGACAGACTTGATCGTCTTCAGCTCATCAGTCAGGCGGGCAAGTGAGATGGCTGTGCTTTCACGATCTC
CCTTCGCTTGTAAAAGGTGCAATGCATCATCCGAGTACAGCAGGTTGCTGTCAAGCGTCTTATTCACAACACTGTCCTCAGAAACCGGTCCGATTTGAAG
CGTGCGGTTGTTATCCGTGACCCAAAGGTAGAGCGCATTGGGTTCGCTCGCTTCCAAGGGATGGCTAGCTTTATGAGTGTACAGCATGACCTTCCTTCCC
TCAACGATCGCAGTGATGAGAGCTCCCACATGCAAACCTTCGTCCCAACGAGCTCCTGATTTTGACTTGGTCCACACGCCTGAGAGTGTCCCGATGGCCT
CCGTCCAATTTTTCCCCATGTCACGCGACTCAAACACCTTGCGGCCACCCCCACAAAGAGCAACCATGAGAAGCTTTCCATTCTCCCACTCGGTGATGCG
GGGGTAAAAGCAGTCGGCAGGGGAAGTCCTCCCTGGGAACTCCCAGCTTTTGCCATTGTCCGTCGAATAAGTGATCATGGAGACAGGGTGATTTGTTCCA
TTCGCCGCAATCAGGGGACACACAAGCGTGCCGTTCCCCATCACAATGCCTGAGCCACCAGTACCCGCAAAATGATCCAGGCCGCTTTTCATCTTTTGGG
GGATCTGTGGTAACAACGATGTGGGTTCACCCCAGCTGATCTGTTTGCTGTGCTTTATGTCCTTGGCCTGCGTGACCTCACCCACAACCAGTTGAATATC
CCATTCGTCCCGCAACCACTTCATATAATCATAGTTGTATTTCCATTCATAGCCTCCCGCAATTAGAAACACCTTATTGTCCCTTGCAACTGCCGTGGGC
CAGTACCAAACGCTCACATGATCCTTTCCATTCCAACCGCCAAGGGCGGTGTGTGTCTTCCATCCATTGTTAGTGATCTCAGCGACAATGGACGGCCACG
TCCCCGCAGCGCTGATGTACCCCGCCACAATATCAGAAGAATCGAGCCAACCCGATTTGTGGGGGTCATTATACTTGACGCGGCCCCCGGCAAAAGCGGC
AATTACTCCACCAGCACTGACAAGAGAGGGTGAAACAAATGAATCCCTCGGCGTACCTGCAGCAGACCCATTTTTTGCCACCACCTGCGTCTTATTCGGC
AAAAAAATATCGACCCATTTCGGCAGTTGCACGACCCCGGACTTACTCTCCACAGCGGCCGCAGCTCCACAGGTGCCGCAGCACATCATCACAAAGAGGA
GGAGCAGCACCGCGGAAGTAAACAAGTGCCGGGACATGTTGGGCCTCTGCGGCTCACTCTCTCCTCCTTCCCTCCTCCTTCCGCTGGATCCGGTCACACG
GCGACGGTTGTCTGTGCGGGGTGCCTTCACTGCACCAACACGTGAAAGCATATAAATATGTGTGTATGGGCGGTCTGTGTGTTGTTGGTCCTTTCAGTGC
CTTCTAATCTCACAGTAGCGATTAGCGCTTGTTTTCTTTCTTTCCTAGCGTGTCTGTGTTCAAGAAGTGGAGGAGTACAGCAGCAACAGCGGCAATACAC
CAGAAAGGTCAGTGAGGAGCAGAGCAGAGCACCCACGCAGAGAGCGGGACAAGACAATCCGTAAGGGACGGCACGGAGAACCATCGCCTACAGAAAAGAG
CAGCAACACGGCAAGTCACGGCGGGCCGTCGGTGTGTGCGGGTCAGCCCTCACGCGGTGCGACACGCCACACCCAACAGGGAATGACAGACAGAGAGGCG
GAGAGAGATGAGTGGACGCCGTCAAGAGGCACTCACAATCAACATGGCCCGTGAGGATGCGGCCACTCCACGCAGGAGCACAGGAGAAAAGGGTGAGAGG
GAAAAGGCAAGAAGCAGCACAACACACACGGAAGGAACAAACGACAGGCGGGAAAAGCACCGCCAAGGGCCTCATACTGGCCGGCAACTCCACACCAGCC
CTCACACACACACACACCATCGCAGTGCTGCCAGTCCGCGGGTGAGAGGATTTGGTCCTCCACAAAACAAACGCACACACTGCCAGCAATCAACCACCGT
GGACAAGGACAAGAAGCGACACACCGCCACCGCCTCCAGCTCAATCCCACGGACAACGGGATACGGCCACAGCCCCGCAGTCAACACACAACGCACACCA
AGCAAGCAATCACCCAAAGAGCCACACGCGGAAGCGATTCCTCATCCATCCATGACGCGGCGCCTCACTCCATGCGGTCACACGGAGTGCACCATTTCCC
CAATAGAACCTATTCGTCGTCCATCCCTTTAAGATGCTTCTGTTAATGATGGACCTTAAAACACAATAGAAGAAAATGGACAATGCGGTAACGCCGTGAC
ACCGCCAGCCACAATGAATCCCTCATACCGGGCAATTCTTCAATTGCGCCTCGCCCACCGCCCACACGTCGTGCAGGTCCAGCCACCCGCCGACACCGAC
CGTCCCACCGTCGCAGCACACCAGCGACGACGCAACAGACCCCTCGACGCCCACAAAGCGCAGCACCGAATCAAACACCGCAAGCCGCTCGCCAAGCACA
AGGCCGCCGCCGCTGCTCACAACCGAGACGTTCGTCACGGAGAACACCGAGTGGTTCCGCAGACTGAGAATCGACGAGGACGTCGTCGGACCGCCCGACA
CCTCCAGCAACACGCCGTCAAGCAACACCGCGCTCGACAGCAGTTCCACACCGCCGCCAACGTACACCGCCGACCCGCCCGCCTGCAACGACCTCAGCAC
AGTGTTGCTCACACGCAGCTGCGTCCGCAACAGCGACGTCGCGTGCAGCACAAGCGGCGACGCCACCGCGTCCGTCAGTCCGCTCAGCTGGGAGTAGCGC
ATCGGCCCCGCCGTCACAATCGTCGAGTCACGGACCGTCACGTTCGTGTGTGCCGGCAGGTTGTGCACAAACACGAGCGAGCAGTAGCCGCCGGACAGCC
CGCTCACGCTCACCTCCAGGCTCCGGTCACTCGCCGGCTCGCCGCTGTAGCCCCGCACGTGGGGATCTGCACACCGCCGTCGCACACGCAGTTCCTCAGT
TCAATGCGCAGCGCGCCGGGAAGCATCGCCGGCACGTCGAGCACAACAGCCACGCCGTTCGTGATGTACACGCCGTCCATCAGCACCGTGTCCACGGCGC
GGCCAACCGTGATGGCCCTGTCCTCCGTGCCGCCCCGCAGTCGCAACGGCACCGCATGCACAGCAGGCATCCACGCCGCCACCGCAACCAGCGCCAACAC
CACAAGCAGCGCTGCACGCACAGTTACTATAGCCCTGCGCCGCACGCGGTGCCGGCTGCGCGGACACGCACCCGTCGCAGACCACATCCGCCGACCCACA
CAAGTACAAACAAAACTGTCGTGGTGTGTCGCACTCGTCCCGTCGAACGTAACTCCTGTCCAACAAATCCCTTTCTACAGATAGCAAATCCAGGTACACA
ATTCTGCCAGATCGTTATCCCTCTAATACCATTCCTAATACCGCAAGTAATACCTAGCACCTTGAAACGATAGTTGTGCTGGACAAGCAAAGGTATCTCT
CTGACTGCTCGGTCAGAATAAAAGACTGCAACAAAAGTAACACGGCACGCAGAGGCATCCGGCCACAGACAGTCACCGCCACATCACAACCACCAACAAA
AAGAAGCGCAGACGCCATCACGCCAGTGATACCATCGCCCCTCCACCGCCAACGCAGCCTCACGCAACCACCACGCAGAGTGACAGGATCCCAGCAAAAA
GACACATGACTATTGGCACCGCTCTTGCAGCCAAATGTTTCTACCACAGAGCAGTCCCGATGCCGTGAAAGACGCACAAGGGCCAAGACAGTACCACGTG
GCGGCGTTGCAACCGGCAGTCAAAGAGCGCGTCCAAGAACATGGTAGTGGTGGCGCGGAAAAGGGGTGGAGAAATCGCCGCTCGCCAGCAGTCAAGGCGT
CTTTTCTTGTTCGCACAGGTCAGCATTGCACAGCAAGCAGCGGCACCATACGCGCACACGGCACACACACAAGGACGAATAAAGAAGTACGGTGGCAACA
GCCAGACACGGGGGAAAAGGGTCCACACGATCTTGCGGTCTGTTGACTCATAGACGTCCTGTTTGTAGTCATGTCGCTGACGCGCACCGCGCGTGTCCGC
AGTGGACTCAGAGGAGGAGGAGGGGAGAGAGAGGCGCGGTGCGGTCCCTGTCCATCTCGGTTGGTTGTGACGCCAGCAACGCCACCTCCTCAGATCGCCT
GCAGCAAAGACCGTCACCGTCAGCAGCGGTCGGCGCCTTCCTTCTCCACCGCCGCCGTCACGCGCCTCCTCTCACACCAACACAGCGGGGGAGCAGCTGC
CACACGCAACCGCCAGCACCAGGTGCGAGAGAAGCAACCAACCACACTGCAATACATACATCTTCTAAGTGTCGCCACGCGTGTGCCTACGGTCGCGAAA
AGAAAAAAAAAGCAAAGCATCCGAGGGCACACACAACCACAGAAGAGTGTCAGACAAAAAGATCACACGGGATGACCGGTGGAACGCAACACTGCACGGC
TGCCCACGCTGTGGCAAGCCGCGGGACACATGTTGGAAAGTAAAAAAAAAAAGTTAAATCGTCTTCCATTATGAATTCACTCAAAAACAAAAAAAACTGC
ACGCTGGTGCATTTGTTTCGCCTGCAGATAAAAATAAACAAATAAATACGTTACACTCGTTATAGTCGTTTAAATCCCCGGTGTCCACACATTATTTATA
TTCCACTGGGACACTCGGCGTGGTTTCGTGTCCCCATTCCATTGTCTCTTTTATTAGCCGGCGCCATCGGCGTGACACACAGTGCCGGGAGCGCCCATGA
TCAATTTAAAAAAAAGGGGGGGAAAAACACTGAGTAGATCCCTTAATTGTCGGACCACAAAAAAAAAAAAAGAAAAAAACACAAAAAACGCGTTGCTGGC
GCTGGGGAAAGCATGCTTCCACATGGAGGAAGAGCTCTGCGCAGCGAAGGGGATGTAAAATAAAATGGTCAAAACCAGATAAAACGGTTAAAACAAAATG
TCCACAGAAAGCGGCAATTACTTAAAAGAGTGCGTCGACAGACGCATATGTTCCCGCTGGAGGCAGGAAGTCCTCACTGAGATTTCTCAGTAAAGGGCCA
CAGAGGCGCAAAACCCCAGCCCCAGCAGCAGCAGCAACCGCGAAATGCCCCCACGCATGGAACCGTCACCTTTTCCTTTTTTGCCGTCACCGTTTCCTTT
TTTATCGTCACCGTTTCCTTTTTTGTCGCCACCGTTTCCTTTTTTATCGTCACCGTTTCCTTTTTTGTCGTCACCGTTTCCTTTTTTGTCGTCACCGTTT
CCTTTTTTGTCGTCGCTCTTCCTGACCATTTTTAGTTCACCGACACTCAGTGGGCGGTTGTACAGAAAGACGTTCGTCACTGTCACGCTGCTGTCGCTGT
CTCCCTCGTCGCCCCCAAAGTAGAAATGTGTGATTTCATGTCCCAGCGCCCCAACTTTCGGTATCTTCGCTGGGCTCCCCACAATCACACCATCCACGTA
CACGGAGCCCTTGTTGCCGTCCTGCAGCATGAGCGCCACCTGGTGTTCTTTCCCCAGCTCCCAAGTGGTGTTCGATGTCGTCTTCTTCCCATCAAACACC
GTCTCCCACGTTTTATTCATTCCGCACGACAGCCCAATGATCTTCGCGCCGTGACCGTCCCCCAGACCCGCACCCAGCAGAGGAGTGCTCCCCTTCGGAA
CCTGGTGGATGGTCACCGTCGCCACAAGGGTGAATCTGTGGTTCACAAAGCTGTACTGTCTGTTATCCTCCCGGCTGTTCACATGCCATGCTGCCATGGA
CCCAGGCCCCGTGAACTTGAAACCATTTTTGACCTTCGCTGCTTTCGTCACGGATGCATCCACGCAACGGTACTCGTCGATCCACGTGTCGCCACCGGAC
GACGTATTGGACAGGAATCCAACCAGACCAGCCGTGGGTGTGGACGACTCGGAAAAGGAGGCGTCCAGCTGTGCCCAAGTCCTCAGGACAGACTTGATCG
TCTTCAGCTCATCAGTCAGGCGGGCAAGTGAGATGGCTGTGCTTTCACGATCTCCCTTCGCTTGTAAAAGGTGCAATGCATCATCCGAGTACAGCAGGTT
GCTGTCAAGCGTCTTATTCACAACACTGTCCTCAGAAACCGGTCCGATTTGAAGCGTGCGGTTGTTATCCGTGACCCAAAGGTAGAGCGCATTGGGTTCG
CTCGCTTCCAAGGGATGGCTAGCTTTATGAGTGTACAGCATGACCTTCCTTCCCTCAACGATCGCAGTGATGAGAGCTCCCACATGCAAACCTTCGTCCC
AACGAGCTCCTGATTTTGACTTGGTCCACACGCCTGAGAGTGTCCCGATGGCCTCCGTCCAATTTTTCCCCATGTCACGCGACTCAAACACCTTGCGGCC
ACCCCCACAAAGAGCAACCATGAGAAGCTTTCCATTCTCCCACTCGGTGATGCGGGGGTAAAAGCAGTCGGCAGGGGAAGTCCTCCCTGGGAACTCCCAG
CTTTTGCCATTGTCCGTCGAATAAGTGATCATGGAGACAGGGTGATTTGTTCCATTCGCCGCAATCAGGGGACACACAAGCGTGCCGTTCCCCATCACAA
TGCCTGAGCCACCAGTACCCGCAAAATGATCCAGGCCGCTTTTCATCTTTTGGGGGATCTGTGGTAACAACGATGTGGGTTCACCCCAGCTGATCTGTTT
GCTGTGCTTTATGTCCTTGGCCTGCGTGACCTCACCCACAACCAGTTGAATATCCCATTCGTCCCGCAACCACTTCATATAATCATAGTTGTATTTCCAT
TCATAGCCTCCCGCAATTAGAAACACCTTATTGTCCCTTGCAACTGCCGTGGGCCAGTACCAAACGCTCACATGATCCTTTCCATTCCAACCGCCAAGGG
CGGTGTGTGTCTTCCATCCATTGTTAGTGATCTCAGCGACAATGGACGGCCACGTCCCCGCAGCGCTGATGTACCCCGCCACAATATCAGAAGAATCGAG
CCAACCCGATTCGTGGGGGGTCATTATACTTGACGCGGCCCCCGGCAAAAGCGGCAATTACTCCACCAGCACTGACAAGAGAGGGTGAAACAAATGAATC
CCTCGGCGTACCTGCAGCAGACCCATTTTTTGCCACCACCTGCGTCTTATTCGGCAAAAAAATATCGACCCATTTCGGCAGTTGCACGACCCCGGACTTA
CTCTCCACAGCGGCCGCAGCTCCACAGGTGCCGCAGCACATCATCACAAAGAGGAGGAGCAGCACCGCGGAAGTAAACAAGTGCCGGGACATGTTGGGCC
TCTGCGGCTCACTCTCTCCTCCTTCCCTCCTCCTTCCGCTGGATCCGGTCACACGGCGACGGTTGTCTGTGCGGGGTGCCTTCACTGCACCAACACGTGA
AAGCATATAAATATGTGTGTATGGGCGGTCTGTGTGTTGTTGGTCCTTTCAGTGCCTTCTAATCTCACAGTAGCGATTAGCGCTTGTTTTCTTTCTTTCC
TAGCGTGTCTGTGTTCAAGAAGTGGAGGAGTACAGCAGCAACAGCGGCAATACACCAGAAAGGTCAGTGAGGAGCAGAGCAGAGCACCCACGCAGAGAGC
GGGACAAGACAATCCGTAAGGGACGGCACGGAGAACCATCGCCTACAGAAAAGAGCAGCAACACGGCAAGTCACGGCGGGCCGTCGGTGTGTGCGGGTCA
GCTCTCACGTGGTGCGACACGCCACACCCAACAGGGAATGACAGACAGACAGGCGGAGAGAAATGAATGAATGGATGCCGTCAAGAGGCACTCACAATCA
ACATGGCCCGTGAGGATGCGGCCACTCCACGCAGGAGCACAGGAGAAAAGGGGGAAAAGGCAAGAAGCAGCACAACACACACGGAAGGAACAAACGACAG
GCGGGAAAAGCACCGCCAAGGGCCTCATACTGGCCGGCAACTCCACACCAGCCCTCACACACACACCATCGCAGTGCTGCCAGTCCGCGGGTGAGAGGAT
TTGGTCCTCCACACAACAAACGCACACACTGCTAGCAATCAACCACCGTGGACAAGGACAAGAAGCGACACACCGCCACCGCCTCCAGCTCAATCCCACG
GACAACGGGATACGGCCACAGCCCCGCAGTCAACACACAACGCACACCAAGCAAGCAATCACCCAAAGAGCCACACGCGGAAGCGATTCCTCATCCATCC
ATGACGCGGCGCCTCACTCCATGCGGTCACACGGAGTGCACCATTTCCCCAATAGAACCTATTCGTCGTCCATCCCTTTAAGATGCTTCTGTTAATGATG
GACCTTAAAACACAATAGAAGAAAATGGACAATGCGGTAACGCCGTGACACCGCCAGCCACAATGAATCCCTCATACCGGGCAATTCTTCAATTGCGCCT
CGCCCACCGCCCACACGTCGTGCAGGTCCAGCCACCCGCCGACACCGACCGTCCCACCGTCGCAGCACACCAGCGACGACGCAGCAGACCCCTCGACGCC
CACAAAGCGCAGCACCGAATCAAACACCGCAAGCCGCTCGCCAAGCACAAGGCCGCCGCCGCTGCTCACAACCGAGACGTTCGTCACGGAGAACACCGAG
TGGTTCCGCAGACTGAGAATCGACGAGGACGTCGTCGGACCGCCCGACACCTCCAGCAACACGCCGTCAAGCAACACCGCGCTCGACAGCAGTTCCACAC
CGCCGCCAACGTACACCGCCGACCCGCCCGCCTGCAACGACCTCAGCACAGTGTTGCTCACACGCAGCTGCGTCCGCAACAGCGACGTCGCGTGCAGCAC
AAGCGGCGACGCCACCGCGTCCGTCAGCCCGCTCAGCTGGGAGTAGCGCATCGGCCCCGCCGTCACAATCGTCGAGTCACGGACCGTCACGTTCGTGTGT
GCCGGCAGGTTGTGCACAAACACGAGCGAGCAGTAGCCGCCGGACAGCCCGCTCACGCTCACCTCCAGGCTCCGGTCACTCGCCGGCTCGCCGCTGTAGC
CCCGCACGTGGGGATCTGCACACCGCCGTCGCACACGCAGTTCCTCAGTTCAATGCGCAGCGCGCCGGGAAGCATCGCCGGCACGTCGAGCACAACAGCC
ACGCCGTTCGTGATGTACACGCCGTCCATCAGCACCGTGTCCACGGCGCGGCCAACCGTGATGGCCCTGTCCTCCGTGCCGCCCCGCAGTCGCAACGGCA
CCGCATGCACAGCAGGCATCCACGCCGCCACCGCAACCAGCGCCAACACCACAAGCAGCGCTGCACGCACAGTTACTATAGCCCTGCGCCGCACGCGGTG
CCGGCTGCGCGGACACGCACCCGTCGCAGACCACATCCGCCGACCCACACAAGTACAAACAAAACTGTCGTGGTGTGTCGCACTCGTCCCGTCGAACGTA
ACTCCTGTCCAACAAATCCCTTTCTACAGATAGCAAATCCAGGTACACAATTCTGCCAGATCGTTATCCCTCTAATACCATTCCTAATACCGCAAGTAAT
ACCTAGCACCTTGAAACGATAGTTGTGCTGGACAAGCAAAGGTATCTCTCTGACTGCTCGGTCAGAATAAAAGACTGCAACAAAAGTAACACGGCACGCA
GAGGCATCCGGCCACAGACAGTCACCGCCACATCACAACCACCAACAAAAAGAAGCGCAGACGCCATCACGCCAGTGATACCATCGCCCCTCCACCGCCA
ACGCAGCCTCACGCAACCACCACGCAGAGTGACAGGATCCCAGCAAAAAGACACATGACTATTGGCACCGCTCTTGCAGCCAAATGTTTCTACCACAGAG
CAGTCCCGATGCCGTGAAAGACGCACAAGGGCCAAGACAGTACCACGTGGCGGCGTTGCAACCGGCAGTCAACGAGCGCGTCCAAGAACATGGTAGTGGT
GGCGCGGAAAAGGGGTGGAGAAATCGCCGCTCGCCAGCAGTCAAGGCGTCTTTTCTTGTTCGCACAGGTCAGCATTGCACAGCAAGCAGCGGCACCATAC
GCGCACACGGCACACACACAAGGACGAATAAAAAAGTACGGTGGCAACAGCCAGACACGGGGGAAAAGGGTCCACACGATCTTGCGGTCTGTTGACTCAT
AGACGTCCTGTTTGTAGTCATGTCGCTGACGCGCACCGCGCGTGTCCGCAGTGGACTCAGAGGAGGAGGAGGGGAGAGAGAGGCGCGGTGCGGTCCCTGT
CCATCTCGGTTGGTTGTGACGCCAGCAACGCCACCTCCTCAGATCGCCTGCAGCAAAGACCGTCACCGTCAGCAGCGGTCGGCGCCTTCCTTCTCCACCG
CCGCCGTCACGCGCCTCCTCTCACACCAACACAGCGGGGGAGCAGCTGCCACACGCAACCGCCAGCACCAGGTGCGAGAGAAGCAACCAACCACACTGCA
ATACATACATCTTCTAAGTGTCGCCGCGTGTGTGCCTACGGTCGCGAAAAGAAAAAAAAAGCAAAGCATCCGAGGGCACACACAACCACAGAAGAGTGTC
AGACAAAAAGATCACACGGGATGACCGGTGGAACGCAACACTGCACGGCTGCCCACGCTGTGGCAAGCCGCGGGACACATGTTGGAAAGTAAAAAAAAAA
AGTTAAATCGTCTTCCATTATGAATTCACTCAAAAACAAAAAAAACTGCACGCTGGTGCATTTGTTTCGCCTGCAGATAAAAATAAACAAATAAATACGT
TACACTCGTTATAGTCGTTTAAATCCCCGGTGTCCACACATTATTTATATTCCACTGGGACACTCGGCGTGGTTTCGTGTCCCCATTCCATTGTCTCTTT
TATTAGCCGGCGCCATCGGCGTGACACACAGTGCCGGGAGCGCCCATGATCAATTTAAAAAAAAGGGGGGGAAAAACACTGAGTAGATCCCTTAATTGTC
GGACCACAAAAAAAAAAAAAGAAAAAAACACAAAAAACGCGTTGCTGGCGCTGGGGAAAGCATGCTTCCACATGGAGGAAGAGCTCTGCGCAGCGAAGGG
GATGTAAAATAAAATGGTCAAAACCAGATAAAACGGTTAAAACAAAATGTCCACAGAAAGCGGCAATTACTTAAAAGAGTGCGTCGACAGACGCATATGT
TCCCGCTGGAGGCAGGAAGTCCTCACTGAGATTTCTCAGTAAAGGGCCACAGAGGCGCAAAACCCCAGCCCCAGCAGCAGCAGCAACCGCGAAATGCCCC
CACGCATGGAACCGTCACCTTTTCCTTTTTTGCCGTCACCGTTTCCTTTTTTGTCGTCACCGTTTCCTTTTTTGTCGTCACCGTTTCCTTTTTTGTCGTC
GCTCTTCCTGACCATTTTTAGTTCACCGACACTCAGTGGGCGGTTGTACAGAAAGACGTTCGTCACTGTCACGCTGCTGTCGCTGTCTCCCTCGTCGCCC
CCAAAGTAGAAATGTGTGATTTCATGTCCCAGCGCCCCAACTTTCGGTATCTTCGCTGGGCTCCCCACAATCACACCATCCACGTACACGGAGCCCTTGT
TGCCGTCCTGCAGCATGAGCGCCACCTGGCGTTCTTTCCCCAGCTCCCAAGTGGTGTTCGATGTCGTCTTCTTCCCATCAAACACCGTCTCCCACGTTTT
ATTCATTCCGCACGACAGCCCAATGATCTTCGCGCCGTGACCGTCCCCCAGACCCGCACCCAGCAGAGGAGTGCTCCCCTTCGGAACCTGGTGGATGGTC
ACCGTCGCCACAAGGGTGAATCTGTGGTTCACAAAGCTGTACTGTCTGTTATCCTCCCGGCTGTTCACATGCCATGCTGCCATGGACCCAGGCCCCGTGA
ACTTGAAACCATTTTTGACCTTCGCTGCTTTCTTCACGGATGCATCCACGCAACGGTACTCGTCGATCCACGTGTCGCCACCGGACGACGTATTGGACAG
GAATCCAACCAGACCAGCCGTGGGTGTGGACGACTCGGAAAAGGAGGCGTCCAGCTGTGCCCAAGTCCTCAGGACAGACTTGATCGTCTTCAGCTCATCA
GTCAGGCGGGCAAGTGAGATGGCTGTGCTTTCACGATCTCCCTTCGCTTGTAAAAGGTGCAATGCATCATCCGAGTACAGCAGGTTGCTGTCAAGCGTCT
TATTCACAACACTGTCCTCAGAAACCGGTCCGATTTGAAGCGTGCGGTTGTTATCCGTGACCCAAAGGTAGAGCGCATTGGGTTCGCTCGCTTCCAAGGG
ATGGCTAGCTTTATGAGTGTACAGCATGACCTTCCTTCCCTCAACGATCGCAGTGATGAGAGCTCCCACATGCAAACCTTCGTCCCAACGAGCTCCTGAT
TTTGACTTGGTCCACACGCCTGAGAGTGTCCCGATGGCCTCCGTCCAATTTTTCCCCATGTCACGCGACTCAAACACCTTGCGGCCACCCCCACAAAGAG
CAACCATGAGAAGCTTTCCATTCTCCCACTCGGTGATGCGGGGGTAAAAGCAGTCGGCAGGGGAAGTCCTCCCTGGGAACTCCCAGCTTTTGCCATTGTC
CGTCGAATAAGTGATCATGGAGACAGGGTGATTTGTTCCATTCGCCGCAATCAGGGGACACACAAGCGTGCCGTTCCCCATCACAATGCCTGAGCCACCA
GTACCCGCAAAATGATCCAGGCCGCTTTTCATCTTTTGGGGGATCTGTGGTAACAACGATGTGGGTTCACCCCAGCTGATCTGTTTGCTGTGCTTTATGT
CCTTGGCCTGCGTGACCTCACCCACAACCAGTTGAATATCCCATTCGTCCCGCAACCACTTCATATAATCATAGTTGTATTTCCATTCATAGCCTCCCGC
AATTAGAAACACCTTATTGTCCCTTGCAACTGCCGTGGGCCAGTACCAAACGCTCACATGATCCTTTCCATTCCAACCGCCAAGGGCGGTGTGTGTCTTC
CATCCATTGTTAGTGATCTCAGCGACAATGGACGGCCACGTCCCCGCAGCGCTGATGTACCCCGCCACAATATCAGAAGAATCGAGCCAACCCGATTTGT
GGGGGTCATTATACTTGACGCGGCCCCCGGCAAAAGCGGCAATTACTCCACCAGCACTGACAAGAGAGGGTGAAACAAATGAATCCCTCGGCGTACCTGC
AGCAGACCCATTTTTTGCCACCACCTGCGTCTTATTCGGCAAAAAAATATCGACCCATTTCGGCAGTTGCACGACCCCGGACTTACTCTCCACAGCGGCC
GCAGCTCCACAGGTGCCGCAGCACATCATCACAAAGAGGAGGAGCAGCACCGCGGAAGTAAACAAGTGCCGGGACATGTTGGGCCTCTGCGGCTCACTCT
CTCCTCCTTCCCTCCTCCTTCCGCTGGATCCGGTCACACGGCGACGGTTGTCTGTGCGGGGTGCCTTCACTGCACCAACACGTGAAAGCATATAAATATG
TGTGTATGGGCGGTCTGTGTGTTGTTGGTCCTTTCAGTGCCTTCTAATCTCACAGTAGCGATTAGCGCTTGTTTTCTTTCTTTCCTAGCGTGTCTGTGTT
CAAGAAGTGGAGGAGTACAGCAGCAACAGCGGCAATACACCAGAAAGGTCAGTGAGGAGCAGAGCAGAGCACCCACGCAGAGAGCGGGACAAGACAATCC
GTAAGGGACGGCACGGAGAACCATCGCCTACAGAAAAGAGCAGCAACACGGCAAGTCACGGCGGGCCGTCGGTGTGTGCGGGTCAGCCCTCACGCGGTGC
GACACGCCACACCCAACAGGGAATGACAGACAGAGAGGCGGAGAGAGATGAGTGGACGCCGTCAAGAGGCACTCACAATCAACATGGCCCGTGAGGATGC
GGCCACTCCACGCAGGAGCACAGGAGAAAAGGGTGAGAGGGAAAAGGCAAGAAGCAGCACAACACACACGGAAGGAACAAACGACAGGCGGGAAAAGCAC
CGCCAAGGGCCTCATACTGGCCGGCAACTCCACACCAGCCCTCACACACACACACACCATCGCAGTGCTGCCAGTCCGCGGGTGAGAGGATTTGGTCCTC
CACAAAACAAACGCACACACTGCCAGCAATCAACCACCGTGGACAAGGACAAGAAGCGACACACCGCCACCGCCTCCAGCTCAATCCCACGGACAACGGG
ATACGGCCACAGCCCCGCAGTCAACACACAACGCACACCAAGCAAGCAATCACCCAAAGAGCCACACGCGGAAGCGATTCCTCATCCATCCATGACGCGG
CGCCTCACTCCATGCGGTCACACGGAGTGCACCATTTCCCCAATAGAACCTATTCGTCGTCCATCCCTTTAAGATGCTTCTGTTAATGATGGACCTTAAA
ACACAATAGAAGAAAATGGACAATGCGGTAACGCCGTGACACCGCCAGCCACAATGAATCCCTCATACCGGGCAATTCTTCAATTGCGCCTCGCCCACCG
CCCACACGTCGTGCAGGTCCAGCCACCCGCCGACACCGACCGTCCCACCGTCGCAGCACACCAGCGACGACGCAACAGACCCCTCGACGCCCACAAAGCG
CAGCACCGAATCAAACACCGCAAGCCGCTCGCCAAGCACAAGGCCGCCGCCGCTGCTCACAACCGAGACGTTCGTCACGGAGAACACCGAGTGGTTCCGC
AGACTGAGAATCGACGAGGACGTCGTCGGACCGCCCGACACCTCCAGCAACACGCCGTCAAGCAACACCGCGCTCGACAGCAGTTCCACACCGCCGCCAA
CGTACACCGCCGACCCGCCCGCCTGCAACGACCTCAGCACAGTGTTGCTCACACGCAGCTGCGTCCGCAACAGCGACGTCGCGTGCAGCACAAGCGGCGA
CGCCACCGCGTCCGTCAGTCCGCTCAGCTGGGAGTAGCGCATCGGCCCCGCCGTCACAATCGTCGAGTCACGGACCGTCACGTTCGTGTGTGCCGGCAGG
TTGTGCACAAACACGAGCGAGCAGTAGCCGCCGGACAGCCCGCTCACGCTCACCTCCAGGCTCCGGTCACTCGCCGGCTCGCCGCTGTAGCCCCGCACGT
GGGGATCTGCACACCGCCGTCGCACACGCAGTTCCTCAGTTCAATGCGCAGCGCGCCGGGAAGCATCGCCGGCACGTCGAGCACAACAGCCACGCCGTTC
GTGATGTACACGCTGTCCATCAGCACCGTGTCCACGGCGCGGCCAACCGTGATGGCCCTGTCCTCCGTGCCGCCCCGCAGTCGCAACACCACCGCATGCA
CAGCAGGCATCCACGCCGCCACCGCAACCAGCGCCAACACCACAAGCAGCGCTGCACGCACAGTTACTATAGCCCTGCGCCGCACGCGGTGCCGGCTGCG
CGGACACGCACCCGCCGCAGACCACATCCGCCGACCCACACAAGTACAAACAAAACCGTCGTGGTGTGTCGCACTCGTCCCGTCGAACGTAACTCCTGTC
CAACAAATCCCTTTCTACAGGTAGCAAATCCAGGTACACAATTCTGCCAGATCGTTATCCCTCTAATACCATTCCTAATACCGCAAGTAATACCTAGCAC
CTTGAAACGATAGTTGTGCTGGTCAAGCAAAGGTATCTCTCTGACTGCTCGGTCAGAATAAAAGACTGCAACAAAAGTAACACGGCACGCAGAGGCATCC
GGCCACAGACAGTCACCGCCACATCACAACCACCAACAAAAAGAAGCGCAGACGCCATCACGCCAGTGATACCATCGCCCCTCCACCGCCAACGCAGCCT
CACGCAACCACCACGCAGAGTGACAGGATCCCAGCAAAAAGACACATGACTATTGGCACCGCTCTTGCAGCCAAATGTTTCTACCACAGAGCAGTCCCGA
TGCCGTGAAAGACGCACAAGGGCCAAGACAGTACCACGTGGCGGCGTTGCAACCGGCAGTCAAAGAGCGCGTCCAAGAACATGGTAGTGGTGGCGCGGAA
AAGGGGTGGAGAAATCGCCGCTCGCCAGCAGTCAAGGCGTCTTTTCTTGTTCGCACAGGTCAGCATTGCACAGCAAGCAGCGGCACCATACGCGCACACG
GCACACACACAAGGACGAATAAAAAAGTACGGTGGCAACAGCCAGACACGGGGGAAAAGGGTCCACACGATCTTGCGGTCTGTTGACTCATAGACGTCCT
GTTTGTAGTCATGTCGCTGACGCGCACCGCGCGTGTCCGCAGTGGACTCAGAGGAGGAGGAGGGGAGAGAGAGGCGCGGTGCGGTCCCTGTCCATCTCGG
TTGGTTGTGACGCCAGCAACGCCACCTCCTCAGATCGCCTGCAGCAAAGACCGTCACCGTCAGCAGCGGTCGGCGCCTTCCTTCTCCACCGCCGCCGTCA
CGCGCCTCCTCTCACACCAACACAGCGGGGGAGCAGCTGCCACACGCAACCGCCAGCACCAGGTGCGAGAGAAGCAACCAACCACACTGCAATACATACA
TCTTCTAAGTGTCGCCGCGTGTGTGCCTACGGTCGCGAAAAGAAAAAAAAAGCAAAGCATCCGAGGGCACACACAACCACAGAAGAGTGTCAGACAAAAA
GATCACACGGGATGACCGGTGGAACGCAACACTGCACGGCTGCCCACGCTGTGGCAAGCCGCGGGACACATGTTGGAAAGTAAAAAAAAAAAGTTAAATC
GTCTTCCATTATGAATTCACTCAAAAACAAAAAAAACTGCACGCTGGTGCATTTGTTTCGCCTGCAGATAAAAATAAACAAATAAATACGTTACACTCGT
TATAGTCGTTTAAATCCCCGGTGTCCACACATTATTTATATTCCACTGGGACACTCGGCGTGGTTTCGTGTCCCCATTCCATTGTCTCTTTTATTAGCCG
GCGCCATCGGCGTGACACACAGTGCCGGGAGCGCCCATGATCAATTTAAAAAAAAGGGGGGGAAAAACACTGAGTAGATCCCTTAATTGTCGGACCACAA
AAAAAAAAAAAGAAAAAAACACAAAAAACGCGTTGCTGGCGCTGGGGAAAGCATGCTTCCACATGGAGGAAGAGCTCTGCGCAGCGAAGGGGATGTAAAA
TAAAATGGTCAAAACCAGATAAAACGGTTAAAACAAAATGTCCACAGAAAGCGGCAATTACTTAAAAGAGTGCGTCGACAGACGCATATGTTCCCGCTGG
AGGCAGGAAGTCCTCACTGAGATTTCTCAGTAAAGGGCCACAGAGGCGCAAAACCCCAGCCCCAGCAGCAGCAGCAACCGCGAAATGCCCCCACGCATGG
AACCGTCACCTTTTCCTTTTTTGCCGTCACCTTTTCCTTTTTTGCCGTCACCGTTTCCTTTTTTATCGTCACCGTTTCCTTTTTTGTCGTCACCGTTTCC
TTTTTTGTCGTCACCGTTTCCTTTTTTGTCGTCACCGTTTCCTTTTTTGTCGTCACCGTTTCCTTTTTTGTCGTCACCGTTTCCTTTTTTGTCGTCGCTC
TTCCTGACCATTTTTAGTTCACCGACACTCAGTGGGCGGTTGTACAGAAAGACGTTCGTCACTGTCACGCTGCTGTCGCTGTCTCCCTCGTCGCCCCCAA
AGTAGAAATGTGTGATTTCATGTCCCAGCGCCCCAACTTTCGGTATCTTCGCTGGGCTCCCCACAATCACACCATCCAAGTACACGGAGCCCTTGTTGCC
GTCCTGCAGCATGAGCGCCACCTGGTGTTCTTTCCCCAGCTCCCAAGTGGTGTTCGATGTCGTCTTCTTCCCATCAAACACCGTCTCCCACGTTTTATTC
ATTCCGCACGACAGCCCAATGATCTTCGCGCCGTGACCGTCCCCCAGACCCGCACCCAGCAGAGGAGTGCTCCCCTTCGGAACCTGGTGGATGGTCACCG
TCGCCACAAGGGTGAATCTGTGGTTCACAAAGCTGTACTGTCTGTTATCCTCCCGGCTGTTCACATGCCATGCTGCCATGGACCCAGGCCCCGTGAACTT
GAAACCATTTTTGACCTTCGCTGCTTTCGTCACGGATGCATCCACGCAACGGTACTCGTCGATCCACGTGTCGCCACCGGACGACGTATTGGACAGGAAT
CCAACCAGACCAGCCGTGGGTGTGGACGACTCGGAAAAGGAGGCGTCCAGCTGTGCCCAAGTCCTCAGGACAGACTTGATCGTCTTCAGCTCATCAGTCA
GGCGGGCAAGTGAGATGGCTGTGCTTTCACGATCTCCCTTCGCTTGTAAAAGGTGCAATGCATCATCCGAGTACAGCAGGTTGCTGTCAAGCGTCTTATT
CACAACACTGTCCTCAGAAACCGGTCCGATTTGAAGCGTGCGGTTGTTATCCGTGACCCAAAGGTAGAGCGCATTGGGTTCGCTCGCTTCCAAGGGATGG
CTAGCTTTATGAGTGTACAGCATGACCTTCCTTCCCTCAACGATCGCAGTGATGAGAGCTCCCACATGCAAACCTTCGTCCCAACGAGCTCCTGATTTTG
ACTTGGTCCACACGCCTGAGAGTGTCCCGATGGCCTCCGTCCAATTTTTCCCCATGTCACGCGACTCAAACACCTTGCGGCCACCCCCACAAAGAGCAAC
CATGAGAAGCTTTCCATTCTCCCACTCGGTGATGCGGGGGTAAAAGCAGTCGGCAGGGGAAGTCCTCCCTGGGAACTCCCAGCTTTTGCCATTGTCCGTC
GAATAAGTGATCATGGAGACAGGGTGATTTGTTCCATTCGCCGCAATCAGGGGACACACAAGCGTGCCGTTCCCCATCACAATGCCTGAGCCACCAGTAC
CCGCAAAATGATCCAGGCCGCTTTTCATCTTTTGGGGGATCTGTGGTAACAACGATGTGGGTTCACCCCAGCTGATCTGTTTGCTGTGCTTTATGTCCTT
GGCCTGCGTGACCTCACCCACAACCAGTTGAATATCCCATTCGTCCCGCAACCACTTCATATAATCATAGTTGTATTTCCATTCATAGCCTCCCGCAATT
AGAAACACCTTATTGTCCCTTGCAACTGCCGTGGGCCAGTACCAAACGCTCACATGATCCTTTCCATTCCAACCGCCAAGGGCGGTGTGTGTCTTCCATC
CATTGTTAGTGATCTCAGCGACAATGGACGGCCACGTCCCCGCAGCGCTGATGTACCCCGCCACAATATCAGAAGAATCGAGCCAACCCGATTTGTGGGG
GTCATTATACTTGACGCGGCCCCCGGCAAAAGCGGCAATTACTCCACCAGCACTGACAAGAGAGGGTGAGACAAATGAATCCCTCGGCGTACCTGCAGCA
GACCCATTTTTTGCCACCACCTGCGTCTTATTCGGCAAAAAAATATCGACCCATTTCGGCAGTTGCACGACCCCGGACTTACTCTCCACAGCGGCCGCAG
CTCCACAGGTGCCGCAGCACATCATCACAAAGAGGAGGAGCAGCACCGCGGAAGTAAACAAGTGCCGGGACATGTTGGGCCTCTGCGGCTCACTCTCTCC
TCCTTCCCTCCTCCTTCCGCTGGATCCGGTCACACGGCGACGGTTGTCTGTGCGGGGTGCCTTCACTGCACCAACACGTGAAAGCATATAAATATGTGTG
TATGGGCGGTCTGTGTGTTGTTGGTCCTTTCAGTGCCTTCTAATCTCACAGTAGCGATTAGCGCTTGTTTTCTTTCTTTCCTAGCGTGTCTGTGTTCAAG
AAGTGGAGGAGTACAGCAGCAACAGCGGCAATACACCAGAAAGGTCAGTGAGGAGCAGAGCAGAGCACCCACGCAGAGAGCGGGACAAGACAATCCGTAA
GGGACGGCACGGAGAACCATCGCCTACAGAAAAGAGCAGCAACACGGCAAGTCACGGCGGGCCGTCGGTGTGTGCGGGTCAGCCCTCACGCGGTGCGACA
CGCCACACCCAACAGGGAATGACAGACAGAGAGGCGGAGAGAGATGAGTGGATGCCGTCAAGAGGCACTCACAATCAACATGGCCCGTGAGGATGCGGCC
ACTCCACGCAGGAGCACAGGAGAAAAGGGTGAGAGGGAAAAGGCAAGAAGCAGCACAACACACACGGAAGGAACAAACGACAGGCGGGAAAAGCACCGCC
AAGGGCCTCATACTGGCCGGCAACTCCACACCAGCCCTCACACACACACACACCATCGCAGTGCTGCCAGTCCGCGGGTGAGAGGATTTGGTCCTCCACA
CAACAAACGCACACACTGCTAGCAATCAACCACCGTGGACAAGGACAAGAAGCGACACACCGCCACCGCCTCCAGCTCAATCCCACGGACAACGGGATAC
GGCCACAGCCCCGCAGTCAACACACAACGCACACCAAGCAAGCAATCACCCAAAGAGCCACACGCGGAAGCGATTCCTCATCCATCCATGACGCGGCGCC
TCACTCCATGCGGTCACACGGAGTGCACCATTTCCCCAATAGAACCTATTCGTCGTCCATCCCTTTAAGATGCTTCTGTTAATGATGGACCTTAAAACAC
AATAGAAGAAAATGGACAATGCGGTAACGCCGTGACACCGCCAGCCACAATGAATCCCTCATACCGGGCAATTCTTCAATTGCGCCTCGCCCACCGCCCA
CACGTCGTGCAGGTCCAGCCACCCGCCGACACCGACCGTCCCACCGTCGCAGCACACCAGCGACGACGCAACAGACCCCTCGACGCCCACAAAGCGCAGC
ACCGAATCAAACACCGCAAGCCGCTCGCCAAGCACAAGGCCGCCGCCGCTGCTCACAACCGAGACGTTCGTCACGGAGAACACCGAGTGGTTCCGCAGAC
TGAGAATCGACGAGGACGTCGTCGGACCGCCCGACACCTCCAGCAACACGCCGTCAAGCAACACCGCGCTCGACAGCAGTTCCACACCGCCGCCAACGTA
CACCGCCGACCCGCCCGCCTGCAACGACCTCAGCACAGTGTTGCTCACACGCAGCTGCGTCCGCAACAGCGACGTCGCGTGCAGCACAAGCGGCGACGCC
ACCGCGTCCGTCAGTCCGCTCAGCTGGGAGTAGCGCATCGGCCCCGCCGTCACAATCGTCGAGTCACGGACCGTCACGTTCGTGTGTGCCGGCAGGTTGT
GCACAAACACGAGCGAGCAGTAGCCGCCGGACAGCCCGCTCACGCTCACCTCCAGGCTCCGGTCACTCGCCGGCTCGCCGCTGTAGCCCCGCACGTGGGG
ATCTGCACACCGCCGTCGCACACGCAGTTCCTCAGTTCAATGCGCAGCGCGCCGGGAAGCATCGCCGGCACGTCGAGCACAACAGCCACGCCGTTCGTGA
TGTACACGCCGTCCATCAGCACCGTGTCCACGGCGCGGCCAACCGTGATGGCCCTGTCCTCCGTGCCGCCCCGCAGTCGCAACACCACCGCATGCACAGC
AGGCATCCACGCCGCCACCGCAACCAGCGCCAACACCACAAGCAGCGCTGCACGCACAGTTACTATAGCCCTGCGCCGCACGCGGTGCCGGCTGCGCGGA
CACGCACCCGTCGCAGACCACATCCGCCGACCCACACAAGTACAAACAAAACCGTCGTGGTGTGTCGCACTCGTCCCGTCGAACGTAACTCCTGTCCAAC
AAATCCCTTTCTACAGGTAGCAAATCCAGGTACACAATTCTGCCAGATCGTTATCCCTCTAATACCATTCCTAATACCGCAAGTAATACCTAGCACCTTG
AAACGATAGTTGTGCTGGTCAAGCAAAGGTATCTCTCTGACTGCTCGGTCAGAATAAAAGACTGCAACAAAAGTAACACGGCACGCAGAGGCATCCGGCC
ACAGACAGTCACCGCCACATCACAACCACCAACAAAAAGAAGCGCAGACGCCATCACGCCAGTGATACCATCGCCCCTCCACCGCCAACGCAGCCTCACG
CAACCACCACGCAGAGTGACAGGATCCCAGCAAAAAGACACATGACTATTGGCACCGCTCTTGCAGCCAAATGTTTCTACCACAGAGCAGTCCCGATGCC
GTGAAAGACGCACAAGGGCCAAGACAGTACCACGTGGCGGCGTTGCAACCGGCAGTCAACGAGCGCGCAAAAGAAAGTGCTGGTGGCGCAAAATACGTAG
AGAGTGTATCTTCTGCCACCAAAGAATGGCCGTTTCTCGCTTACGCAAGTCGGCGTTGCACGGCGAACAGCTTCCAGGCATATTGCGCGCACACGGCATA
CACGGAGAGGGAAAGCGGAAGGCGAGCAGCCAGACACAGGGAAAAAGGATCCACACCAATTGTTGTTTTTCCTCGCGTCTTCTTAAAGCCAATTTCCTGC
ACGCCAACCAACATCACTCCAAAAAAACGTCGAGGAGTGACACAGCGGGCCCCCAGAATCCCTCCTCGCAAGGCACCGGTGTCTGGCAGAACGTGAGAAA
GGCCACCCACGCCACGAACAGCCACTCGCTGCTGCAGCCACAATGCGCCGTGTGGACCGCACACAACTCTCTGCATCATGCGAGGTCGTCCCCATTCACG
CACATCATCGCGGACGTGTCGCAGTCCACAACAACGGGTACAGCGAAAGGACTCCCTGCGCTACCCACAGCTGAAGCGTCGGTGCCGCACTCGCACAGCG
CCCACTACAACAACAGCGCATCAGCAGCAACTCTCCGGCGAGCGGCACAGTGCTGGGCATCAAGCGGACACCCACACATCCGCACGCACGCCGTAGAGCC
TCTTGTATTGACTGCGTGGCCTAGCAGCGGTCGCAAAAAAGCTCTCAAACGTACCCACAAGCAACGCCACCCACGTCGCACAGCAAGAAAGATCCATGCG
CAAACCATCCGCTCCCCTCCGAGTGCACCCAGCCACCCTCGCGTCATTGCAGAGAGGAACACAAGTGGCCGCCCTCATGGAACATCGGTGCCTCTAGCAG
GAAATAAAAAGGAATGGCGCATGTCAGCAGCAAAGCCGGCAGAGGAACAATCAACGGAACACGGTGACACAAAGTGGAAGCGGAAGCGGCAGAAAAAAAA
AGTGAGCCGCAGCGCTTTGCAGTAGAATAAGCTCCAATGGAAAAAGATTCAAGCAGTACCCCAAAGAAACAAAAAAGAATAAAACAAAATTACCCCAGCA
GATAATTTTATTTCGCGTGTCAAAAAGAATAATAAGACTGCGTGTGTATGTGCGCATGAGTATTACCTGCGCAATGAAAAAAAGAGGTCGTCCTGCTGCA
CGAGCCCACGCGCCCAGCAAATTTAATGCGGTATTCGGCCTTGTCTTCGACGCGTCAGCTTTGCCATCCGTGGGACGCACGGCAGTAAACTCTCCATCGC
ATGGAGGCAGAACAGAAAGGGAAACAAACAGGGAAACCCGTCACTCATGGCAATTTGTATGGGAAACGAGTATTGGGGTAAAAAAAAAAAAAAAATGGAA
TGCCGATTATCCCATAAAAGCACCAGTGAAAAAAAAAAAAGTAAAAATGAGATGAAAAAAAAATTTACCCCCCAACAAAATAAAATAAAAAAGATTCCTC
AGGGTGCAAAGATTAGCTCCAGGAAACATTTTGTCATTCTTCATGAGGCCTCAGAAATACACCCCTCCCTTTTTATTCAAATGACGGCTGTCATGCCCCA
CAACCCCAGCAGGAAAAGCAGTAACACGCGAGTCACACGCATGCACGGCGGCGTCACCGTTTCCTCCATTGAGTCTCAGGCCAGTAATGTTCCAGAAATT
AACGGTGCAGTCACCAGAGGACGGTGCTGCATTGTGCGCTCAGCGAATCGCATCCGCTTCAAAGGTGGTGCTTTTATTAGCCGGTGCAGTGTCAACTCCC
TGTGCCGCCCCTCCTTATCGTTTCCAAGAGAAATTTCAGCTGCACCAGACTAGGAATTCTTGGGGATGCCCTTCGTGGAATTCCGTCCGGCGCCATTGTG
TGGAGCAGGACTGGTATCTAAACCCACTGTTGCCTCGCGAGCAGCGTCTTCTTCTTTGAAGTTAGTCGTGTGTTTTTCACTGCGGGCTTCAGGTACCTGG
GACGGCACATCTTCACTCTCAGCCGTAAGCGGGTTGCCTTGCCGCAGTTGGCGCACAGTGGTCTCTTGCTGCGGCGACCTCGATTCACCATCACCAGCCG
GCTCTTCTTTCGCCACCACCTTCCCTTTTCCTTCTTTTCATCTTTCGTCGTGGAAGAGATATGGTCCCCACAGGGTAATCCAGCGTCAATGAGTTCATCG
CTTTTCGTTGCCGTTGCAGGCAGTGTTTGTGCATTTTTTGTCTCCTGATTCGTCTTTGTCGGTTTGCAGTTGTTCCTCTGCATCTATTGAGGACTTGGGT
GCATAAAGTGATGGTGAATTTACCGTATCCTGGGTGGAGGTATTCCCAGAAACTGTTTCCCTTGTGCCTTCTTGCCCGAGAAGCAGACCTTTGAACCGCG
GATGGATACATTTAAGTACCCGCCCACATATCGTTAACGGAAATTTGCCTCAGAGATCCACTCGGACGTAGCCTTCAAAGCACCGCCGGATACCGTCCGA
CCCTCCAACTCTGTGGTTGATTAGCCAACAGCAGCTGGTATTGGAAGCGTGACTTTACCGGCTGTGATTCTCTCGATGTCTTTCTCCGCCAGTTCGCGGT
TGTACAACAACAAAAAAAAAAAAAAAAAAACGCTGCGCACCGTCAAAAGACTGCTCTCTCCCATCACCCTGCTGTTCCCCACCAATGTGGAATTCCGTGA
GTTCCTACTCGAATTGAGGAAAAAGCCAGCATAGACCTCTTAGTAAATAGTCTTCCCACCAACACGTACACATACCATTCGTCGCTTATACCCATTATTA
CGGCCACCTGTTACGTTGTGTTTCATGTTCCCAAATTACCCACCATCATCGTCTGACAACACCGGAACTCTTACCGTTCAATGTTACTTCACACCTCCCG
TCCTTCGTTTACGAGAGGCCCAAGAGCACAGCTCTGCTGCCCTCCTTTGACACACCATGTTTGATCGCTGTCGCCAAAAGAGTAGAAATGTTGTTCGGAA
ATTTACACAACTGACTATGCGACATTTTGCCAACAAGCCACTCATCTCCTGCCCCAGCAAATTCGAACGTCACACCCCGCTCCGCGAACGTCAATGCCCC
ATGAACGGTTGCATTCACGCAGAGGTACTCGTCCCTTCACTCGGTACCGGTTACGTTACCAAACAGCCAACAAGCCCTTCAGTGGGAGCAGGACCAGTAA
GCGCACGTTTTGTACTCAGATCAACCTTGCCATTGGGCTTGCGCTTCTGTAGGGCGGTGTCCACTTCCTTCCAGCTCCTCACCATATCCATTATCCAGTT
CATCTGCCCAGTCAGGCGCACAGAGACAAGAATGTATGACACTCCATCAGACCTCTTTTCGAACAGTGAAATAAATTCTTTGCCAACGCCATAAAGCCTG
GCACGGGAAATAACGCCACCACCCGCAATAAATTTTGGAAGCATCTTTTTTTTCTGCTCTTACCAGTCGTAGTAACTACACCTCAATTGCGCAGCTCTGG
TAAGCGTACGATGGAATTCAGCAGCAAGAATAACCTTACTCCGCGGGCAGCCATTACAAACGGCTCCAACATCTGCCCTTCCGGCCCGTAAAACTAAGTA
ACAACTACTCATCGGTTTTGAAGCATGAACAGCAGGCGCTTAGCTTCCTCTCTGGCAAAGGGTGCTAGACCCTGGCACCACGTTGAGGTAGCCGGCTGCG
CCAGGGTGGAATCAAAATCCTAAAGGCGTTGCACGTCGGTTGACAAACTTGCATACAAACTTTTGCTTCGCCTTTTTCTTCCGAATACGCTGACGTGGTG
AGAAGTATACCCCGTCTTTCCACAAATTCTGCACTAATGAAACCTCTCTGACAACAGCATTCTCCTCCACCAGTATACTCACCAAACAAAAAAAAATGAA
ACAACCCACCAAATCACAACAACCGACCTCATGCCCACGGCAACAGCGCGCGACGTGTTTTTTTTTTCCAGCCATTTAGCAGATAAATTCTATGGACCGC
ACTTGGCACGGCAACGCGTGCTCCCGGACACCATGGGGCTGTAATTTGACCCGGCAACACGCGGCCGGCTTGGGCGCTGGTGGATGCCGCCAGCCCTGTG
CCAAAAACAGCCTCATGAGGAAAACATTGCTGGCTCTTGGCTTCCCCAAGAATACCGGGTCCCATTGGCCGTGGTAGCACGCTGGGGCGGCCGGCATTGC
CAGTGCGCACGGCTCCTGGCGGCATCCACCACAAAAAATGCCCTCCGCGAGAGCACGCGCCAACCCAAGACGCCACCAGAAGCGGAGCGTGCGTCCGCAC
GTCTCTCGGGTGGAACCAGCAGCGCCCCGCACAGCGCAGGGTGCCGCCGCAAGCCCGTCCCCCGTCCGTCGTCTGCTTCTCGTCCGCCCGCGCCGCAGCC
GTGACGGCCCCTCGCTGCTCGCGGCGCTCTGTGCGTCCAGGAGCCCGCCACAGCAGCCCCTCCTCTCTCTCCAGTCGGCGGGCTCGGCACAACACACTCG
CATGGGCGCGGGGAGTGCGTGAAGGAGAGATCCCCGCGGCATCCTCCTTTGGGAAGCCGCACTCGCCAGCTCGCAGTCACCCCCACCGTGGCACGTTCCA
CCGGCGCGCAACCGTCACACGGCTCGTGCAGCAGCGCCTCCCCTACACTTTGCACACTGCTACAAGAGAACACGCGGGGAAGAAAAAAAGGGACAGCCGC
GCCGTCAACAAGCAAGTGGCCGTGGGCCGTGGGCTTTGCCCCGCACACGAGGCACACCAGCGGCGGGGAGGGCGTCACGGCACGCACTCTCCCACACACA
CCGGGAACCACACCACCAGCAATGACAGCAGTCGCACCGTGAGGCGCTCCGTTCACAAGTAAATCACACGAACGCACGAGAATGCATCCCCAGCAGCTCC
CGACCGCAAGCACTCACCGCGAGATGAGGGCTCAGGCGTGGAAAAGGCCGGAGAAAAAAAAGAAACAATAAATCCCATCCATCACCCAACCGCAAATAAA
CGGTATAACAATATGAGAACAAAAAAAAACCATATACATTGTTCATTGGTGGCCCGGCCCGCACACGCACGTCCAAGCCACGCGCTCCCAGCGGAGGCTC
GTCAGCAGCCCAACACAACAGGCGCCCACTGCCTCCACCACAGCGCTCCGCACGCGGGTCGAGGGCAGGGAGCAGCACGGGGCGGTCAATGACACATTTC
ACGTCATTCGGCCGCAAAGTACATAGAGAATCAACTGGGACACAACAAATAATTAGAAAATACATTCAGAGTAAATAAAAAAAGCTTATCCTTCATATAT
CAATCGCACAAGGGATATATTACGTCCTCCGAGGCCCGTGACACACGAGCAACAGGCGATGTGTCGTTGCCAAAGCGCGCCATCAGCGCTGCGTAGTCAT
CCTCCCGCACATGATGGATACACATCGAGGTCGGCACCACCTGTGAGTGCCCCGTGCCATTACGGGCGTCATGGAAATGGCAGGGCAGTACCTTGACGTA
TATCAACGGCTGGTACTTTATTACCCTCTCAAGAACCCACCCAACCATCACGTCCTCGCGATGAAACCGGAGCAGTGCAAACTCTTCCTCACGCTCCTTG
CTGTACGGTAGGTACGCCAGGCGCCGCAGCGGCTTGTACGAAACCAACGCCTCCGCCACATCCCTCGACAAGGTGTAGCACCAGCCAACCATAAACGTGC
TACCTGGTAAACCCATTTTCACAAAAGTCACAAGACCCATGTGGCCTCCCATGTAGATCCCTCGGCGCGGCAGGAGGCGCAGGTTAGCAACAAACAGCGG
CACGCGGAGAAACATGTCGTCATCGCCCTTCGAAATGTAACGCGCTGTCGGGAACAGGCGGAGCGCAAGGTCAAACCACATGTACACCTTGCGCGTCATA
CCAATCTCCGCCTCATCGCCCCACGAGCCACCGCCACAAATCTTTTTCTTCGTCGTCACGCGGCCCTCGTTCATTGGTAGCGCAACCACATCCTGCCACT
GCTTCGCCTCCTCCAGCAGCGCGGCAGAGTATTCGTAGCCGTGCGACGGGTGTCGCCCAAGGACGTACAGCACGAGCATCGCACCGGTGAAGTCGTTCGC
CCTCGTCGCCACTCCGGGGAACCGCCAGCAAGTCGTCCGCTGCAGGTTGCGTCGTGTTCGCCTCGCTTCGTCGTCCGTGGAGGGGATACCCAGCACAACC
AGGTACTCCCGCCGGCTCCACGTGTCCACAACACTGCGTGAGATGTAAGCAAGTGCTGCGTCGTCCGCGGCGGCGGCTCGCGAGTGGCGGGGGTTGCTGG
GCCCCGACGCGTCATCATCGGCAGTGGTGTCAAGCCTGAAGAACAGAACAGTCGTGGCCGCGATGAAGAGAATCAGCAGCACAGTAACCCGCTTCAGCTT
TTGTCTAAGCGTCAGTAGTTTTGGTTTTGGCAGTTTCGGATTCGCCATGGTCGCTGTTGGTGTGAGAGACTAAGCAAAATGGAAAAGGCAAAGAGTGTGT
AGGGGCATGAGAGAATTCTTCTCTGTTTTGTTTTGTTTTTCCAGCCATTTAGCAGATAAATTCTATGGACCGCACTTGGCACGGCAACGCGTGCTCCCGG
ACACCATGGGGCTGTAATTTGACCCGGCAACACGCGGCCGGCTTGGGCGCTGGTGGATGCCGCCAGCCCTGTGCCAAAAACAGCCTCATGAGGAAAACAT
TGCTGGCTCTTGGCTTCCCCAAGAATACCGGGTCCCATTGGCCGTGGTAGCACGCTGGGGCGGCCGGCATTGCCAGTGCGCACGGCTCCTGGCGGCATCC
ACCACAAAAAATGCCCTCCGCGAGAGCACGCGCCAACCCAAGACGCCACCAGAAGCGGAGCGTGCGTCCGCACGTCTCTCGGGTGGAACCAGCAGCGCCC
CGCACAGCGCAGGGTGCCGCCGCAAGCCCGTCCCCCGTCCGTCGTCTGCTTCTCGTCCGCCCGCGCCGCAGCCGTGACGGCCCCTCGCTGCTCGCGGCGC
TCTGTGCGTCCAGGAGCCCGCCACAGCAGCCCCTCCTCTCTCTCCAGTCGGCGGGCTCGGCACAACACACTCGCATGGGCGCGGGGAGTGCGTGAAGGAG
AGATCCCCGCGGCGTCCTCCTTTGGGAAGCCGCACTCGCCAGCTCGCAGTCACCCCCACCGTGGCACGTTCCACCGGCGCGCAACCGTCACACGGCTCGT
GCAGCAGCGCCTCCCCTACACTTTGCACACTGCTACAAGAGAACACGCGGGGAAGAAAAAAAGGGACAGCCGCGCCGTCAACAAGCAAGTGGCCGTGGGC
CGTGGGCTTTGCCCCGCACACGAGGCACACCAGCGGCGGGGAGGGCGTCACGGCACGCACTCTCCCACACACACCGGGAACCACACCACCAGCAATGACA
GCAGTCGCACCGTGGGACGCTCCGTTCACAAGTAAATCACACGAACGCACGAGAATGCATCCCCAGCAGCTCCCGACCGCAAGCACTCACCGCGAGATGA
GGGCTCAGGCGTGGAAAAGGCCGGAGAAAAAAAAGAAACAATAAATCCCATCCATCACCCAACCGCAAATAAACGGTATAACAATATGAGAACAAAAAAA
AACCATATACATTGTTCATTGGTGGCCCGGCCCGCACACGCACGTCCAAGCCACGCGCTCCCAGCGGAGGCTCGTCAGCAGCCCAACACAACGGGCGCCC
ACTGCCTCCACCACAGCGCTCCGCACGCGGGTCGAGGGCAGGGAGCAGCACGGGGCGGTCAATGACACATTTCACGTCATTCGGCCGCAAAGTACATAGA
GAATCAACTGGGACACAACAAATAATTAGAAAATACATTCAGAGTAAATAAAAAAAGCTTATCCTTCATATATCAATCGCACAAGGGATATATTACGTCA
TCCGAGGCCCGTGACACACGAGCAACAGGCGATGTGTCGTTGCCAAAGCGCGCCATCAGCGCTGCGTAGTCATCCTCCCGCACATGATGGATACACATCG
AGGTCGGCACCACCTGTGAGTGCCCCGTGCCATTACGGGCGTCATGGAAATGGCAGGGCAGTACCTTGACGTATATCAACGGCTGGTACTTTATTACCCT
CTCAAGAACCCACCCAACCATCACGTCCTCGCGATGAAACCGGAGCAGTGCAAACTCTTCCTCACGCTCCTTGCTGTACGGTAGGTACGCCAGGCGCCGC
AGCGGCTTGTACGAAACCAACGCCTCCGCCACATCCCTCGACAAGGTGTAGCACCAGCCAACCATAAACGTGCTACCTGGTAAACCCATTTTCACAAAAG
TCACAAGACCCATGTGGCCTCCCATGTAGATCCCTCGGCGCGGCAGGAGGCGCAGGTTAGCAACAAACAGCGGCACGCGGAGAAACATGTCGTCATCGCC
CTTCGAAATGTAACGCGCTGTCGGGAACAGGCGGAGCGCAAGGTCAAACCACATGTACACCTTGCGCGTCATACCAATCTCCGCCTCATCGCCCCACGAG
CCACCGCCACAAATCTTTTTCTTCGTCGTCACGCGGCCCTCGTTCATTGGTAGCGCAACCACATCCTGCCACTGCTTCGCCTCCTCCAGCAGCGCGGCAG
AGTATTCGTAGCCGTGCGACGGGTGTCGCCCAAGGACGTACAGCACGAGCATCGCACCGGTGAAGTCGTTCGCCCTCGTCGCCACTCCGGGGAACCGCCA
GCAACTCGTCCGCTGCAGGTTGCGTCGTGTTCGCCTCGCTTCGTCGTCCGTGGAGGGGATACCCAGCACAACCAGGTACTCCCGCCGGCTCCACGTGTCC
ACAACACTGCGTGAGATGTAAGCAAGTGCTGCGTCGTCCGCGGCGGCGGCTCGCGAGTGGCGGGGGTTGTTGGGCCCCGACGCGTCATCATCGGCAGTGG
TGTCAAGCCTGAAGAACAGAACAGTCGTGGCCGCGATGAAGAGAATCAGCAGCACAGTAACCCGCTTCAGCTTTTGTCTAAGCGTCAGTAGTTTTGGTTT
TGGCAGTTTCGGATTCGCCATGGTCGCTGTTGGTGTGAGAGACTAAGCAAAATGGAAAAGGCAAAGAGTGTGTAGGGGCATGAGAGAATTCTTCTCTGTT
TTGTTTTGTTTTTCCAGCCATTTAGCAGATAAATTCTATGGACCGCACTTGGCACGGCAATGCGTGCTCCCGGACACCATGGGGCTGTAATTTGACCCGG
CAACACGCGGCCGGCTTGGGCGCTGGTGGATGCCGCCAGCCCTGTGCCAAAAACAGCCTCATGAGGAAAACATTGCTGGCTCTTGGCTTCCCCAAGAATA
CCGGGTCCCATTGGCCGTGGTAGCACGCTGGGGCGGCCGGCATTGCCAGTGCGCACGGCTCCTGGCGGCATCCACCACAAAAAATGCCCTCCGCGAGAGC
ACGCGCCAACCCAAGACGCCACCAGAAGCGGAGCGTGCGTCCGCACGTCTCTCGGGTGGAACCAGCAGCGCCCCGCACAGCGCAGGGTGCCGCCGCAAGC
CCGTCCCCCGTCCGTCGTCTGCTTCTCGTCCGCCCGCGCCGCAGCCGTGACGGCCCCTCGCTGCTCGCGGCGCTCTGTGCGTCCAGGAGCCCGCCACAGC
AGCCCCTCCTCTCTCTCCAGTCGGCGGGCTCGGCACAACACACTCGCATGGGCGCGGGGAGTGCGTGAAGGAGAGATCCCCGCGGCATCCTCCTTTGGGA
AGCCGCACTCGCCAGCTCGCAGTCACCCCCACCGTGGCACGTTCCACCGGCGCGCAACCGTCACACGGCTCGTGCAGCAGCGCCTCCCCTACACTTTGCA
CACTGCTACAAGAGAACACGCGGGGAAGAAAAAAAGGGACAGCCGCGCCGTCAACAAGCAAGTGGCCGTGGGCCGTGGGCTTTGCCCCGCACACGAGGCA
CACCAGCGGCGGGGAGGGCGTCACGGCACGCACTCTCCCACACACACCGGGAACCACACCACCAGCAATGACAGCAGTCGCACCGTGGGACGCTCCGTTC
ACAAGTAAATCACACGAACGCACGAGAATGCATCCCCAGCAGCTCCCGACCGCAAGCACTCACCGCGAGATGAGGGCTCAGGCGTGGAAAAGGCCGGAGA
AAAAAAAGAAACAATAAATCCCATCCATCACCCAACCGCAAATAAACGGTATAACAATATGAGAACAAAAAAAAACCATATACATTGTTCATTGGTGGCC
CGGCCCGCACACGCACGTCCAAGCCACGCGCTCCCAGCGGAGGCTCGTCAGCAGCCCAACACAACAGGCGCCCACTGCCTCCACCACAGCGCTCCGCACG
CGGGTCGAGGGCAGGGAGCAGCACGGGGCGGTCAATGACACATTTCACGTCATTCGGCCGCAAAGTACATAGAGAATCAACTGGGACACAACAAATAATT
AGAAAATACATTCAGAGTAAATAAAAAAAGCTTATCCTTCATATATCAATCGCACAAGGGATATATTACGTCCTCCGAGGCCCGTGACACACGAGCAACA
GGCGATGTGTCGTTGCCAAAGCGCGCCATCAGCGCTGCGTAGTCATCCTCCCGCACATGATGGATACACATCGAGGTCGGCACCACCTGTGAGTGCCCCG
TGCCATTACGGGCGTCATGGAAATGGCAGGGCAGTACCTTGACGTATATCAACGGCTGGTACTTTATTACCCTCTCAAGAACCCACCCAACCATCACGTC
CTCGCGATGAAACCGGAGCAGTGCAAACTCTTCCTCACGCTCCTTGCTGTACGGTAGGTACGCCAGGCGCCGCAGCGGCTTGTACGAAACCAACGCCTCC
GCCACATCCCTCGACAAGGTGTAGCACCAGCCAACCATAAACGTGCTACCTGGTAAACCCATTTTCACAAAAGTCACAAGACCCATGTGGCCTCCCATGT
AGATCCCTCGGCGCGGCAGGAGGCGCAGGTTAGCAACAAACAGCGGCACGCGGAGAAACATGTCGTCATCGCCCTTCGAAATGTAACGCGCTGTCGGGAA
CAGGCGGAGCGCAAGGTCAAACCACATGTACACCTTGCGCGTCATACCAATCTCCGCCTCATCGCCCCACGAGCCACCGCCACAAATCTTTTTCTTCGTC
GTCACGCGGCCCTCGTTCATTGGTAGCGCAACCACATCCTGCCACTGCTTCGCCTCCTCCAGCAGCGCGGCAGAGTATTCGTAGCCGTGCGACGGGTGTC
GCCCAAGGACGTACAGCACGAGCATCGCACCGGTGAAGTCGTTCGCCCTCGTCGCCACTCCGGGGAACCGCCAGCAAGTCGTCCGCTGCAGGTTGCGTCG
TGTTCGCCTCGCTTCGTCGTCCGTGGAGGGGATACCCAGCACAACCAGGTACTCCCGCCGGCTCCACGTGTCCACAACACTGCGTGAGATGTAAGCAAGT
GCTGCGTCGTCCGCGGCGGCGGCTCGCGAGTGGCGGGGGTTGCTGGGCCCCGACGCGTCATCATCGGCAGTGGTGTCAAGCCTGAAGAACAGAACAGTCG
TGGCCGCGATGAAGAGAATCAGCAGCACAGTAACCCGCTTCAGCTTTTGTCTAAGCGTCAGTAGTTTTGGTTTTGGCAGTTTCGGATTCGCCATGGTCGC
TGTTGGTGTGAGAGACTAAGCAAAATGGAAAAGGCAAAGAGTGTGTAGGGGCATGAGAGAATTCTTCTCTGTTTTGTTTTGTTTTTCCAGCCATTTAGCA
GATAAATTCTATGGACCGCACTTGGCACGGCAACGCGTGCTCCCGGACACCATGGGGCTGTAATTTGACCCGGCAACACGCGGCCGGCTTGGGCGCTGGT
GGATGCCGCCAGCCCTGTGCCAAAAACAGCCTCATGAGGAAAACATTGCTGGCTCTTGGCTTCCCCAAGAATACCGGGTCCCATTGGCCGTGGTAGCACG
CTGGGGCGGCCGGCATTGCCAGTGCGCACGGCTCCTGGCGGCATCCACCACAAAAAATGCCCTCCGCGAGAGCACGCGCCAACCCAAGACGCCACCAGAA
GCGGAGCGTGCGTCCGCACGTCTCTCGGGTGGAACCAGCAGCGCCCCGCACAGCGCAGGGTGCCGCCGCAAGCCCGTCCCCCGTCCGTCGTCTGCTTCTC
GTCCGCCCGCGCCGCAGCCGTGACGGCCCCTCGCTGCTCGCGGCGCTCTGTGCGTCCAGGAGCCCGCCACAGCAGCCCCTCCTCTCTCTCCAGTCGGCGG
GCTCGGCACAACACACTCGCATGGGCGCGGGGAGTGCGTGAAGGAGAGATCCCCGCGGCGTCCTCCTTTGGGAAGCCGCACTCGCCAGCTCGCAGTCACC
CCCACCGTGGCACGTTCCACCGGCGCGCAACCGTCACACGGCTCGTGCAGCAGCGCCTCCCCTACACTTTGCACACTGCTACAAGAGAACACGCGGGGAA
GAAAAAAAGGGACAGCCGCGCCGTCAACAAGCAAGTGGCCGTGGGCCGTGGGCTTTGCCCCGCACACGAGGCACACCAGCGGCGGGGAGGGCGTCACGGC
ACGCACTCTCCCACACACACCGGGAACCACACCACCAGCAATGACAGCAGTCGCACCGTGGGACGCTCCGTTCACAAGTAAATCACACGAACGCACGAGA
ATGCATCCCCAGCAGCTCCCGACCGCAAGCACTCACCGCGAGATGAGGGCTCAGGCGTGGAAAAGGCCGGAGAAAAAAAAGAAACAATAAATCCCATCCA
TCACCCAACCGCAAATAAACGGTATAACAATATGAGAACAAAAAAAAACCATATACATTGTTCATTGGTGGCCCGGCCCGCACACGCACGTCCAAGCCAC
GCGCTCCCAGCGGAGGCTCGTCAGCAGCCCAACACAACGGGCGCCCACTGCCTCCACCACAGCGCTCCGCACGCGGGTCGAGGGCAGGGAGCAGCACGGG
GCGGTCAATGACACATTTCACGTCATTCGGCCGCAAAGTACATAGAGAATCAACTGGGACACAACAAATAATTAGAAAATACATTCAGAGTAAATAAAAA
AAGCTTATCCTTCATATATCAATCGCACAAGGGATATATTACGTCATCCGAGGCCCGTGACACACGAGCAACAGGCGATGTGTCGTTGCCAAAGCGCGCC
ATCAGCGCTGCGTAGTCATCCTCCCGCACATGATGGATACACATCGAGGTCGGCACCACCTGTGAGTGCCCCGTGCCATTACGGGCGTCATGGAAATGGC
AGGGCAGTACCTTGACGTATATCAACGGCTGGTACTTTATTACCCTCTCAAGAACCCACCCAACCATCACGTCCTCGCGATGAAACCGGAGCAGTGCAAA
CTCTTCCTCACGCTCCTTGCTGTACGGTAGGTACGCCAGGCGCCGCAGCGGCTTGTACGAAACCAACGCCTCCGCCACATCCCTCGACAAGGTGTAGCAC
CAGCCAACCATAAACGTGCTACCTGGTAAACCCATTTTCACAAAAGTCACAAGACCCATGTGGCCTCCCATGTAGATCCCTCGGCGCGGCAGGAGGCGCA
GGTTAGCAACAAACAGCGGCACGCGGAGAAACATGTCGTCATCGCCCTTCGAAATGTAACGCGCTGTCGGGAACAGGCGGAGCGCAAGGTCAAACCACAT
GTACACCTTGCGCGTCATACCAATCTCCGCCTCATCGCCCCACGAGCCACCGCCACAAATCTTTTTCTTCGTCGTCACGCGGCCCTCGTTCATTGGTAGC
GCAACCACATCCTGCCACTGCTTCGCCTCCTCCAGCAGCGCGGCAGAGTATTCGTAGCCGTGCGACGGGTGTCGCCCAAGGACGTACAGCACGAGCATCG
CACCGGTGAAGTCGTTCGCCCTCGTCGCCACTCCGGGGAACCGCCAGCAACTCGTCCGCTGCAGGTTGCGTCGTGTTCGCCTCGCTTCGTCGTCCGTGGA
GGGGATACCCAGCACAACCAGGTACTCCCGCCGGCTCCACGTGTCCACAACACTGCGTGAGATGTAAGCAAGTGCTGCGTCGTCCGCGGCGGCGGCTCGC
GAGTGGCGGGGGTTGTTGGGCCCCGACGCGTCATCATCGGCAGTGGTGTCAAGCCTGAAGAACAGAACAGTCGTGGCCGCGATGAAGAGAATCAGCAGCA
CAGTAACCCGCTTCAGCTTTTGTCTAAGCGTCAGTAGTTTTGGTTTTGGCAGTTTCGGATTCGCCATGGTCGCTGTTGGTGTGAGAGACTAAGCAAAATG
GAAAAGGCAAAGAGTGTGTAGGGGCATGAGAGAATTCTTCTCTGTTTTGTTTTGTTTTTCCAGCCATTTAGCAGATAAATTCTATGGACCGCACTTGGCA
CGGCAATGCGTGCTCCCGGACACCATGGGGCTGTAATTTGACCCGGCAACACGCGGCCGGCTTGGGCGCTGGTGGATGCCGCCAGCCCTGTGCCAAAAAC
AGCCTCATGAGGAAAACATTGCTGGCTCTTGGCTTCCCCAAGAATACCGGGTCCCATTGGCCGTGGTAGCACGCTGGGGCGGCCGGCATTGCCAGTGCGC
ACGGCTCCTGGCGGCATCCACCACAAAAAATGCCCTCCGCGAGAGCACGCGCCAACCCAAGACGCCACCAGAAGCGGAGCGTGCGTCCGCACGTCTCTCG
GGTGGAACCAGCAGCGCCCCGCACAGCGCAGGGTGCCGCCGCAAGCCCGTCCCCCGTCCGTCGTCTGCTTCTCGTCCGCCCGCGCCGCAGCCGTGACGGC
CCCTCGCTGCTCGCGGCGCTCTGTGCGTCCAGGAGCCCGCCACAGCAGCCCCTCCTCTCTCTCCAGTCGGCGGGCTCGGCACAACACACTCGCATGGGCG
CGGGGAGTGCGTGAAGGAGAGATCCCCGCGGCATCCTCCTTTGGGAAGCCGCACTCGCCAGCTCGCAGTCACCCCCACCGTGGCACGTTCCACCGGCGCG
CAACCGTCACACGGCTCGTGCAGCAGCGCCTCCCCTACACTTTGCACACTGCTACAAGAGAACACGCGGGGAAGAAAAAAAGGGACAGCCGCGCCGTCAA
CAAGCAAGTGGCCGTGGGCCGTGGGCTTTGCCCCGCACACGAGGCACACCAGCGGCGGGGAGGGCGTCACGGCACGCACTCTCCCACACACACCGGGAAC
CACACCACCAGCAATGACAGCAGTCGCACCGTGGGACGCTCCGTTCACAAGTAAATCACACGAACGCACGAGAATGCATCCCCAGCAGCTCCCGACCGCA
AGCACTCACCGCGAGATGAGGGCTCAGGCGTGGAAAAGGCCGGAGAAAAAAAAGAAACAATAAATCCCATCCATCACCCAACCGCAAATAAACGGTATAA
CAATATGAGAACAAAAAAAAACCATATACATTGTTCATTGGTGGCCCGGCCCGCACACGCACGTCCAAGCCACGCGCTCCCAGCGGAGGCTCGTCAGCAG
CCCAACACAACAGGCGCCCACTGCCTCCACCACAGCGCTCCGCACGCGGGTCGAGGGCAGGGAGCAGCACGGGGCGGTCAATGACACATTTCACGTCATT
CGGCCGCAAAGTACATAGAGAATCAACTGGGACACAACAAATAATTAGAAAATACATTCAGAGTAAATAAAAAAAGCTTATCCTTCATATATCAATCGCA
CAAGGGATATATTACGTCCTCCGAGGCCCGTGACACACGAGCAACAGGCGATGTGTCGTTGCCAAAGCGCGCCATCAGCGCTGCGTAGTCATCCTCCCGC
ACATGATGGATACACATCGAGGTCGGCACCACCTGTGAGTGCCCCGTGCCATTACGGGCGTCATGGAAATGGCAGGGCAGTACCTTGACGTATATCAACG
GCTGGTACTTTATTACCCTCTCAAGAACCCACCCAACCATCACGTCCTCGCGATGAAACCGGAGCAGTGCAAACTCTTCCTCACGCTCCTTGCTGTACGG
TAGGTACGCCAGGCGCCGCAGCGGCTTGTACGAAACCAACGCCTCCGCCACATCCCTCGACAAGGTGTAGCACCAGCCAACCATAAACGTGCTACCTGGT
AAACCCATTTTCACAAAAGTCACAAGACCCATGTGGCCTCCCATGTAGATCCCTCGGCGCGGCAGGAGGCGCAGGTTAGCAACAAACAGCGGCACGCGGA
GAAACATGTCGTCATCGCCCTTCGAAATGTAACGCGCTGTCGGGAACAGGCGGAGCGCAAGGTCAAACCACATGTACACCTTGCGCGTCATACCAATCTC
CGCCTCATCGCCCCACGAGCCACCGCCACAAATCTTTTTCTTCGTCGTCACGCGGCCCTCGTTCATTGGTAGCGCAACCACATCCTGCCACTGCTTCGCC
TCCTCCAGCAGCGCGGCAGAGTATTCGTAGCCGTGCGACGGGTGTCGCCCAAGGACGTACAGCACGAGCATCGCACCGGTGAAGTCGTTCGCCCTCGTCG
CCACTCCGGGGAACCGCCAGCAAGTCGTCCGCTGCAGGTTGCGTCGTGTTCGCCTCGCTTCGTCGTCCGTGGAGGGGATACCCAGCACAACCAGGTACTC
CCGCCGGCTCCACGTGTCCACAACACTGCGTGAGATGTAAGCAAGTGCTGCGTCGTCCGCGGCGGCGGCTCGCGAGTGGCGGGGGTTGCTGGGCCCCGAC
GCGTCATCATCGGCAGTGGTGTCAAGCCTGAAGAACAGAACAGTCGTGGCCGCGATGAAGAGAATCAGCAGCACAGTAACCCGCTTCAGCTTTTGTCTAA
GCGTCAGTAGTTTTGGTTTTGGCAGTTTCGGATTCGCCATGGTCGCTGTTGGTGTGAGAGACTAAGCAAAATGGAAAAGGCAAAGAGTGTGTAGGGGCAT
GAGAGAATTCTTCTCTGTTTTGTTTTGTTTTTCCAGCCATTTAGCAGATAAATTCTATGGACCGCACTTGGCACGGCAACGCGTGCTCCCGGACACCATG
GGGCTGTAATTTGACCCGGCAACACGCGGCCGGCTTGGGCGCTGGTGGATGCCGCCAGCCCTGTGCCAAAAACAGCCTCATGAGGAAAACATTGCTGGCT
CTTGGCTTCCCCAAGAATACCGGGTCCCATTGGCCGTGGTAGCACGCTGGGGCGGCCGGCATTGCCAGTGCGCACGGCTCCTGGCGGCATCCACCACAAA
AAATGCCCTCCGCGAGAGCACGCGCCAACCCAAGACGCCACCAGAAGCGGAGCGTGCGTCCGCACGTCTCTCGGGTGGAACCAGCAGCGCCCCGCACAGC
GCAGGGTGCCGCCGCAAGCCCGTCCCCCGTCCGTCGTCTGCTTCTCGTCCGCCCGCGCCGCAGCCGTGACGGCCCCTCGCTGCTCGCGGCGCTCTGTGCG
TCCAGGAGCCCGCCACAGCAGCCCCTCCTCTCTCTCCAGTCGGCGGGCTCGGCACAACACACTCGCATGGGCGCGGGGAGTGCGTGAAGGAGAGATCCCC
GCGGCGTCCTCCTTTGGGAAGCCGCACTCGCCAGCTCGCAATCACCCCCACCGTGGCACGTTCCACCGGCGCGCAACCGTCACACGGCTCGTGCAGCAGC
GCCTCCCCTACACTTTGCACACTGCTACAAGAGAACACGCGGGGAAGAAAAAAAGGGACAGCCGCGCCGTCAACAAGCAAGTGGCCGTGGGCCGTGGGCT
TTGCCCCGCACACGAGGCACACCAGCGGCGGGGAGGGCGTCACGGCACGCACTCTCCCACACACACCGGGAACCACACCACCAGCAATGACAGCAGTCGC
ACCGTGAGGCGCTCCGTTCACAAGTAAATCACACGAACGCACGAGAATGCATCCCCAGCAGCTCCCGACCGCAAGCACTCACCGCGAGATGAGGGCTCAG
GCGTGGAAAAGGCCGGAGAAAAAAAAGAAACAATAAATCCCATCCATCACCCAACCGCAAATAAACGGTATAACAATATGAGAACAAAAAAAAACCATAT
ACATTGTTCATTGGTGGCCCGGCCCGCACACGCACGTCCAAGCCACGCGCTCCCAGCGGAGGCTCGTCAGCAGCCCAACACAACAGGCGCCCACTGCCTC
CACCACAGCGCTCCGCACGCGGGTCGAGGGCAGGGAGCAGCACGGGGCGGTCAATGACACATTTCACGTCATTCGGCCGCAAAGTACATAGAGAATCAAC
TGGGACACAACAAATAATTAGAAAATACATTCAGAGTAAATAAAAAAGCTTATCCTTCATATATCAATCGCACAAGGGATATATTACGTCCTCCGAGACC
CGTGACACACGAGCAACAGGCGATGTGTCGTTGCCAAAGCGCGCCATCAGCGCTGCGTAGTCATCCTCCCGCACATGATGGATACACATCGAGGTCGGCA
CCACCTGTGAGTGCCCCGTGCCATTACGGGCGTCATGGAAATGGCAGGGCAGTACCTTGACGTATATCAACGGCTGGTACTTTATTACCCTCTCAAGAAC
CCACCCAACCATCATGTCCTCGCGATGAAACCGGAGCAGTGCAAACTCTTCCTCACGCTCCTTGCTGTACGGTAGGTACGCCAGGCGCCGCAGCGGCTTG
TACGAAACCAACGCCTCCGCCACATCCCTCGACAAGGTGTAGCACCAGCCAACCATAAACGTGCTACCTGGTAAACCCATTTTCACAGAAGGCACAAGAC
CCATGTGGCCTCCCATGTAGATCCCTCGGCGCGGCAGGAGGCGCAGGTTAGCAACAAACAGCGGCACGCGGAGGAATATATCATCATCACCCTTTGTAAT
GTAACGCGCGGAAGGGAACAGGCGGAGCGCAAGGTCAAACCACATGTACGTCTTGCGGGTCATACCGACATCCGCTTCCGCACCCCAAGAGCCGTAGGAA
CCAATCTTTTTCTTCGTCGTCACGCGGCCCTCGTTCATTGGTAGCGCAACCACATCCTGCCACTGCGCCGCCTCCTCCAGCAGCGCGGCAGAGTATTCGT
AGCCGTGCGACGGGTGTCGCCCAAGGACGTACAGCACGAGCATCGCACCGGTGAAGTCGTTCGCCCTCGTCGCCACTCCGGGGAACCGCCAGCAAGTCGT
CCGCTGCAGGTTGCGTCGTGTTCGCCTCGCTTCGACGTCCATGGAGGGGATACCCAGCACAACCAGGTACTCCCGCCGGCCCCAAGTGTCCACAACACTG
CGTGAGATGTAAGCAAGTGCTGCGTCGTCCGCGGCGGCGGCTCGCGAGTGGCGGGGGTTGTTGGGCCCCGACGCGTCATCATCGGCAGTGGTGTCAAGCC
TGAAGAACAGAACAGTCGTGGCCGCGATGAAGAGAATCAGCAGCACAGTAACCCGCTTCAGCTTACATCTCAGCTTACGCCTCAGCTTTGGCAGTTTCGG
ATTCGCCATGGTCGCTGTTGGTGTGAGAGACTAAGCAAAATGGAAAAGGCAAAGAGTGTGTAGGGGCATGAGAGAATTCTTCTCTGTTTTGTTTTGTTTT
TCCAGCCATTTAGCAGATAAATTCTATGGACCGCACTTGGCACGGCAACGCGTGCTCCCGGACACCATGGGGCTGTAATTTGACCCGGCAACACGCGGCC
GGCTTGGGCGCTGGTGGATGCCGCCAGCCCTGTGCCAAAAACAGCCTCATGAGGAAAACATTGCTGGCTCTTGGCTTCCCCAAGAATACCGGGTCCCATT
GGCCGTGGTAGCACGCTGGGGCGGCCGGCATTGCCAGAAGGGTCTCCAGTTGGGCTCTTCGCTTTGTCCTGGAGGACCTGGATCGTGTGTCCCCCTGTCC
GCCCACACGACCGGGGTGTGGAGGTGACTGGCCTTGGTTCCCCTCTCCGTCAGGCCTGGCAATTGACCGTGATACGCGCGATGCCGGCTTCCGCATGTAT
TTCCTACCACGGCCCTTTCGTCAGACACTTTACCCCCACAAGAATGCCGCTAGCATTTGCGGGATTTATGCCCATGCATTGGCAGCGTGGCAACGACCAA
GTCCCGGCGCGGCAGTGACGGAGGTCCGGGGCGCTGCGCTGCGGAATGGTTGGCTTTCGGACTCCAGAAAAATCGCGCTCGCGTCCCTCGGTGGCGGGCC
CCTGGCGCCACAATAAAGTATTCAAACGTAGAACAATCAGGGACCGAGCGTCGCGGAAAACGGCCGACGCCAACATTGCGATGTGAAAACCCTGCGTATA
CGCCGCTGCCCGGATCCGCAGGCGCCAAATAAAAAAATAAAAAAAACATGGGGTAGGAACCGGGGAAGTAAAGAGGATTTACTTCACAAAGATACTGGCG
CAGTTTCTTTTCAAGTTGGAAGCGCTCTGCGCCCAACATTGCCTCCGCGCGGCGAGAAAACGCAAAGCCCTTCGCAAATGCGACGGAGCTTCGATGCTCC
TGGTATGTGTCTTCTCTCTCTCTTATGTCCTCATTCATTGACTTGTTCTTTTACTTATTCTCGGCGGCAACAGATTGACGTGCCACCGCGCTTGCCCGGT
GCGGCTTTGTGGCGTGGTTGTGTTTCGCGCCCTTCGCTGCAGCTCCCTCTCCGGGGGCCGGGGCTCCCTTTCTTATCTCCACTTGGTGTGAGGCAGACGT
GCTTGGCGATGGCGGTCAGCGTTCTTGTGCTGTGGGTCATCGTCATGCCACCGAATTAGTCGTTTGTCAGGCCTTATATCGGGCAAATTCTTTACGAGAA
AGCGTCAGTAGGGTTGTTTCTGCGCACGTGCAGCTCCGGCAACTAGATTTTGAGCACGCTCAAGGAAGACCCAGCTTGCAAAGCAAGCGGCAAAGACCGC
AAACATTTATAAGAATAGAAGGCACGACAAAAAGCCAACGTGGTGGAAAATAGCAATAAGAATCGCCACATCTCAGGGGAAACAAGTATGGCTACGCAAT
AAACAACAAAGCACGAAAGCCCGCATCGGCCAAACGCAACGGAACTTGTTTTTTATATACGTGCAATGAGTATTTATCGTGTCGAGGTGGAGTTTCCCAC
CCGGTAGGTGTCCTTCATTGCCTTGCCCACCCCGCCAACAGCCTGGGAGCTCTTGTAAAAAAGAAAAAAAAAACACCTGCTCCTCAAAAGGAGAAGTAGG
AGAAAGCACAGGATATTAAAAACAGCGTCCAAAACACCAATCCCACACGCACAAAGAGCGTGCAGCCAAAAATTGGGGAAAAGGACCCATCGCCCTCTTC
CCCACGGCCACCGCTTGCAAAAGGGAGGGGTCAAAAAAAAAAAAAGAAAAAAAAAAGCTAATAAAACGTATATGTAGATAAACGCAAATAAAAAAAAAAA
AATTATATATTTTCTTTTTTTTTTTTTTTTTTGAATCTTTCGCCTCCCTTTCTTCTTCCTTCTGTTTTCGTTTGTTTTCTCTTTTTTTTTTTTTTTTTTG
TTGCGTCCACCGCAACGTTTCATTCGTTGGGAATATAATAACAATTGCCCTTCGTTTTTCCCTTTCAGCATATTTCTTGAGTGGTGGCATCCCCACCCGC
TCCCCCCTCCACTCCCTCTTTTTCTTTCCGCCGGTTGTCTACAAAAAAAAAAAAGCCCCTCTCCCGCCTCGTTTCCCCCCACCCACCCACCCCCTGCGGC
GGCCGGGCGCCAACGAGGCGCGCCACACGCCGCACAGAAGGGAGGCAACCAAAAGAAAAAAAAAAAAAAAGTCTCAGCCGTGAAAAGAATATAACTCAAA
GACAAATCAAAGCACATGCGGAAAAAAAGAAAAAAAGCACAGCGGCCAGTGAATGGAGGGGCGGATGCTCGCGTCTCCGGGCTCTCATTCCTCACAACTC
AGTCACCCCCCTTAACAACAAACAAAAAAAAAAAAAAGAACGTAATTTACGCTCGTCATACTTTCTGGCCGGTGCTGCCTTCATTCCACCCCTCTTTCCT
TGTTTCATCTCACCGTCCCCACCCTACCCCCCCCCCTCCATCCCTATCCATCGAGATAAGAAAACTTTTCATACGTATTTGCCCGCCTTATATACACGAG
AATCATTCCATTTAAACTAACTTGCTCCGCCCGCCAAAAAAAAAAAAATGAAAGAAAGAAATATAGAAATATATAAATATATATATATAAGTATGTATGG
CACAACACAACATGTTCCTGTGTTCCGTTAGTGCAACCATTAGTCCAAGGCAAATCAACGCCTCACGCGAGTCGTTGACATGCGCATGGAGAAAAGCAAC
CCCTCGCAAATAAAGACACACACAGAGAGAGAGAGAGAGAGAGAGAGAGAAAAAAAAAAAAAAAAGATCCAAAAGAGTACATAGAACAAAATTAAATAAA
CTTGCACTCGCAATCCTTCTTTCTCTCCCTGCTACTCTTCCCAGTCAAGTTGAGCGTGGTTTTTGTTTTGTTTTGCTTTGTTTCATTTTGTGTGTGTGTG
TGTGTGTGTTTGTCTGTGTGTGTCTTTTCCTTTATATATATATATATATATATATTTTGGGCGGGTGAGATTATTCCTGTTGTTTAAAAGAAAAAATCAT
CGGGGTTCTCCTTTGCTTGTAGCTGCTGTTCGATCCACTCCACCTGTGCGTCGTCCAAACTATCCGCGTATGCGCTGCTGTTCATTTCCCAAAGATCATC
ATCTTCATCATTAAAACCATTTCCGTCCCTGCAGTCCCTGACAACGTCATTCTCCACGTTACAGGCAGGAGAACCACAGCTGCTGTGCGTTGTTAAAGCG
AGGGAAGCCGTAGACGATGTGCCCCTAAGCAAAAAGCGTCGCGTTTGGGCAGAAGGGCCCTCCAAATCCCAAAATCCCCCCGCATAGTGACAGGCATCAA
CATCCTTTGGAAACGTCGTAGTAATATCAAATGTCTGCAGATGTTGAAGCTGATCCATGCAGACGGCGTCGTCGTCATCGTCGTCATCATCATCGACATC
ACTGCTGCTTCCACTGCTGCCACGAAGCTGATGAAGCATCGCTGCTTCATCCATCGCCTCGGCATCAGTAAAAGGGACGCGGCGGTGACGAACATTGTCA
CAAGCATTCTCCTCTTTCATATCAGAAAGACAAAAAACTGTGTCGGAACTGCCACCAGCAACGTTGAGGCTACTGTGATGCACATGTCTTTGTTGGAGCC
GTGTGGAAACGGAAGGGGAAACTGGAGGCAAAGAAGATGATAATTGCAACGAGTCACCGCCAAAGAACGACGCCGTAGACGATGCATGAGGCAAGATACC
ACCAGCAACACTACCAATAGTTGTGGGTACGTACACTCCTGCCGATTCTATAACCAGCGGGGTGCGGGGAAACTCCAAGCCTGACGTACGTACCCTCTGA
GACTGGAGACAGCCAACGGCAACATCGCCGCTGCTACTCAACTCCTGCTGCTGGGCGTTTTGTCCAGAAAGCAAATCCCCCAATTCTGAAGCCTCAATTC
TTGACGACAGCGCACTCAAAGCCGTAGGTGTGCGCGGCTGAAATGGTGGTGCGTGTACCGACAAACCTCGCCGACTCAATGACAACCGTGAATTGTTTTC
ATCATCACCACCGTTGACGCCAGAATTAATAGCACTGTTTACAATACGGACGGCAGCAGCCTCCGACGTGAGCCGCACAAACCCCGCAGAAAGACAACTC
GCTGATGAGGGGGACATGACAGATGAATGGGCAAAATGTCTTTGTGGCGCAAGGACCACATCATCCAATACGCCCATTCCTGAAGACTCGCTCCAGGTTA
AACCATTTTTTCTCATTGAATCCGGTATTACCCGCGTTGGGTCGGAGGGAAAAGTCTGACCGCCTTTCCTCCTGTGAACTGTCATTATTCTCTTGGGTGT
GGGCGCCGTCAAGGCTCGCGCGGCGCCAGAAGCGGCGCCGTGGCAACACGCCGCCCGAGGTACCGCGTGCCACGTCACCGGCCCACCAAAAGGCATCAAA
TACTCTCGCACGGCCGCAACAGGCGGGTTGCGCTTTTGCATTGCCGTTTTTCCTCGCCTCGTCGCCGTTAGCGAAGACTGAGGCATGAAAAGAGAAAGTG
TTATCGCCCGGACAAAATGTTAAAAAACAAAATGGCCGCGACAACAACGCCGCAAATGCTAAGGCAAAAATAATAATAATAAAGACGGGTTTTTTTTTTT
CCTGTCTGTGTGTGTTATTTTGTGGAAAATGCAATGGGCCACAGGAATAAAACAATGAAATAAAAAAGACTCGCTCCTCTCTTTGATTCTTTTCCTTTTT
TTTTTTTTTTCCTTTAATGCTTTACAGTGGAATTTGCCTCTCCCTCTCCCTCCCCCCCCCTTCCCCTTTTTGATGGTGGGGTCTAAACGTGCACCCTCGA
TTGCCACAGTCCTACTGCGGCGAGGGTGGCGATGATGGAAGGAGGACCCGCAGGTGCACACGGACGGCAAAATTGTACGTACCGTCTGATAATAAACTTT
GTCCCTGCGAGTGTGTGTGAATGTTTTTTGTTTTTGTTTGTTTTTTGTTTTTTCCGCTGGCCGTTGTGGCCTCCCACTTCTTCTCTCCAGCGGCCCTCCG
CGTGAAAACAAAAGAGAAAAAAGACAGGAAGGGAGAAGGCAATAAAAAAAAAACACGAAAAAAAAAAGGGAGGGGGGGGGGGAATAATTAAAAAGTGGAA
GGAGCGGCAATCCCGCCCGTGTGGTTTACTGCTGCCCGGTGGGTCCGCTGACCGCCCTCCTTTCTTTGCTTCCTTCTGTGTTTTGGTCGTCCTTCTTTCG
CCGTTTTTTTTTTTTTCTTTTCGATTGTTTTTATGATGCCGCGCCGCGGTTTGACCTCTTTTTTTTTTTGTTGTTTTTGTTTTTCTCAAACACAAAAAGA
CAAGAGAAAAGAAGGCAGGGGGATGTGGCCGGGAGCAGCGGCAGCGGCAGCCTCCCACGGGGGGGCATCACCGCAGGGGAAACAACCAACCAAAAAAAGA
AAGAAAAGGAAGGAAGGAAGGGAGGAGGAGGAGGAGGAGTCAAAATTGCAGACATCTTCGGTTCCCCCCCCCCCCCCCCCCACCACTCAAAAGAGAAAAG
AAAAAAAAAAAAAAACAGCAACGGGGCTGCGACGCCGCGCACACAACGAGAGAGAAAAGAAAAAAAAAAAAAAAGAGAAAACCAAGAAGAAAAACAATCC
GCACCGATACCACCGCCACCACCAGCGGCAGCACACACACGCACACACACGCACACACACGCACACACAAAAGAAAATGGAAAAGGAATAGGAATACTAC
CATATATATAAATATTTAATTATTGGCGCACTTCGTATACATATGAATATATAAAACACACACACACACACACACACACACACACACACACACACTTGAG
TTATCCACACAAGACGCAAAAACCAAAAAAAAAAAAAAACGCCACCACCACCACCGCACAATAATCCCCCGCCTCCATTCGCTCTCTATTTCCTTCCAAT
ACACACACACACACACACCTCTCCTCGCATGCGTGTGTTTGTGTGTGTTTTGCCTTATTTCCAAATCCCACTTTCTTTTGATTTCATTTGTAAATTCCAC
TAATAAAGAAAAAAATAAATAATGATGAAAATGGCAGCGGCAGCGGCAGCAAAAACAAAAACAAAAAAAACAACAACAGAAAAAACTTTTTTTTTTTTTT
TTTTTTCATTTTAAATACAAGAATGAGTGGCAAAAAGAAAAAAAAAAAACGAAAAAACTCTTGACGATGTAACACGCATCCAAATAGGTCTGGTGGTATA
AATAGATAGACAAATAAGTGCGCATACATGCGCTACATATATATTGTGTGTGTGTGTGTATGTGTGTGTATGCATGCAGACACCTGCCAATCGCCCGTAC
TTTTTGTTTTTTGTTTTTTGTTGTTGTTTTTTTTCTCGTATCTTCCTTTCTTCTGTCTTTCTTATCGGCGTCCTTCTTGCCTTTCAAAGGCAGAGGCAAA
AGGGGATTATATAATATATTATATAATTCCTTGGTTCTGTTTCACACATGATCCCGCCTCGGCTGGATAATTTACACCATTTTATTTAATTCCGACTCTC
ACATTCCCCCCTTTTTTGTTGTTGTTTTTTTTTTGTTTTTTTGTTTTGTTTTCGTTCTCTTTGCTTCCCTCCAGTCCTCTCCTTTCATCTCCCACACTCT
ACATCACGGAGTAACCAGCGTTTCTCCTCCCATGTATGCCTCTTCCCTTTTGTCTTCCTTTTTTTTCAGATATATATATATAGATATTATGCGCACTCAC
TCTCTTACCCCGGCCAAATCCGGCCGCGAAGTGACGCTCACAACAACGCCATAATAATAATAATCATAAATAATCCCCTTTTTTCATTCATTCTCCCGTT
TTCGGTAATGTCCTTTTGCCTGGCCAATGTGGTGCTACATGGCCTGCTGCAATTCTGCGACAATTGCCGCCGCCTCCTCATCGCCAGGACTTTCCCGTAA
TGCGGCCTCCGCGACAAGTAGCGCCTCGCTCATGTTGCCGCCATCCGCAAGAATAGCGGCCTTTGCCTTAAGAAGTGTTGCGACAGTTTGGCCTGCAACG
CCTCCCGCCGCATCGGCCTCCTCTGGCGGGGGATTTTTTATAAGCGGATCGAGAAACTGAAGCGCCGCGACGTCGCCCTCCGTCTCACTCAGCAGAAAGG
CCTTCTCCCGAAGCAACGTGGGACGAGGGTGAAGTGCAATCGCGCAGTCTAGCAGCTGTAGAAGCTCCTTCCGCAGCGTCTTCAACCGTGATTCGTCCGA
AGTGTCATTGATGAAGAGTTTCAGTACCCCCATTTGACGTTCCAGAGCTGCGATGCAATTAGGGTTGAACTTCACGGCATTCGCGTACGCCTCACACGCC
TCCTCCAAACGGCCAAGAGCCTGTAACCCATCACCCAAGATGAGATAGGCAGTATGGGCACGATCCCAGCCAACTTGACATGCCGTCTTCGCCAATTCCA
CAGCCTTCTCCATCGTACCCGAATCCACTGCTGTTTTTAACATCAGCTCCGCCTTGTATGCATGTATTCGAGAAAGTGTAGGTGTCATCCCAGAAAAATC
AGGTGCTGTAGTTTGTTGTAAGAGAAATGCCGTCACTTCATCCAAGGCCGCTCTGGGGCCCTTTGAACACTCCAGAGCTTTGATCTCCATCAACTTCGCC
AGTCCTGGCTGTTGAATGAGTGCGTACTTCGCCGCCGCCGCGGTAAACTGCTCCCCTGCGTCCTCGTACTCTTCCATCTGAACAAGAATCTCCCCCGTGG
CATCCATGCACGGACCGACCTGAAACGGTGGGGCCGTTTCCCCCTTAAACAAAAAGAGCCGCATCGCACCTAAAAGGTAATCCCTATCCCAGAGGTCAAA
TCCCTCACCGATAGCAGTTTTGGCGAAGCGTTGCACCGTTGACTCGGTGCGTCGACGCCCCTGTTTGACGACACTCCTGTCGCTTTCTTTGCACTCTGCC
AGTGCCATATGTCGCAGTCAAAACTTTAAAAAAAGAAAAACAGAAATAAATTGGCTTCCCTATTTCCCGCTCCTTCCTTCCTTCAATAACTCCCTTCCCC
CACACACCCCCAAAAAAAGGAAAAAAAAAAAAAAAGAAAAATCCGTCTCTTCTCTTTTACCTGACAGAAATGTGTGCGGGTGTTTGTGTGTGTGTTGCTT
TGTTTTGTTTTGTTTTGTTTTGTTTTGTTTTTTTCCTTTTATTTTTCTCTTTTAGTCCTCAGTAAATATCCCTCTTGCGTCACAGGGAGGGGAGTGGAAG
GGGAAAAAAAAAGAAGGAAAAGAGAAAATGAAGTCCCCCCCCCCACAAAAAAAAAAAAAAAAAAACAATAAAAATAACTAAAAGAAGTGGAATCGCTAAA
CACGCGACGATTGTAAAGGCAAAAACTCCCTCCTCCTCCTCCTCCTCCTATCGAGAGGGAAATGTTGAAACAAAAAAACGTGAACATGTCAACAAGTACA
GTGCCGTAACACGCACACACGCACACACGCACACACGCACACACACAAGAGAAAATATATAAATATTTATATTCGTTGACGACGGCCACATGTGGTTTTC
AGTTATTACTATTCTTTTTTTTTTTTTTACTTTTCCTTCTCACTCGATGGTAAACGCAGCCACAGCCCCCGCTGGTGCGTAAAGATAAAATTTATAGATA
TATAGGTATTGGAGATATATGATGTACCATCGCTTTCACGCCCACTTGTCTTCTTCCATTGACGCAGCGACGTTACCGCCATTCCGCACAATTCTCACCA
TTTTTTTGTTTTTTTGTTTTTTTCTTCAATTTTTCAACGCCCATGCGACGCCTTTTTTTCCTCTTTCCGTTGCGGCTTCATGGGATAAAACCGGAGAAAA
CGCCTGTAAAAAAAGATTGATCCAAGCACAAGAGCGATTGAAAACAAAAGTAGTAATGGCACCAGCCACCAATTCAGTTTGCCCCTCGAGTCCTTCGTCA
CATCGTCAGGGATTTCCTCAGCGACGAGAGTTGCGTGCGGAACGGCGGCAAAACGGGCCCGCCACAATGTCTCCTCAAAAGGCCTCTTCGGCAGCTCATG
ACTGTGCTGCGCCAGCGCCGCATGCAAATCAACCCCGGTGCCAAACGTAAAGTTAATATACGGCGCTCTCACCGTCACAAGGCCAGCCGCACTAACAGCT
GGCGGTAGTAATGTCGACAAGAGGGATGTCTGGGTGTCATTATTACGTAGCATTTTGGCGTACCGCAGGAGAAGCTCTGGAGACGGCGTGAGAGTCCCCA
TCTCTTCTGCTGAGCCATCCAACACTCGCGCGTCCGTAAGCAATGACATCGACAAAGTGTAAGTGGCATATTTAATGGACACCGTAGCGTTTTCCGCACG
AGGGGGCAGTACCACGCGACGGTTAGACAAACGTGCCACGACGATCGCCGGATCAATATGCAGTAACTCTGCCACCGCTCGCTGAAACCGCACCAGAGAT
TCTGTGCTGGTTTCCAATTCCAAGGTCGTCGAAACTGCGGCTAAACGTGGGCGAACAACAAGTTGTAAAATAACGGCCAAGTCGCGGGTGTAATACGAAC
CGTTAATATTTGGGTCCACGCGAAGCACCAGCGGGAGACGACTGACGTTCTTTAAAGGCACCCCCGACCCGCGCGGAACCGCAGTTGCCAACGAAGAAAA
AAGCGTAGATTCCCACACGTCGCCTTGGCTTTCGTTCCTCAAAAGAAAGTTAGCGCTGTAAAAGTGCACGCCGTCCACGGATGTGCAGAGCAGATACGAG
GTGGACAAAAGCCTAAGACGTTCCTCTGTGGATGAAGACCCTTTCAGTAGCGGCGTTGCGCCAAGGCCGCCCGCTTTGCGGAGAGCCGCCGTGTTGATTA
GCCAATCATCCCGTAGAACCCCACCATCACGTCCTCTACCGGTAAGATTGCTTCTGCCGTCAGCAGCAACAGTGCCTCCCGTCGTTGCAGCAGGATCCCA
GAGACAACCTGTGCCCGTGTCTACAAGAAAAACTGGAAGCACCAGCGGATTAGAAGACTCCGAGTATTCTGCCCGAATCACGGACGTCAAGTTGGCTCCG
TTGCACACTTCCCCAAATATGTCTGTGCGAACAACCGCAACCGCCAATGCCCCCACCGCCCTGGTCGCCTCACGGTCATTCCCAGTGCCAATGCCATTCC
CAATAAAACACAAACTTGCATGGTGGTAATAACTCGGTGGCCGCTCTGCAAAAAAAGTGACTCGCACAGATGACGGGTCGGTGTCAGAAGGTGTAGGGAA
ATCAAGTTCCAAAAGGCGCTCAAGGCGCAGCGCGGTGGTCGTCAAACCACCGCGATTGTAGACTCTTTGCTCATTTTCCGTCGCAAGCCCAAGAATGGTG
GGCGGAAGAACAGTCAGTTGCAGAAACGGCGGCGCATCTCCTGCCGGGTGGAAGCTGATGCCCCCATTAACGCTGTAGCATACATGGTAAAGAGTGCGGG
GTGTGCCGGAGAAGAGCTCCATCGACTGCAAACGAATCGTAAACCCGCCGGTCACCCTCTTCCACAAGGTGAAAATTGTCCCATTGACGCCGCGGTCTCC
CGAATTTCCCCAAAGATTACCGCACACAGCAGCGGAACCCTGTACATCCATGTCTACTGGCACAAATGCAATGCGAATATCATCCGCAAACGGCACAACA
GAACCACGTACGGTTAAGTCTAACTCACCGCCTTGAAAAACAGCCAACACGCCTTGACGCAAACCTGATAATTCCTTCACCGCAAGCAAAGAAGTCACTT
CAATCCTCACAGGTGTGTCCACAAAAACGGAGGTCTTCCCAAATCGGTACGGCAAGAATTTCTTTACACAGAGTTTATACCTCCCATTGGGAACGTAACG
TATAGAGGCTGGAAGCTGCAATGTTGTCGATGTTGGCGTGACACCTCTGCCCATCCATTCCCGCGGTTTCATAACAAAAGCATCCATCACGTAGGCTTGG
TCAACCTCCGGCGAGTCACAGGACCTCACACTCCCATCAACAAAACGGACAATCATGCCAGCTTGAATGCCGCGTCCACACGGACTCGCAATGGGCAACA
GCCATCCAGTGGACTGGCTATGCACCTGTTGAAGGGTTGTGGGGATCTCTCCGATGCACTGAAGCGACATTGGTTCTAGAAGCATTCTTAATCCCGTTGG
TACATCTCGCTGACGATAATTTATAAAGAAGAGTAACTCGCCTTCACTCGGCTCATCGCCTATAGTTAATGCTGGCAAATACAACTCACCAGCACTCACA
AACCCCACACCTTGCAAGAAGCCGCACCAGAGCGCGTCTGTCGTGAATCCGTTCAAGTAGCGGTTTAACGGAGTGTCGCGGAAAGAAGACGAATCGGTGC
TGTAACGTGTGTCTACAAGCCTTCCAAATTGACTCGTCTGCTCAAACATATAAATGGCACTGGAGAAAACCGACTGATTCTTCATCCCCTTTTCCGCCTC
TTCTGCCCCCATGGAGAGCCGTACCCCGAGCGTTGGGGCCCACGAGACAGAGATGTAAGAAATACCAACGGACATGTAATGCCGACCGCCGTCTATGGAA
AAGCAGAGCGAAGAGGGTGACCATGGCTCCACTGTCTCATTCCTTTCGGTGTGTAAAGGCACCACAAAGATTACCGCATCGGATCCATCTTCTGTCCCAA
TCCGTACTTTGTTATTGGCAAACGTCGCGGTCAAATTCGAGAGTGAAGTCACCGTTGCCGCCTGCTCCTGTGGATCCAAAACGTTGCAAGGCCTTCCAAT
ACGAAACTTCGCCAAACGGAAAAATGCCAGTGCTCCTGGTACATTGAGCATGTTTATATACTGCTCCTCCACGCTATAACCATGGGCCGAGTCAAAGTCT
TCATTTGCTTCTTTACACTTCATCCCTGGTTCGATGGTCACGACAAGCATCATAGACTCATTGCCACGGCAAAAAACAAGGTGACAGATGCCATTCTGCT
CCGCCACATCACTCGGAATAGCTCGATGTAGTGAAACCGATGTCACAGCAACATCCAACACCTGGAAAAAGAAACCCGACGGACGAAATGCAAAAACATT
TGTTGTCCCATCTCCATCGCTAACATTTCCGCCATCAGCAATTTCATCCCCAGACATTTTCACACATATCTGCAGGCGTCCTTTTGTAGCAACCCGCGTG
TGGGCTTCTGTCAAAGTGAGAGTATTTGCTACCATCACAACTATGATAGGAAGTCCTTCACGACTCTTGTGGCATGCAGAAGAAAGCAACACCCGCGTCC
CCACCGCAAATGCACCACTACTATCCGTCTGGTATTTCATGCTGTTGGGCTCATTGTAATCATTAGCATTCAACTCGGTGACACTCACTGTGCCTTTGCT
CATCCGCGGGACAACGAGCGTGCGACGGAAGGCAAGCTCAGAAATGTGTGACTCATCCGCAGGCAAATCACGTCGCAAACGTGACGGTAGGATCGTCAAT
GAAAGATTCGTTTTGACGTATGACGCACCTCCATTGGTCGAGAGGCACATTGGCGTCCGCGCCTCCAGGTGGGCGAAGTGCGTAGAAGGAAAAAGAAACA
CGCCGTGATCATCCTCAAGAATGAGGGGTTCATCGTACAGCAGGGTATTGTTCAGTTCCTGTACCGCCGCCACGAGTTCTTTTCTACTAAGATTTCCCTC
TGAATCCCGTGCTAAAACATCTTCTTCACAGTGCGATCCAAAGCGCATCAAAAAACCACGTTGAATGCCGTAGCCATTCAAATAAAATATTCTGCTTGTG
TCCTCCATGTAAAGAATCAAAGTTCTGTTGCCCTCCAAATCGGTGCGGTCATCAGAAATGTCTGCATCACCCATCATGCCAAAAAAGGTCGCTGTCGTGT
TGCTGGCATCATCTGGAAAATGACGGAACCCAACCGGAACAGCTGTCGTAAACTGCAATTGCAGAAGTGGATGAATGGACTCTCGCCAGCGTTCCGGTGC
GGTCTCCAGACACAAAATCCAGGGCTGTGTGGCGTTAGGGTAAAAGCCCACGTTGCGGCTTACCGCACGTGGAATTGTAAGGATGCCATCATCAAGAACA
TATGGACCACGTAAAACATCCAACTGAATGGCTTCAAAATCAGTAAAGCACGGATCGCTCCCGTCATCCATCGGCCGAACAAACATCACACGCCTCCAGC
TCCCACATGGCACCACAGCAGCTGTATTTCCCTTTGCTCCACCACGGCACCACAGTGCAACTGCCACTTCACGTCCTGCAGCAGCCACAATGTTCGTTGT
CTCCCTCTCGTTTGTAAGCCACTCGAGCGCAATTTTTGTTGGTGGCAATGCCGTGGCAGCGACAACATCCTCACTCCCATCAGCATCAAAGTAAGAGTAA
CGCGTTGGTTGCCGCACATGCTCGCGGACGTTCAGCGCAATATCCGAGCTCATCCACGGCGTTGACCTATCGGGTTTAAAACATAGCATGTACTCCTGCA
CAGAGAGGCCTCGAATGAGGTCACGCTCAAGAACAATGTAGTGGGAGTCAGACCCTTTGTCGACGTTCCCTTCTGGCCGAAACGGTGTAGCGAACGCTCC
AAATAGTTTCAAGCCCTCAAACAAGTTTCTCACAATTACATCGTCCAAAAAGTCAGGCATTGGCGTGCTGCAGTTAGTGTCGATTGGCCGAAACCGCACA
AGGGACATGTTGGAGAGACCCGATCCACCTATTGGCAGCGTCCACTCCTGCCCCTGCTCCACCGTGACGTAATCCGTGCGGTTCAGCGAGAAGACGGAAT
AGACAGGTCTCTCCAGCTCAATGCGCAGACCTTTTAGTTCAAAAAATTGCAGCGCCGCTTCGGTTTCCTCCTCAGACGACTGTCGCTCAGGGTGAATAGC
GCTGGCGCAAAGTTTGAATGACCCCGTATTGTTCAAGAGTTTTGGCAAAATAATCGCATAGCCATTCACCGCCGTGATAAAACGATCAAAGCTATTGGTA
TTGATAAAGTACTTCTTGAGTTTTTTACACGGCACCACATCCTCCGCAAGAAACATAAAGAGTGGGTTGCCCATTGCGAAAGTGTGATCAATAAGTGGCC
CAACGAGTTGCAGACTCTCCCACATTCCGAGCGTCGGGTGTCGCGTCTTGCGTTTAATGTGTTTCTCCGTGCTGTTACCAAAAAGAAAGCCATCGACGCG
TGGAATCACAAGGCGATATGGAATGCCTGTTGGCACAAAACCCCTCCTCCACGCATTGACATCCTCCGTAGCAGCAGAATCAGAAGCAGAAGCATCAGAC
GCACGAACATCCACATCTGCATCCGCGTCTCGGTAACGCACACACCATTGAAATCGTCCAATGACATCGTCGGTTGGTTCAACCGCTCCAATACGTGCCG
TATGTGCCTGCGTGAGCGAAAGAAACCACGAAGACGTGGAAGTGAGAGGGCTCAAGTATCTAGAAGAAAACGAGGATTTTGATGAAGAGGCACCGTATCT
CATGGAGCCACCTTTGATGACCATTGACGGCACCGCTGAGGTGCGAACAGGACTACGCCAAAGGAAACTTGTCGCATTGCTGCAGTCCACCGCAGGGACG
AACGCTGCCTCTCCCTCATGCAATCCAAATCCCTCCACAACAAGATCGACAAACGATGCGTACACAACCACCGTCGCTTCCCCTTCCTGTTGTAGGGGAG
ATGTGCCTATCGACCGAATCGATTTAACGTACGGCCGGCGTACAACAAACTTAAATCTAAGTGGATACACCGCGCGGCGCGTCCCTTGCGCGTAAAGGCA
AAGAAAGAGCGGTTCCCGTGCCCTTCCAAATACACGGTCAGCCACCTCGGATGCGGTGTGTGTTTCATTTAGAGTAATAAAAAAGTCACCCACGGAAGCT
GAACTGTGTGACGAATTTAACTGTCGGTAGTTCGGCGGCACATCATAAGGGCGCATAATGGTGAAGTTCATGCGGCTAATGCAATCGACGCATGCTCCTC
TTGCCTCCCCATGCGTTTCTCCCTCATCAAATAAAGAAAGACAAGGCTTCTCAGAGAGGAAGAGCATCATGTCGTCACTCAAGCCGTAGCCAAAAAGTGG
GAGCACCAATTCTTTTACATTTTCAGACACCTCTACAACCGTTAGAGGGGTGTCCGTCGTCGCAATGGGAAAATGGACCGCGTAGGGTCCAATAAAATGC
ACCTCAATGGGGTAGACATCGACAGTAGCGCTGGTGGGGATGAATACACGGCGGTTGTTCTGAAAGGACAGAGGGACCGACAGGCAGACACGCATGCGAC
GCGTAGTTTCTTCATTCAAAAAACCTGGTGGAATCACTACTACGGCTGCCCGCTGTTGTTGCTGTTCCGTCAATGTCACGCCACTGACGTTTCGAGAGGA
ACGCATATCATTATTGGTAGCGCTGTGTGGATTAAGAATACCAAAGGAGCGTTGACGATAAAAAAGTGATGTATTGGTACACTGAAGCGTCGGATCTGCA
ATCCTCGCGTTTCCTGGAGGAGAATGTGCAAACGCAATCTCCGCCATGCTGATCGTGCTAGGGGACCACATGTGCACGTCGAGACCCCACAGCCTTAGCA
GGCCACTGAAACCTACGCCAATATTCAGTTGCGATGAATCAGCACTTCTGCTGCTCACGTCTCCACTGTAGCCCTCATGTGTCGCGGTGACAGAGATACG
AGCCCGCGACACAATGATCTTAAAACCGGCAAGCGGCACAAACCGCGAGAGTGGTGTATATGCAAAACACAGATGCCACGTCTGACGTTTTTCAGTGAAA
TTTGTCCCCCACATGCCTGTGTGATTAAGATTAAGTTGCATAAACGCCACACGACTTTTTTCAGCAACGCTGCTTCCATTCAAAGCCCCCGATGAAAAAA
ACATCGTACTAACGGCAAGCATTGTGTCTAGTGCAGATGGCAGCGGGAAATCGGCCGAACTGCGCCCAGACGTTTGTTGGTGCCTCTGACATTTCCCCCG
TTTCTGCGATAGGAGCAGTACCATGCCTTCACGCAGGCCCTCGCCGTCAAAAACAATAACGGGTGACGAAAACTGCGTCAAAAAAAGAGTCTTCACGGAG
GGCCCAAAGGATGACGGCTCAAAGACACCAGAGGCATCAAAGCCCGAGGGTGGGAGGGCCCACATGCCACGAACAGCAACATGTGGAGGGATTACGTGCA
CCCGCAAGTGAGGAACGAGTGTGTAAAGCCACATTGGCTGGCCGTCAACTGAAAATGAAAATGACGTGTTTCTTTCCATATCGTTTTCGTAGAACACTTC
CGTATCGGAAATAGAGGAATACGAACCGTCGTAGGAGTTCCTCTCGCTCCAGCCTGACGCGCTGCTCTTCGGCGGTTGCGGCAGAAGGGGATTCGTGGAC
GCCGCGGCACAGACAAAAAATTCCGTAGCCGGCCGTTCTTCATCCTCCGCGGGGTCGTGCAGCCAGTCGAGGCCAATGCCGTTGGAAGGCAAAACATTTG
CAAGTTGATACGTGATCACCCCTCGTCCTCGCTCTCGCTCAACCACGGTGAGATTCTCCCCAAAGAGGACGTAGCGGCCGCTCGTGCAGTCTGGGGAAGA
TGAAAAACGAAGATGACAAATCCCCGCCCGTGTGCCAGGGAGGCGGCGATGAAAACGAAGTTGTAAAACCCCATTGGACCAGAGACGAATGCCAACCGTC
CGGGAGACAAAAATGGGGTCGTTACCACCCCCAATAACGCCACTTTCGTTGCTCCCACCTCCCTGTGCCTCCTCCGCCTCCTTTTGTGAAGAGGAAAAGG
GAATGAATCCACGCAGTGCCACGTCCAACACTTCAAATGTGATGTTGCCTGCCGGCACATAATGCACCCCATCATCAGAAACACAAACGCGCCCACGCAT
CGTCTGGTTGGGATGGACGATTGTCACCACACCCTGCATCACGGCAAATGTGTACTCCTGTTTTTTGTATCCCCAAGCACATGGTGACACCTTCACATGC
TCATCCCACCACCCCACCCTCGCAACAATTTCCGATAGATCGGGAGCAAACATGAGCAAAAGTCCGTCCGTCCGTCCACTCGTGCCTGCCACCGTGTATG
TACCCACAGTACCGGCTGCCACCACCAAATGAACCGCCCCTGAAAGTGATGCGATGCGTGTTTCCAGCGGCCATTTTTCTCTCTCTGGCGCAGAAGTTGT
TTTTGTTGTTGTTGTTGCCGGTGTCGGTAGATCTGTAGGCGCTGGTTTGCTCGTCGGTGCATGAACCGCCCCTGCGCGATACGCACATGCATACGCATTG
GCCGGTGTGCCACAGGGAAAGTAGTACCATGCACCAGTGCGGTCAACGATGACACAACCACTATCACGTGATGGCTGCCCAACGGCCCACAAGCTTTCCG
CTAGAGTCGACTCCCACGCCGACGCACCGTCGAGATACAAACCATGCATTCCTCGCTCTATGTACGACACGCCTACCAGTACACGTTGTACGCCTGCTTC
AGCCAACAAACGACCGACAAAGACACTTTCCTCTACAGATGTTATGGTAGCCGCATGAATAGCGTCAACTGCAGTAGAGTCCAAGAGCCGGCCACAGGAC
TCCTCCAAGTCGGCCGCAGCAACAGCACGATCCGTAAAGACACGAAAACAACGGTTGGTGGGTGCAAAATACACCCAATCATCGCTGCACAAATCCGATT
GCTGCGGATCAGGTGTTGAATCGGTGGCGTTGGAGCCTGTATCTTCTGAAGAAGCAGAGCCGCTTTCTGGAGCAGCGGTTGGTACTTCTGGTTTAACAGA
GCCGTCGTTGAGGTAAGCACATACAAACGGCAACGATGCTCGGGTGTCCACCGCCCTCCAAGTACCGTTATTATCTACCGTCACGCATCCGAACGTCATA
CTCGGCTCTCCCACACCCCAATTTGAATACAATTTGTTCTTTGCCGTAGGCCATGTAGGGCTCGAAGGAAAGCTGAGCGCATAATCCTTCTCCCCGTACC
ACAAAGCGTCTTCGTACCACACACCCACTGAACCACGAGCTGTAAAGATTCCGCCAATAAAGACTTCAATTTGAGACAAATCATAGTTGTGATACCGTGC
CCAGTCCTGCACCAGACGGCCAAGAAAGGCATCTTCTTCTGCATTCAAAACGGCAGTGAGAGTCACACGGGGATGAATTGACTGACAGAACCTCTGCGCC
GCCTGCTGATTCATCCCTCCTTCTCCCCCGTCAATCAATTCCGCGTAGAGACGGTAACATTTGTCCTTATATGATGACCACCCATCGAGACATTCAAGTG
GTGGTTGTGGTACCGGCGGGCGAGTGGGTTGCGGTGCATCGACAGGATTGTCCCCCGATGAAGAATTTGTTGTCGTAGCGTCACCACCACTGTCACTGCT
ATTATCGCCATCTTTACTGCTGGTGTTCCCATCATTCAAAGGATTCCATTGAAACGCACAAACAAAGGGCCTTTTGGGGGTTTTACAGTCCACTAGACGC
CAAAATCCATCGCGTTGCATAGCGATGCATCCGCTATGCGTTTGCCAGTTCGTTGACGGAGAAAAATTTGTGTAGGGTGACGCACCATTCACATTTTTCA
TGCCATCCCACCAAGCAATATCCCCGAACCCAGCTGCACCACCGAGCGCCACGAGTTCCCCCAAATCTCCAAAAAATGGATTCAGCAATCCCTGAAGCCA
CAAATTTTGCTCCTGGGAATGAACAGAGAGCGGTTGTGGAATAAGCTCCCTGTTGGCTTCACTCCAACCGCGGGGTGGGCGTAAGCCAAAGATGTGGGCA
CAAGCTTCAACCGTCTCTGCCGGTGCCACTCGAACCTCCTGCGGCTGGACGCACCACACTGTGGCGCTATCCGATGAACCGTCGTCACGCGCCTTTAGCT
CCATCGGCCATAACGCCCACCCAGAGGGGCAGGAAGGAGAAGAAGAAGTCCCCTGCGCAGTCACAGCCACGCAACAGTATGTTGCCCATGCAACCGACAG
TAGCAACGGCAGCGTAACCCACAGAAATTCTCCTGTTTGTCTGCAGGGGCGATGGAAAGCCTTCATCGATTGAGGGTTCAAAAAAGACGACATGCTCTTG
TGCCCCATTGCGAATAATGTGACGAGAAGAGAGACCGACCCCTTCTTTGCTTCGACCCGCACCTTTGCGAAAATAACAATAAAACAAATTAGATACGCAT
GCAACACGAAAGCGGCAGCGGAATAGGCGGTGTCTGCGCAGTAATAAAAGAAAGAGAGAGGGAGGGGAAGGTCAATTCCCACCGCGGTATCCGCATGCGC
GGATACAAACATGTGAATTGCAAGTCATATACGCATCGCCTACCGACAGGATGAAAGAAAACCGCGTAGCCCAGGCAAAAGCCGGACAATAAGAAAAAAA
GGAGAGGAGTCAACAAAAAAAAAAAAAGACGGCGCAGAGGGAGAGTGGCTAAGCGCCAATGCGGTTCATTCGTAGACAATGACGAGCAACTATGTTTTAA
ATACAAAAAAAAAAAAAAAACACACACACGCACCAAAACGTTACAAACCGAAAAAGTAACCAACCAAACAAACATACACAAAAAAAAAAAAAAAAGGCAC
GCTCCATTCGCGACTTGCCGATCAAACAACAATGTGGCACCTCCTCCCTCCCTGCACCGCCACATTCCTTCTTTGCCTCCACATATAATTTTATTTATTT
TTTTTTTTTTTATGAAATGAAATGAAATGAACAAATAAATTTAAAAAAGTAAATGAAAGTAGGGAGGAAAATAAATGACTTTTCACATTTATTGCCGCAC
ACACACACACACACACAGACAGACAGACACACACACACAGACAGACAGACATACACACACAGACAGACAGACACACACAGACATACATACAGACATACAC
ACACAGACAGACAGACACACACACACAGACAGACAGACACACACAGACATACATACAGACAGACACACACAGACATACATACAGACATACACACACAGAC
AGACATACACACACACACAGACAGACAGACACACACACAGACAGACAGACATACACACACAGACAGACAGACAGACATACACACACAGACAGACAGACAC
ACACAGACATACATACAGACATACACACACAGACAGACAGACACACACACACAGACAGACAGACATACACACACAGACAGACAGACACACACAGACATAC
ATACAGACATACACACACAGACAGACAGACACACACACACAGACAGACAGACACACACAGACATACATACAGACAGACACACACAGACATACATACAGAC
ATACACACACAGACAGACAGACACACACACACAGACAGACAGACATACACACACAGACAGACAGACATACACACACAGACAGACATACACACACAGACAG
ACAGACACACACAGACAGACAGACACACACACACATTTTATACACATTTTATTATTATTTAAAAGGGCAAAATTAATAATCATCATAAAAGGAAGGTCAA
AAAAAAAAAAAAAAATTTATTCTTATTTTTGGTTTGTTTATTTTTATTTGTGTGCCCGTCCGTTTCACTTTTTTTGGGCCTATTCCCGGGGTTAGGGGGG
GAGGAGGGTCCTTCTCATCTGTACATCCGAGGGCATTACTCCCCCCTTCCTCACACACCCCGCCCAAGCAAGAGGCGTGGAGAGAAAAAAAAATAATAAT
AATAATAAACATAAAGTCACTCCAAACCTAAAAAATAACGTGGCACAGTCACCCACAAACACACACCCAAAAAAAAAAAAAAAAGGTCTCTACTACAGAG
TCCAGTTGCATGCACATGCTTCTCATTGTGCTCATCGGTTACCCATTCATCTTAATTTTTGATTACTTTTCTCTCCTTCCCCAGAGAAACAAACGCAATC
CCGTGCATTCCTCTCCTACGCATCCCACCCTACTCATTTTTTTGTTGTTTTTTTTTTTTTTTTTTTGCTTTTGCTTTTATTGATTTTTTCGTTTTTGTTT
TTGGAGAAGAGAAAGGGAGAAAACTCCGTCCTGTCATTGTGATTTGCATTGCCATGTACCCTTCCCCCTCTAATTCTTCCGATTGCGAGTCATTGGTGGC
AAAAGGATGATCTGCAACCTCATTGCAGTCAACAGAAAGAAGATGTTCAGGATAGAGAGTCACCCATTTTTTCCTCCGCGTAGCCCTGCGTAGGAGACAT
CACCTGATAATAAATGTCATTCAGCGCCGTTGTCTCCGCGGGGAACTTCGGGAAGTTTTCAAACACCACGTTTTCACCTTCGATACGTTTAAAGTTCACT
TTTACCCCGCCGTTGCCCTCTGCGCCAATGGGCCTCGAGCAACGAACACCTAACACAACAGGGATATCTGCTGCCCCCTCTGAATCGACGTCAGGTGGCG
CCGCGTTGCCGTTTCTGAAATGCAGCGGGTAGGTCTGGTCCTGTAGATTTGCAAACCAGGCTGTGCTTCCGCTCACAGTATCATCATTCTCCATCATACG
GGGAATAACCAGGTATGGCGATTCATCGGGGATGAGCCTGCACAACATGCTGATTTCACGCGCCTGTGTGAAGGTCCATTTGTCCCTTGACGGTTTTGCA
GCGTCCACAGAAGTGTTGTTTATCACTTTGTGTTCGTCATTTTTCCCTGCTTGTGCAGTAGAAAGGGAAAGCATCAACGGCGGGTACTCATGTGATTTAC
CCAAATGACTGGTGTAGTCCTGCACGGTACGGGGATTAACGTTGGAAAGAATAAAACACATCCATACAGGACTGTCTACACTTATCTCAATGACCAAAGA
AGGGCGGCAGTCCGTGAAGACCAGTGGGATGCGGTAGTCGTAGGACGGATGACGGTAAATCACCCCGCCTCCAGAAAAGTACTTCAGCACGTGTTGCCAG
TCCATCCAAATAACCTTATCATCCTGGTGACTGCTTCCACAGGCGTCTCTCACCTCCGGGTGCGAGTCCCATTCAGAACTCTCTGAAGACCATGGGCCAC
TCCATTCTTCACAAGAGCCCCAAACGTTGCGGATTTGCAGAAGGTGCAGATCGCCTTCTTTGGGGAAGTGGCGCACATCCGTGACGGTGTAAGCATGGCC
TGGCAAAATTCCAGTGCCACCAAGTATCCTCTCCAGCTCGGGTTCCTCGTCAAAGAGACTGGCAATCTTGTTGGTGCCAGATATAAACGCAGGCGCCTTT
CCTGCAGTTGTCAAAATAATCTGGAACCCAGAGTCTTGGTAGTGGAGCAGTTGCTGAAAGAGTTCCTTCCCGCCATTTTCCTGTGCCACGGCGAAGACCT
CGTCAAATCGAGAGGCGGGACACCCCGTCATATCCGTGAGGGCGTGAACGGGGTCGCCAGATTGCACCAGGCCGTAGCTACCGTTCAACTTTGCGAACGC
CTTCTGAAGAACCGAGGGCCAAACCTCGCAGGCATCGCTGCTGTGGGCAAACCTCAGCATCCCCGCATAGCCTGGAAAGTAATCATCCACAATAACGCTC
CTCCAGAGGCCGCTTGTATTAAGAGTGACACGATACGCCCCGACCGCCCGCTCGCGCCGTGCCGTCTCCGCGCCAAAAGGGTTGCGAAACATCCGCATCA
CATCCACCGGGTCTTCTTCTAGTGTGGCGATGGCACACATCAACCAACAGTCTCCGAGCTCACCCTGCTCCACATCACCAGGAAAAATGGGTCTGCGGAA
GAGACGCACCTGTTCGACGTGCCCTTCAGGTAGATACATCCGTGGGCGTAACCAGAGCATCTTCTTTGGTGCCCGTGTTGACCCAAGTTGAATACTCTTC
CAGACCGGTAAGAAATCAAAATCGACAAATGGTACATTATTTTCAATACAAGACTTCAGCGCATGTTCCGCGCCTTTCCACTCACCAACGAGGCTCTTCA
CGGCATCAAACTCCTTCTCCAAAAAATTTTCATGTTGGAAAGTCTCTCGCGTCTCAAAGTATTCATCAGAAAGTGGTAATGCACGTAACTGACTGCTGAA
GCCATTCACGTACCCCTTGATAAACTTCTCCGTTTCAACAGGATAGACAACAACCTCGGCGGTATAACTGCCGTCAGGCTCTTGGCGCATTGTTGTGTTC
CCCAGTGGCTGCACTTTGGAATGTTTGCCAAATGCGCATGAGACATGCACCTCAAATGCAAGAGAGTCATTGTAGAAGGCCCAGGTTTTTTTCTTCTTGT
CGACAATACGGTACAGCAGCCCGGGCTCCTCAAAGCAGGACATTACCTCGCCCTCTACGGTTGGCTCACCGTTTAGAAACTCGTTCTTGACCCCCTTTGT
CCCTTCTTGAAATACCGGCTTCTGTGCCGTGCCGAGATCAAACTCGTCTTCCGGGTCATCCATCGGCGCGGCGAGTTCTATTCGCTCCCATCGGATCGGC
TGCTTCAGTGACTTGTGTCTCAGATTCATGGCGGATGTAAATTCCTTTCTTTCTGTACTCTCCGCTTGAGAAACCGAACGGTTCCTGTCCTGGGAGTGCT
GTGCTTCATCGCCTTCTTTATTGTCGTTGACGGAAACAACGTTGTTCTGCGGCTTCTCAACCGTCTCAGAGGCTACCGACGAGGAAAAAATACTGGCATT
GTCAAGTACCCCCGCCTCTGTCGCAGGGTCTGAAGCAACGTCCGTATTGCAGGGATTTGCCGCGTAGTTGATTTCTGCCCGGTCACTTAGAAACGGCATG
TCCTAAAGACTCTTCTTTTTTGTTGTTGTTGTTGTTGTTGTTGTTGTTTTGAGTATTCGGCTTCACCTCTGAAGGTAACCCTCTCGCGTGTTTTTATTCC
CTCCCCCAGGGAAAAAAGGAAGGAAACAACATATTAATATTACACACACGGAGAAAGAGAGAAAGACATACAAACTCAATCAAAGCAAAAGGCAAAAAAA
AAAAAAAAAAGGAAGAAAACTCCACCATAAGCAATCAAGGGTAAATGCATTCGTTACCACACTTCTCTCCATTCCGCTGCATACATCAATTATTTTTTTT
TTTTCTCCTTTATATTTGCCCAGCAATATAAATTTTGTAATGCAGATCATACATGCGTTCGTACATATCCCAGATATGAGAAAGGGGTTATACGCAGTAA
CTCACTCCGCAATTCCTCCGATATGCCAGTGAGTCCATTTATGAACTCATGCACCGTCTCCATTGTCACCTCCCGGTTGCCACGTGTCAATTCCTTCAGG
GCCTCATATGGCTTCGGGTAGCATTCACGACGAAGAACGGTTTGGATGCCCTCTGCAACCACCGCCCAGTTGGCTGATAAGTCCTTCTCAATTGTCTCAC
GGTGCACAAGCAGTTTCTCTATTCCCCGTACGATGGAAGCAAAGGCGACGCAAGCGTGGGCGATCGGTACACCCAAATTTCTCAGGACGGTGCTGTCTGT
TAGGTCTCGCTGAAGACGTGATATGGGCAGTTTGGCGGAAAAGAAATTTAACAGGGCGTTGCTCGCCAAAAGGTTGCCTTCAGCGTTCTCAAAGTCAATT
GGGTTCACCTTGTGCGGCATCGCGCTGCTGCCCACTTCCCCCGCCTTCGTCTTCTGTTGAAAAAACCCCATCGAAATGTATTGCCAAACATCGCGGCAGA
GATCGATGAGGATCACATGCAGCCGAGCGCAGACATCGCACAGGGCAGCCAAGTTGTCGTAATGCTCAATCTGCGTTGTGTATTGCTGACGCTTGAGGTT
CAAGTACTTGGAGAGGAATAGATCACCAAAGCTGCGCCAGTTCACAGAGGGGTACGCCACAAGGTGGGCATTAAAGTTACCAGTCGCACCACCAAACTTA
CCACATGTGGGAATCTCAATCAACTGCCGGCGCTGCTCCTGGAGCCGTTCGATCCACACCATGAACTCTTTTGCAAGGTTTGTCGGGGACGCTGGCTGGC
CATGCGTTCGCGCAATCATCGGCATATCCCATTCGCCAAGTTTACCTTCCAGTGTCTTCAATACATCATCCAGACCAGGAATGTACGTCGTCTTGATAGC
ATCGCGAAGCATCATTGGAATAGCTGTGTTGTTGACATCTTGTGACGTCAAACCAAAGTGAACAAACTCCGAGACGTGTGCAAGACCATTGCTGGCCATC
CGCTCCTTTAAAAAGTATTCCACCGCCTTAATGTCGTGATTCGTCACTCGCTCCTTCTTTTTAATCTCCTCCGCATCCGCAAGGGAAAACCGGTTCACCG
CGATCTCGCGCAGCTGCTGGAGCTGTGCATCCGTAACATTCCGCAGCGGCACGATCGCCGGTACCTCCTTGCAAAGCGCAATGAAATACTCAACCTCCAC
ACGCACGCGGTACTTAAAGAAGGCGTACTCAGAGAAATATGCGCGAAGAGGGGCGGTAGTGGACCTGTACCGTCCGTCCACTGGGGAAAGCGCAAAAAGT
GGGGTGTCCTGTGTGTAATCAACAGAGCTCGACATGTCTTCTTTCCGTGAAAAAAAAAAAAAAGTCCTTCAATCACTTCCCTTTGATTGCAATTACTTAG
CCCCTTATACGCCCCAGAAGACGACCCAACAGACCACAATATAAGCGCCCGGTGTAAGCCTTGTCCCCTGTTCTTGCAAAAAAAAAAAAAAAGGCAACAA
TGGGGAGTTACAGTTTGGCTCAACGTACCCAACACACACACACACACACACACCTCAGTTAAGGTCGATCCAAGGCCAACACACCAGTAAAAAAAGTAGT
TCATAAAGCCTATATGTATTATGCCAGGGCTCGTTGTAAACTCAAAAGTCTGCAGTGTTTTCACAGCCCCGCAATCGCCGGAACCCTCCGTGTGGAAGGC
AGGCAAAAGAGAAAAAAAGAGAAAAAAAAAACAATTCCTTTGGTGTCTTACAACGCAGTTTCTTTGGAAATAAAATACGACCCATGGATGAAGAAAGTAC
CGAAATGAAAAAATACGCCATGTTTTCTACTCAGGCCCGTCAGACCGCACAATTTTTTCTAAACGCCATTAGAAAGGCTTTGACTGGGCAGCGTACGCTA
CCCACGACGACTCACGAATTATTCTGAGTTGTTAATGTGCCGCGCAAAGCGAGGCAGCGCAAAGGAGGCCTTGTGCATTTCCGAGTCGTAGTACTTCAAA
TCCTTCGCAAACGGCATATCCTCAACAGGACGCAGTGGCTTCGTCACGTCCACGCCGGCCTTCTTAGAACAAACAAGTGTTCCAATTGAACCACAAGGAT
ATGTGGGCACGTGCATTAATGCATACTGCACCGACGCAAAACCAGTCTCCCTGATGAAACGAGACATCTTCTCAATAAGGTCAAGATTCAGCCAGATGGA
CTCTCCTTGATTGCAGCATATGCCGTCCGGTTTCAGGATACGCAGCACGTCCTTGTAAAACGCCTCCCCAAAGAGCTCCGATGCAGGCCCAGCAGGGTCC
GTGGTGTCAATAATGACCACATCATACGTGTTGTCTGGGGTCTGTCTTACAAACGCCAAGCCATCTCCCACACGGACCGTTGCTCGAGGATCCGTTAGGG
AGCAGGAGATCTGTGGAAAGTGTTGCTTGCTTTGTTCCATCACTTCGCCGTCAATGTCGACGAGATCACAGTGCTCCACGGTGCCGTGCCGCAACACCTC
CCGCAGTACGCCGCCGTCCCCACCACCAATGATGAGCACTCTCTCTGGCTTCGGATGGGAGCAGAGACTGGTGTGGCCAAGCACCTCGTGGTACACAAAC
TCGTCGTAGTCCGTGACCTGAATGCAGTCGTCGAGCGCCATGACAGTGCCCCATGGGCCCTTTGGGTCGCTCTCAAAGATGGTCAAGTGTTGGAACTTTG
TCGGGGCGTCGTACAGAACCTTCTCCACCCTCAGCGACATGGCTTGCCCGGGCCACTGATCATTTTCCTCGCGAAACCAGCCGCCAGAAATTAGTTCGGA
ACCAGGCATAATTTGATGCTGCAAATCGCTTAGCGTTACTGCGCTGAAAACCGCACCAAAATGTAAGAGAAAAAACAAGAAGTTGAAGAGAAACGATATA
TAAATAAATATAAGCGCCCGAAGTACGCCTTGTCCCCTGTTCTTGCAAAAAAGAAAAAAAGAAAAAAAGGCAACAATGGGGAGTTACAGTTTGGCTCAAC
GTACCCAACACACACACACACACACACACCTCAGTTAAGGTCGATCCAAGGCCAACACACCAGTAAAAAAAGTAGTTCATAAAGCTTATATGTATTATGC
CAGGGCTCGTTGTAAACTCACAAGTCTGCAGTGTTTTCACAGCCCCGCAATCACCGGAACCCTCCGTGTGGAAGGCAGGCAAAAGAGAAAAAAAGAGAAA
AAAAAAAAAAAACAATTCCTTTGGTGTCTTACAACGCAGCTTCTTTGGAAATAAAATACGATCCATGGATGAAGAAAGTGGCGACATGAAAAAATACGCC
ATGTTTTCTACTCAGGCCCGTCAGACCGCACAATTTTTTCTAAACGCCATTAGAAAGGCTTTGACTGGGCAGCGTACGCTACCCACGACGGGTCATTGCA
TCATATGTGAAAAAGCCCAAAAATCCATTTTACATAATAATAAAAAATTTTAAGCACACCAAAAACAGATGCCTCAACGTTTAACGGCGGAAATCATTCA
ACGTTCACACTGATATAGGCGCTCACACAAGTATACCGACGGTGCCTTCTTCGAACACATCGTCCACGCAAAACTCTGACATAACGCCGAGCCTCTGCCG
CCCCAGTGCAGCAAAGTCAGACGGCTCGCAGTGCGGTGTCGTCGAAGCCATCAGAAAGAAGTTGTCGGGCAAGTCATCCAGCATTCGGATGTTCTCCATT
TTTTCCCACACGCCACGACGCACCAGAATTGGCAGGGAGACTGACGCACGCTCCTCCTCCGTTTCGCCGCCCTCTTCACACCGACGCAAGAACGCCGCAA
CATAGGCCGCAAGAGAGATATCGCACACGCTCTCCGTCGGAGGAACCGGTTGCAGACCAAAATACGACGACGCCCGCGCTGTTGCAACCCCTCGACGCAC
GCGCAACGTCCCCTCCCGCTCCAGCGGGCACGTCCAGCGGTAGCCGGGCTGCATCAACGCGTTACGGAGCGCCGCGAGCGGGTAGTTTCGCGTGCCAGGC
TGCACAGTGGCGGGCCAGCAGCAGCCACCACCCACGTCGACGAGAAGCCCCAGGCTGGCGGGGCAGGAATACAGTTCGCCTGCGCGGCCCATCTCCCACT
GCCGCAGCACAGTGTTGAGGCTCCAGAAGCAGACACCGTCCTCGCGAAGACGGTGCTCAATCCGCACCAAATCTGCATCCGCCCCATCACTTTCCTTCCC
GTCAAGCACCTCTGACAAGTGGAACGACGGCTTCAAAATGCAGCGCTTTCCACCGGGAAGATTTGCACCACCGTCGTCCTGCTCCTCAGCAGCAAAAAGC
GTACTGAGTACGGCAGTTAGAACGGGTAGTGTTTTCTCCCGGCTGCGTACACCCCCCACCACGAACCACTCCGCGACCAGCATGGGGGTGTCAAAATCAG
AAGATTCAGTTGTCGTTGTTGCTGTTGTTGTTGTCTGCGCAATGCGGCGCAACCGCTCAAGGAGGTCCAACGCCGCGCCCACCTCACCACACTCACCCAC
CGCCCCGTCACCGTCACGCAGAGCCGCATGGAACCACGCGGGCAGCGCGGCCTCCCAGTGCATTTCGTACAGCACCTCCGCCACGCCCTGTGCGCAGTCA
AGATGTCCCATGGCCGCCGTAAATGTCTCGCAGCACCGCCAAGCAAGCGCCCCGTCCCCCGACTCCGTCATTTCCTCTGTGGTCGCCACAAGCCTCTCGC
GCAAATGCGAATGAAGGCCAACCCGGCACGCTACAATAGTGCACGAAGTAGCGTCAGGGCTCAGCAAGTACACGCTTCGAGGCCCCGTGGAACGACAGCG
AGGTGAGACGACAGCAAGGCCACACTCGCCCTGCAGCACCGTTACCATCTCCGACGCTCCTCCATCAAGAACAACCATTTCCCTGTACTCTCGCCTCGGC
GCATCCTCAGCGTTACTGTCGTCACCAACTGGTGTTGCTGTCTGCGTTGCCAGTAGAAGCGGCGACGGGGTGTCAGGATGCTCAGACATTTCCAATGGAA
GCGGATGGAGAAACAAAGAAGGATACGGAAAAGTCCTCATCATCCGCGCCTCATCCGCCTTCACTGCGTCAAACCACGACGGAGAGAGTGAATTCGTAGA
TTTATCGGTGCCTTTGGAACCGCAGACAGAGGACCGCCCTTCCACGTACCGTTTCATCATATTCTCAACCACCAGGACGGTGTAATCTGCCGTGGCCACA
TCGTTTGCGCCCTGCTTTTTCGCCACGTTTTGCAAATGGTTCACTTCGGAGGGCTTGACGTTGCAAAAGGGCATCGGTGCGCAATGAGAAACCCCTACCG
CGTACTACTCTTCCCACACAACAAACGCGAAGACAGACAGGCAAAGGCGGAGAAAAACAAACAAACAAACAAAGTCAATGGAACAAAGAAAATTCGTGGG
CAGTCCCGACCACGGCATGGGCGCATGTCCTCGCTACAATGGTGAGAACGGGCGGATGCGACCTCCGAGGCTAACAAACGTCGTCAATACAAATAAAAAA
TCATGAAAAACACGGCGTGACCCAGCAAAAAAAGGTCCTACAAAAGGATCATTTGCTCCACTCCTTTTTAACGACGACGGCGGCGAGTCATCACCTTCTT
CTTCTTGGCCTGGAAGATGATGCCATCGTATGTCCTCTCGAACCAATGCATTGCCTCTTCCTTCCTCACACGGTGGGGGCACCCCACACGGCTCGTCTTG
CGCCTGCGGTGCGCCACGCGTTCGCCGCGGCGGCCAAGCACGACGTAAAAGTCCATGCCGTAAATGCCGGTGGAGGGGTCGTACTTGATGCCAAGGTCAA
TGTGCTCGCTGATGCCAAAGCCGAAGGAGCCCGTGTCGGAGAAGTTGTAGCTCTTCAGCTCAAATTCCTTCACCTTGAGGCCCTTCTCAAGGAGCTCCTC
GGCCTTCTTGCCGCGGACGGTGCAGTGTACAGCAATCTTCTCGTTACGGCGGATGCCAAACGTCCGCACCGTCAGGCGGGCGCGAGAGAGTACCGGGGTC
TGCTCGCACAGCTGCTCCAACACCTTCGAGGCGCGAGTGAGACGATCGCCCGACTCGCCAACACAAATGTTGAGACAGAGCTTCTTCACAACGATCTCCC
GCATCGGGTTGGTTGCTTTCTTCTCCGAAACGGCATGCGTCTCCATCGTCGATAATAAAGACGGCTTTCCCTTGCTTCGGTCACTGCGTGAAATAGCCAA
AAAAAAAAAAAAAGAAAGAATCACCGCATACAAGCAACAGCAGCACACAGCGCGCCAAACACGCACACCGCCGTTGTAAATTAACAAAAAAAAAGTCTCC
CCACTTTCAAATCCTTCCCCTCCCTCGCCTTGCAAAGTTGAAGGAAGAAGAAACAACTAAAAAGATTGAAGCAGACGTTTCACAGTTACTCAGAAAAGCC
AACACCGCCAGCAATTGACGGCCAACAAGCTCATCAAAACCCTCCGCACACGCAAACACGAACACTTCTATTCTAGCTCCGCCTCCTCCCCCCGTTCCTC
AAGAAACATCGGGCAGGTGACTAGACAGCCAGTCAAGCCCCTCAAAAAGCCCGTCACCCGTGTGCGCGCAGCAACCCTGAACAAACCACTGACGGCCACG
CATCGCTGCCCCCAGTCCGGTCGTGCTATGGTCGCGGAAGCCCAACTGCTCCACCAGCTCCGCTGGGGTCAGACGGTGCGGCAGATCCTGCTTATTGCAC
AGCACGAGGACAGTCGCTCCCACCAGTAGTGGCTCCTGCAAAAGCTTCTCCAGTTCCTGTCGTGCCTCCCAGACCCGATCCCTGTCGTTGCTGTCAATGA
CAAAAATGATTGCGTTTGCCCCCTCGTAGTAGTGCTTCCAAAGAGAACGCAGAAGCTTTTGACCACCTACGTCCCAGAGATGGAACTTTATATTTTTGTA
CTCCACCGTCTGCACATTAAAGCCCAACGTCGGGACAGTCTGCTGCACCTCGTTCAGCTTCAGTTTCCAAAGGATGGTTGTCTTTCCCGCGGCGTCAAGA
CCCACCATCAAGATGGTCGCATCCTTCTTGGCGAAGAGGCCATCAAACCAGCTCATGACCGCACCCATTGATGATTTCGCGCCTCTTCCGTTTCCACCGT
GTAATGCCTTATCGCTCTTTTGCTGCCGCAGAAGGAGCTACCAAGTAGGGGTTGGCGTGGAAAAGTATACTCTCTTCCCCTGATCAAGCAATGCTGACTT
TGCCACGGCGCTTGGACTTCCCGAGAAATCCTCCTATTCAAATTGTTTCCTTTCCAACCCTAGAATGACGCGTGCAGAAAGCAGTCAACTGTACCCTCAC
CGTATTCGAATATCATTCAACGTTCACACTGATATAGGCGCTCACACAAGTATACCGACGGTGCCTTCTTCGAACACATCGTCCACGCAAAACTCTGACA
TAACGCCGAGCCTCTGCCGCCCCAGTGCAGCAAAGTCAGACGGCTCGCAGTGCGGTGTCGTCGAAGCCATCAGAAAGAAGTTGTCGGGCAAGTCATCCAG
CATTCGGATGTTCTCCATTTTTTCCCACACGCCACGACGCACCAGAATTGGCAGGGAAACTGACGCACGCTCCTCCTCCGTTTCGCCGCCCTCTTCACAC
CGACGCAAGAACGCCGCAACATAGGCCGCAAGAGAGATATCGCACACGCTCTCCGTCGGAGGAACCGGTTGCAGACCAAAATACGACGACGCCCGCGCTG
TTGCAACCCCTCGACGCACGCGCAACGTCCCCTCCCGCTCCAGCGGGCACGTCCAGCGGTAGCCGGGCTGCATCAACGCGTTACGGAGCGCCGCGAGCGG
GTAGTTTCGCGTGCCAGGCTGCACAGTGGCGGGCCAGCAGCAGCCACCACCCACGTCGACGAGAAGCCCCAGGCTGGCGGGGCAGGAATACAGTTCGCCT
GCGCGGCCCATCTCCCACTGCCGCAGCACAGTGTTGAGGCTCCAGAAGCAGACACCGTCCTCGCGAAGACGGTGCTCAATCCGCACCAAATCTGCATCCG
CCCCATCACTTTCCTTCCCGTCAAGCACCTCTGACAAGTGGAACGACGGCTTCAAAATGCAGCGCTTTCCACCGGGAAGATTTGCACCACCGTCGTCCTG
CTCCTCAGCAGCAAAAAGCGTACTGAGTACGGCAGTTAGAACGGGTAGTGTTTTCTCCCGGCTGCGTACACCCCCCACCACGAACCACTCCGCGACCAGC
ATGGGGGTGTCAAAATCAGAAGATTCAGTTGTCGTTGTTGCTGTTGTTGTTGTCTGCGCAATGCGGCGCAACCGCTCAAGGAGGTCCAACGCCGCGCCCA
CCTCACCACACTCACCCACCGCCCCGTCACCGTCACGCAGAGCCGCATGGAACCACGCGGGCAGCGCGGCCTCCCAGTGCATTTCGTACAGCACCTCCGC
CACGCCCTGTGCGCAGTCAAGATGTCCCATGGCCGCCGTAAATGTCTCGCAGCACCGCCAAGCAAGCGCCCCGTCCCCCGACTCCGTCATTTCCTCTGTG
GTCGCCACAAGCCTCTCGCGCAAATGCGAATGAAGGCCAACCCGGCACGCTACAATAGTGCACGAAGTAGCGTCAGGGCTCAGCAAGTACACGCTTCGAG
GCCCCGTGGAACGACAGCGAGGTGAGACGACAGCAAGGCCACACTCGCCCTGCAGCACCGTTACCATCTCCGACGCTCCTCCATCAAGAACAACCATTTC
CCTGTACTCTCGCCTCGGCGCATCCTCAGCGTTACTGTCGTCACCAACTGGTGTTGCTGTCTGCGTTGCCAGTAGAAGCGGCGACGGGGTGTCAGGATGC
TCAGACATTTCCAATGGAAGCGGATGGAGAAACAAAGAAGGATACGGAAAAGTCCTCATCATCCGCGCCTCATCCGCCTTCACTGCGTCAAACCACGACG
GAGAGAGTGAATTCGTGGATTTATCGGTGCCTTTGGAACCGCAGACAGAGGACCGCCCTTCCACGTACCGTTTCATCATATTCTCAACCACCAGGACGGT
GTAATCTGCCGTGGCCACATCGTTTGCGCCCTGCTTTTTCGCCACGTTTTGCAAATGGTTCACTTCGGAGGGCTTGACGTTGCAAAAGGGCATCGGTGCG
CAATGAGAAACCCCTACCGCGTACTACTCTTCCCACACAACAAACGCGAAGACAGACAGGCAAAGGCGGAGAAAAACAAACAAACAAACAAAGTCAATGG
AAGAAAGAAAATTCGTGGGCAGTCCCGACCACGGCATGGGCGCATGTCCTCGCTAAAATGGTGAGAACGGGCGGATGCGACCTCCGAGGCTAACAAACGT
CGTCAATACAAATAAAAAATCATGAAAAACACGGCGTGACCCAGCAAAAAAAGGTCCTACAAAAGGATCATTTGCTCCACTCCTTTTTAACGACGACGGC
GGCGAGTCATCACCTTCTTCTTCTTGGCCTGGAAGATGATGCCATCGTATGTCCTCTCGAACCAATGCATTGCCTCTTCCTTCCTCACACGGTGGGGGCA
CCCCACACGGCTCGTCTTGCGCCTGCGGTGCGCCACGCGTTCGCCGCGGCGGCCAAGCACGACGTAAAAGTCCATGCCGTAAATGCCGGTGGAGGGGTCG
TACTTGATGCCAAGGTCAATGTGCTCGCTGATGCCAAAGCCGAAGGAGCCCGTGTCGGAGAAGTTGTAGCTCTTCAGCTCAAATTCCTTCACCTTGAGGC
CCTTCTCAAGGAGCTCCTCGGCCTTCTTGCCGCGGACGGTGCAGTGTACAGCAATCTTCTCGTTACGGCGGATGCCAAACGTCCGCACCGTCAGGCGGGC
GCGAGAGAGTACCGGGGTCTGCTCGCACAGCTGCTCCAACACCTTCGAGGCGCGAGTGAGACGATCGCCCGACTCGCCAACACAAATGTTGAGGCAGAGC
TTCTTCACAACGATCTCCCGCATCGGGTTGGTTGCTTTCTTCTCCGAAACGGCATGCGTCTCCATCGTCGATAATAAAGACGGCTTTCCCTTGCTTCGGT
CACTGCGTGAAATAGCCAAAAAAAAAAAAAAGAAAGAATCACCGCATACAAGCAACAGCAGCACACAGCGCGCCAAACACGCACACCGCCGTTGTAAATT
AACAAAAAAAAAGTCTCCCCACTTTCAAATCCTTCCCCTCCCTCGCCTTGCAAAGTTGAAGGAAGAAGAAACAACTAAAAAGATTGAAGCAGACGTTTCA
CAGTTACTCAGAAAAGCCAACACCGCCAGCAATTGACGGCCAACAAGCTCATCAAAACCCTCCGCACACGCAAACACGAACACTTCTATTCTAGCTCCGC
CTCCTCCCCCCGTTCCTCAAGAAACATCGGGCAGGTGACTAGACAGCCAGTCAAGCCCCTCAAAAAGCCCGTCACCCGTGTGCGCGCAGCAACCCTGAAC
AAACCACTGACGGCCACGCATCGCTGCCCCCAGTCCGGTCGTGCTATGGTCGCGGAAGCCCAACTGCTCCACCAGCTCCGCTGGGGTCAGACGGTGCGGC
AGATCCTGCTTATTGCACAGCACGAGGACAGTCGCTCCCACCAGTAGTGGCTCCTGCAAAAGCTTCTCCAGTTCCTGTCGTGCCTCCCAGACCCGATCCC
TGTCGTTGCTGTCAATGACAAAAATGATTGCGTTTGCCCCCTCGTAGTAGTGCTTCCAAAGAGAACGCAGAAGCTTTTGACCACCTACGTCCCAGAGATG
GAACTTTATATTTTTGTACTCCACCGTCTGCACATTAAAGCCCAACGTCGGGACAGTCTGCTGCACCTCGTTCAGCTTCAGTTTCCAAAGGATGGTTGTC
TTTCCCGCGGCGTCAAGACCCACCATCAAGATGGTCGCATCCTTCTTGGCGAAGAGGCCATCAAACCAGCTCATGACCGCACCCATTGATGATTTCGCGC
CTCTTCCGTTTCCACCGTGTAATGCCTTATCGCTCTTTTGCTGCCGCAGAAGGAGCTACCAAGTAGGGGTTGGCGTGGAAAAGTATCCTCTCTTCCCCTG
ATCAAGCAATGCTGACTTTGCCACGGCGCTTGGACTTCCCGAGAAATCCTCCTATTCAAATTGTTTCCTCCCACCTCTTGTGTCTGCTTGTTTCCCTCTC
ACACCTTTTCTATATGGATGTATAACTGTTAACGTAGTTTGTTAGATATGCGTCTTCTTGTATATTATGCCCAAAGACAACAAAGCAAGCCGCAGTTTAT
TATTTTTTCCTCTTCCCACTAACCCACCACCCCTCTCCCAGTCCTGTTTGTTTCAGGTTGAAGAATGAGGCAGTCACTAATGACACAAAACTAAACGAGG
CTTTAGAGGCCTCACTGCGATTGTTCCCTTCTTCTGTGCACTCCTATTATTCTTTGCACGTTTGTTTGTTTAACCTTTTTGTAGCACACAACAGGCAAAA
GCAGTTGAGAGTACATTTTTTATCAACAACAAGATACATATAACATAACATAACATCAAACAACACGCGCACACGTACAAAAATTACTTCTCGCGTTGGT
GGTGAATCGGAAATGTGTCCTGCTGTTACTTTTAAACGCATCACTCGTGCAGTTTGTTTTGGTTTGGTTTGTTTTGGTTTCGCCGCGGTTGAATGAAAGA
ATATGGAAGGTCAAAGTCCGTTCGGTCCAAAACGTCCGTCCCTTTATTATTCGTGACTGGCTGTAACCCGCTTCTTCGCAGCCCTACTGCCGGACTTCAC
TAAGCGTGTGGATATTGCATTGGAGAGCCGCTTCGCCTTCTTGTTGCCCGAGACTTGCAAAAAGCGGCCGCCGTTCTTTGCGGCTCCCGCCATGCTGCAT
ATACGCTGGGGCACTGCCTGTGGTGTTTCGGCCATTTTGCTCTTCTGTTTCTTCTTAACCGCTGCAGCATCACTGACACAAAAAAGCAATGCTTTGGTGT
TCGCTGTTGTTTCTCCTGCAGCATCATTGCACCCAAAAACGAACTCTTCCATCATACCATCTCCGTTGTTCATTCCATTCGGCCCTTCCTCTTCATTTGC
ATGGTGATCCACAGTTGGGCGCTGCTCCTGCTCTTTATTGACTGCCATGCGCTCAGCGTCCTTCACAGTGATGGCATGACCAGCGACAGGTGCAGATGCG
TCCAGTAACTCAAACTGCTGTGTCATTCGGTGCGGTGCGTTCGGGTCGCTCTTCCCGTGGAAATTCGTCCTCGGGGGTTGCAGGTGCAGTGGTCTGGAAA
AGTCAAGGGATTCCTGGACAATGTCTTGAAAGTTATTATTTAGCCCTTTGCAGTTCTGTGGCACATTCATGTCCATTTCGGGGTTCAAAAAATGAAAACG
TTTCTCGGGATCTTGCATCGGGACCGCACCGAGGCCCCCCTCAGCTGCAAGGCGGAGTTTCTCGTTTAAACGGCTAACACGCCTCTGTACGACGGCGGCA
ACCTCCTGCGCGCGTTGCCGCTTATGCAGCTTCTTCCACTTAGATCGCGAAGATTTTGCCATCACGTGCTTCCTTGCCTCCTTTTATGCCTCCTCCTTTG
CGCCGGCCTCTTTTCTCCAATTCAAGGCGTGTACGCATTTTTTGTGTGTTTGTGTGTGTAAAAAATGGAAAAAAGAGAAAAGATGTCAATGCACACCGTA
AATGTGAAATTTGGCATTTGAGCCACGGCAACAAAAAAAAAAAACCCAAAAAATTAATAATAATTTGAAACGGGACGTGCCACCGCTGCCAGAATATCCG
CCATGTGAAAAAAAAAAAAAAAACGTCCGTTGTATTTCGTCGCAGAGAAACAAAAAAAAAAAAAAAAAAAAAAGGAAAAACAAAAAAAAAAACACGGAAG
GTTTTGATAGGGGCAGGTGTAAGTATGTGTTTGTAGGCGTGAGTATACATGCACCGGTGTTTGTGTGTAGAAGAAATGAGCAAATAAAAATTGTGTCGGC
GAGCGCAACCCACCGCTAAAAACGACTGGAAGAAGCGCTCACAAAACACAAAACACAAAACACAAACACACAAACACACAAAAAAAAAAAAAAAAACAGC
ACAAAATTCCGATGGAAATGCACAACTGCCGCCCCGACCTCCTCTCCCTGCAGAGGAATGTGCAAACAAAAAAAAAAGAAAAGAAAAGAAAAAAAAAACG
GGAAAAAAAAACTCCCTTAACTCGCCTCACGCCTCACGCATCTCTCACACACTCCTGCCCCCTTTCCCTGGCCACCTCACGTGGGCAGCAGAACCCACCA
AAACGTGAGGGGGGTGGCGGGGTGGGCATCCAACCATCCCCACGCCCTCAGCGCCCTTCTCGCAAAGGGAAGATGGGCGACAACATCCCAAACAAACAAA
CAAAAGAAAGAAAGAAAAAAAATTTGACATGCCTTCGTTATCAGCATTTCACATCCAACTCGCCTCTCCCTCCCATCCGCGGCACATATCGACTTTCGGC
AGAAACATCAAACACGAAAAGAAAGAGAAATACAAATGACTTTGTTTTTTCTTTTTTTTTTAAGTGGATCCAACAAACAAACAAACAAACACGGGAGGGA
GGGGTGTGGGTGGGTGGGTGGGAGGGTGGGTGGTACAAAAGGTGTAAAAAAAAAAAAAGGGAATTCTATCACCGTCGCAAAATATAAATATATATATGAA
AACAACATCATCATCAAAAAAAAAACAAGAACATTAAAACAATGAAAAGGAAATTCAACATAACGCGGCCATTACCTTCAAAAATAAAGCCCCTTCTCTT
CCCGTACTTCGTAAACATGCGCATTTTTCTCATTCCCATTTTCTCCATCCAATTCTTCAATTTCCTTTTTTTTTTTTTTTTCCTCCTCTCAGTATTTAGA
TTTCTCCCCTTCGGTTTACCTCAGCATTACTCCCTGCCGTCTTTTTCCCTGCCTCTCGCACTCATTGCTTATGTGAAACAAGTAAATGTATGCATGTGTC
AAGCCCACTTCTCAAGAAAAAGAAAAAAAAAAAAAAAAACTGAATAAACTCGTCCCCGCCAATCTGGCTCTCTGCTCAGGAAATACAAAAGCTACACCTC
CTCTTTGATATCCCTTCACTTTATCTACACATTCTTCCCACTCTTTGAGTTGTGTCACATGGGCCTGTTATTTTTGCCGTGAGTGGCTTCAGTTGATGCT
ATTTCTGCAACTCTTCCTTCTCCAAAATCCTCCCCCTGTCCTCGGTGATGCGGACGCCCGGTGCCTCCACCTCTAGCGTTTCTGCTAGCACTACTACTAC
CACTACTACTACCACTAGTAGCAGCAGCCCCCTCAGATCTATGAGCTGCAGTGGAAATCTGCTCCCGATGCTTTTGTTGTTGTTGTCCCTCATTCACAAT
TGGAACAGCCAAATTGGACGTAGGAATATCATGGGTAGGCATTCTGGATAATCCAAAGGGTGTTGCAGCAACCGGATATGCCGCTCCGCTTGTATTTTGT
TGCTGGTGTTGTTGGTTTTGTTGCTGCTGCCGGAAAACGGCTCCCCCGTGGATTGAGGCGCACAACGCATTAGAAACGGAGTTATCGACGCTACTCTGTA
ACGCATACATTTGATGTTGCATCATCAATGAAGCATGTGGATGGTGTCCCCAGAACGCCTGTTGATGTTGTTGCCCGCCACTCCTCAACTTCAAGCCATT
TTGTTGCTGATGATATTGGTGGCTAAGGCTAAATTGGTGAAGCTGTTGCAACTGCTGCTGGTGTTGAAGAAACTGCTGGTGCTGCTGAACCTCTTGTGCT
AAAAAAGAAGAATCTTCAGAATGCAGTCTTTCCTTCACATCGGTGACACCCGGCTGCCGCTCTCTCGTTGAAGGCCCCTCTGGCAATACCGCCATCATCG
TATTCTTGGAAGTATTGTTGTTGTTACTGTTCACGCCGTCAACCGCCATACCTTCAGCCGCTGCTGTCGGCTCCTCTAACAGAGCCACAGGCGCAGGTCT
TCCCGGCGCCACCTTCTCTCCGGGATTAACGGAGTCGCTATTGCCGCCGCGATGGGCCCCGCCACGCGCGCGCTGACGTCCGCCCGGCGAAGGAAGCCCA
GCTCCGCGCGTGTTTCCCTGACGATTGGTTGTGGGGCCGCCCCCCGCACTATTGCCACCACCACCACCACCAGCAGCAGCATTTAGCGCGTCAAAAACCG
CACTTTGCTGATAAAACTGATTCATCTCGTACCCAAGGTATGGAAACGGCATCATGTAATTATGATTTTGATAGTGATGATTATGATGATAATAATGCAG
CATCGCTTCTGGTGGATACGGCATCGGAAAGTATAACTGTGACGGATCAGGGTATCCTGCACCGGCGCCGTTTGGAGGAACAAAAAACATGGGAATTGGA
GGAGGAAAAGAAAACGGTACTTGCTGGTGTTGGTGTTGGTGTTGCATAGGGTTCGAACGGGAGTGCTGAGCACGTGCATAAACCGCCTCCCCACCCACAG
GGGCTCCAGATCCCGTGAGTGAACCGGGCGCCACCGATGCTCCTGCGGGCGTGAGCGGTAGCATCGCAGCCTCCGCCACGACAGGTTGCGAAGACGACAG
CGTCCCAGAAGCAGCAGCAGCGCCACCACCACTAGCAACAACTGCTGATTCCTCTGCTCCCCCCTCGCGACGCTTCATCTGCCGCTGCATCGAAGGCGTA
TTCGCCGGCCAACCTCCTGTCATCTCGGCAGTTCCATGTTCCGTAGAAATCGTCTTGCTCCCCGGCTGTGTCAAGATTAAGCCGCCGGAAGAGGGTGTGA
GGGAAGCCATTGCCGAAGGCACATCACTATTGGATTCCAGCGTCGTCCGGTCATCTTTCTTGCGCAGCTCATTGGAGGTGATACTGCCACTGGCCTTCTG
CAAAATTGTATCCCGGCGGCGTGTCAGTCGAGTGTCTTTTGGCAGATTTCCCTCCACGCCACTATTAAATGTCGGGTGGGGAGATGAACTTTTTACATCT
CTCCTTTCCACCTCGCAGCGTAACGGCGGTTGCGCGAGTGACGTGCCCCCGCTACCCTCAGAAAGATTTGACGGAACCATTGCTTTTTCCTCGTTCTTTG
AAAATTGCGTCCCTACGACATCTGCACGCTGCTGATGTTGCTGCTGCTGAATGGCTGCGTGAACTTGCATAAGCTCCCCGAAGGCCGTCTCAGGTGATAT
CCACTCCAGTACCTCTTGGAGCGTGCAGCCTCCTCCACCGTATCCAGATATCGTTGCCAGTGGAGTCGTGAGAGGAACAAACATGCGGCAAAGCTCCTGG
AACTCGCGTGTGTGCAACATGCGCGCGGTGATATCGTATTGGTCGTCAAACGGTGACGTCATGTACAAATGTTGCCCCCGTTGCTGGCATTTCCGAGGCT
TTGGCACAACGCTAGAGTTTCCAAGTGGATCAAAGTACAGGCCGTGATTGTCGTAGTCAAATGTAAAACCATAGTAAAAACAAAAGTCATGAAACAAGTG
ACCCAACGATGAAGTAGAAAGCAGCCGTAGTGCCAGAGAGCGTAACATACTAGCTTTGCTATCCGCCGCATCCTCCGTTTCATCCCCTTCTTTTTCCTGC
AGGCACCCGCTTCCTCCACCGTCAGAATTTTTGCCCTCGGCTACGTGATTCAATTCTGCTACTACTTTTTGGTCATCACCGCCATCGTGATCATCAATAT
TAACATCATTCTCGCCTTGCTCTAAAGTTAAGCCCGGAACCTCCAAGGCCTCACATGCGGCAAAGACCACATCTGCTTTCTGTTGCACTTGCCCATAGGA
CGCAAGTTCGCCTGAAACAGCATCGTAATCCAATGGCGCCACGAGTTTGGCACCCGTTCGCTCCTTTATGAGGTCTGCCGCCCGATCCTTGCCGCCTTCG
TCGCCACTCACAGACACTTCCTCCTCTTCAAGAAATGTACGGATATAATGCAAAATGCTCGCCGTATTCTGTTTGCCGCCCTTCTCCTCATGATAGGGGT
GAACTCTTTGCAAAAGCATCATTTCCACCAAGGAGAATCTATCGTCAAAACGTGACCTTTGCTGAGGGGCAGGCAAAGATACAGCAGTTGCCTTCAGAGA
AGCCAAAGGCATCGGTGCTCCGGGCGTCGGTGTACTTGTTCCACTGATGTGCGCACCGCTAGTAACACCATCGCCCGTCCCGCTGGAGGTCACTGTCGTT
CCCTCATTTCCAGAATTCGTCACCACATTGTCTCGATCTTCGCGCTCCTGTTGTTTTTTCTGTTGCTGCTGAAGAATCCCCTCCAGGTGTCGAGAGATTT
CGTTAAAAAAGTGTAGTACCATAAGATAGATGGCAAATGAAGTCACACCACCTGGCTGTGAGTCACCTATTCCCATTTGCCTCACACAATGCTTAAGGAA
CAATATAAGCCCCCTTGACGCCGGGTACCGCTTCAGCAGGCGGTTCGTCAGTTGCATCGAACGCCAGTGTTCGCCACCAGCGAAGGTGATGTCGCCCCGC
ATCTCAGTGGCCTTTTCCGTCACTTTGATGACTGGTACTCGGGTGGAAACGATGGTCTGAACCTGAAAGTAGGGGCCTTCAAGCGTCGGGACGTACAGTC
GGTGTCCCCCCGCATTGGGCTGATGATGAATCGGCATTGATAAATCTGCCACTATTCCATTTTCTACAAGCGACCGCAGGAGAGGGGGTTGCAGTGGTGT
GGCTGCAAACGGACCCATGTAACCCTGAAGCGCCATCGCAGCTTTCTTTGGACCCTGAGAGGGCAAAGAATTCACCATTGCGGCCGATGTGATCCCCGCT
CGTGTACTGAGTAAATAGTCTCGTTCAATCTGAGAACGGTACTCGGCCTCCTCCTCTTCCATCCGCATAATGGGATCTCCAGCATCAAGTTCACCCCCTG
GCCCCAACGTGACGTCTTCCAACTCCGCCACAGAAGGAATTGTTGCACCCTTTTCGTCCAACACACCCTCATCAGCGACACCTGAGCTCACTTCACCAAA
TACATGGGACGACCCTTCACCTGCCACGCCCGCACTATTCTCTCCTGTTTCCCCAGACTCCAGCACTTGCAATTCATCTTCACTGATGTGAAGAATAGCC
CGTGACAGTTGTTGAATTGCTTGCAACGGTGTAAGCGGTTCGTACCCTACAACCAGTAGATCAATGTCACTGGAAGCGAGCGCAAGGTCTGTCGTAATAG
AGCCATGTACTCTTACCTCCGCGTGAGGACCAAGAACCTTTGTCACAACACGCTGAACGCGGGTAATGAAGTTATGTCTAGCCTGCATATCGGACTCGCA
AAGACCCAGACATGTATTCACGTAAATTTGTAAGCTAGACACAAACTCAGGTGTAGGCAAAAAAGGCCAGTGGGAAGAACCAATGGCGGGGGAAACCAGT
TTCTGAGTGTTTTTGGCCAAGGCGGAGCTTTGTTGCAGTTGCTGTGAAGCCAACGCAGGTGCACCGGCGCCAGGACGACCGGGATTGTTGCTACCGCTCT
GTGCGACATCTCGAGGGGAGTCTATCGAAGGAAGTGGTAAAACAGATTTCGCATTTCCAGTGGAAGGGTGCCTCTTTGGCGTGGCTTGTCGTGCATGTAC
ACAGGAGCTGCTATTCGCCCCATCCGCAGCCACGCCGCTCACATTAGTGCCCTCGTTCTTATCCTTCTTCTTTCCATCTACAAAACAATTCAAGGCTGGT
GAGAAGCCGTTAAGCTCACATCTATTTGACTCATCTGTTTGGCCCGTATTCCCCGCGGATTTAAATTGGTGACTAAACTGATTGCGATAAATAAAAGAAC
CCGCTTTGGCAATTGATGTCTCATAAGCTCGTTCTTGTGACACAGCAAACATATCCCGTGACAGGTAAGCCTTCCTGGGTGATGATGGTGAGGACAGACG
GCGTGAATTGGCATTCGCTGGAGTCTTTCTATTCGTTGGTCTAAGAGCATTCATGCCATTTACATCTTCCATCAGCAATTCCGTCCCTTTTACGACGTTC
TTCGCCCCGCGCTTAACAGCAGCGCCAATACTACCCCGGCTACTATTGTTGTCACTCACAGTGGCAGGAAAGTCACCGCCAATACCCGCGTGCTTCGGTT
GGGTTTGCGCTGCTGCACCCGTTGCGAACAGCTGCTGAAGCTCTAACGATAACCCAACTCTGTTTCGCTCCGTTTGACTATGTGCATCCTCTGAAGTGTT
GTATCCGCTTGCGTTAGTTGTGGATGAATGTACCAACTCCCCGGGATCCCTGTGTCGTGCGCCGGTCCATACTTCCTCAACATGCTCTGATGGCGTCAGG
GTCGCACGAGGAAGAGAACCGCTAATGCCTCCGGGCAACCAGCACCTCACTTCTTCCTCTCCATCAGCAGGAGATCCGGTTTTCTCCTCGCAACTCGATC
CAAAGGGCAATGCAGATGCAAACATCGGCAGTGGCGCACTCGGCACCACCTCTTTCCGGGATGAAAGAACGGACTGGGCCATTCCTTCCTTCCCCGCCTT
CCCTGAGCTGCTGCTTTTATCGTTTCTGACGAGAGGCAATGAAGCGCGTTCCGTCTCCACAACCACTCCCGGCTCATCATCTATCACCATCGACGACGGC
CACTCGCACTCCTGTGAAGATTCAGAGTGGGTATCTTGGTTAACAATAACCTCATGGGAAGCGGCAGCCTTCAAATGTGACCGCATGCTGCAAACAGCAG
GACTACTGCCGCCAGCACAGTTTGCGGAACACTTGCAGTCGTCTGCTTTTCCGCATCGAGCAGTATTCTGCGCGCCAGGACTCTGGTGCATCCTCTGCCA
GTGCTGTCCACACACAAAAAAGGGCCTCTCAAGAGGAACAAGCAAAAAGAAAAAAAAAAAAAGACGTGCCGCGGAATTAAAAAAAAAAAAATACGGGGGA
CCGACCGGACACGCCAAAAATGCGTGTGCCAAACCCTAAAAATTCCCCTTCTCAATTGCGACTCCTGCTTTTGCGATGACTCTGTGGCACTCCTTCTCCC
GCCTCCTCTTACTCCCTCAATGACTGTTGCTGACCTAAACCTGCTGTATTGTTGCTGTTGTTGTCTTTTCCCCTCCCTCCCTCTCACTCTTATTATTAAT
GATTATTCCTCCAGTTTCGTTTTTACTCCTAATTCCCTTTTGTTTGTTTTTGTTGTTGTTGTTTCCTTTTTTTTCCTTTTCTTCTCTCTCTCTCTCTCTC
TCTCCTCGTTCACTATTAGTTCTGTTCTCGTCTTCCCCCTTCTGCTGGTGTTGCGCTCTTTTCCTGTGCGGGAGGGTTTAGAGTGGGCAAACAACGAAGT
ATTGCAAAAAAAAAAAAAAAAGAGAATTGTATTATGTGTGCTTGTGTGCCACTCTTTGTGACTTTTTCCTTGCTATTGAAGCACCAACAGAAAGCCGCCT
TTGCAGCTGCCTCCGCTTCAGTGACCAACAGGGATACGATATACACAAAGCGCAGAGAAAAAGGAAGAAAAGAAGAAGAGTTTTGTGATATAAGTGGCCA
TCCTGCAGCAGTGTTTTGGCAAAAATGAATAGAGAAGAGAAAAACAAACACAAACACACACACACACAAAAAAAAAAAAAAAAGAAGAAAAAAAACTCTG
TTATGAGAGGTCCAGAGTGACGTGGGATGATCAGTTATTCGCGTTGTTCATGGTGCTTTTGAAAAAGCCATACATGGACTGAGCCATCTCCACTATCTCT
TGCCATTTCTCTGGAAGCACGCTGACCCTTATTTCGTTTGCTGCAGCAACAGCTGTCAAATCCGTGTCGCCGTGCTGCACCATCAGCTGAAAGAGACGCC
CCACAGAAGCTTCAAAACCCAGTTGGGTTGCTGCTGCAGTAGTATCCACAGCAACTGAAGGAAACGGATCAGAGGCCAAGGCGGATGCTGGTGTTGAAGA
ATTAATAACAACAGCAGTTGTCGCAGGAGAGTCAATGCCCTCGGCAACGTTACTCAACGCAGTATTTAAAGGCGCATTGGAACGCTGCTGCGGGTTGTAT
TGATGCAGCTGACCCAAGTGCCCATTGTGTGAGTGGCCGTGGCCCCCGTTTTCATGGGAGTGGCAATGGCCGTCATGGCACGATGAGAGCTGCAATGCCT
GATGACGTTTGGCCATTTTTTGAAGTCTTACGCTCATCACTGGCATCCGATAAGAGATGTTCAAGAATTTTTCGCGCAAGAAAAAAAACCCGCAAACGTT
CCTCCAAAAGCCGGCATCAAAAAGAGAATATGTACGTGATCCCAACTGAAAGCACCACGGGCAGCATGACGGTTGCGCCACATCGTAGGCGGTGACGCCC
CGCGCTATATACCACAGTTGCTGCAGCAGAGTATACAGAGAGAAGATAAAGGCGACAGGCAGGACAAACAAGATGTAGACATTAGCAAAACGTCTAAAAT
GTAGGTCATCAAAAAACATCTCGTTGTTCATCTGGTTCGGCGATAGCCAGTAAGTGCCGCGGCAACAGATCCCAAGGAGAACCGTGTAAAATAGGAGAAA
GGCGATATACAAGCGATGATTCCCCCCACCAATGGCACTTGCCAGCCACGTACAGTAATGGTCATACCGAAGCACCACGCGTCCGAGATGACGACAGCGC
TGGGCCCGTAGTGGCTTTTTAACCATGCAAGAAAGATCGATGCCTTGTCGAACATCCTCCGGTGGTGCCCCTTTTGAGTAAAAAATTGTTTTGTAGATTC
CAACCCGCTGTCCAGCGGTAGACTCCACTATCCCAGGGTTCATCCACATCACTAAAAAGGCACACAGAGCGCTCCCGATAGTGCATAGAAAAAGCCACGG
TCGAGTGTTCATGCGCCGTGGCTCCATGGCATCCTCCAAAGAAATGCTGCAAGCGAGTAGCACCAGGGTGTAGCCAACAAGGAACCCTACACAGCGCAGG
GGCCTCACGTTCAAACGGCGCTCATCTTCCACCTTAAAGCCGTTGCATAAAATAAGTTCAATAGTGGCAAAAACAATCAAAATCCAAAGCGGCATTCCCA
TCAACGCGCACAGAGCCATTAAAAAATGTGGCAACGCTGCCGCTGCCCCAAAAGAGAGAATGTCAGAAATGGTGTTGAGTCTCCACAATGAAGTATCGGC
CGCTGCCTCGCGTTGCAGATTTGCCTCTCGCTTCGCAGATGACGCCTCCTTACAGTGGGCGTCCAAGATTGTGTATACCTTCCACGGATCAATATTCTTC
GCCGTCCTACCGTTGCGTTGCGTCAGCCCCAAAAAGCTGCACTGAAACCGAATAAAGGATAACAATGATGTTAACAATGACGGTGATGATGACATTGCAC
AGTCCTTTGCCAACTGAATTGGCGTCCTCCCTGTAGCGTCTGGCTTCTCCACATCGGCACCCTTCAGCAACAACGAACGCAGAAGAAGCGTATCGCCGAC
AAGCACCGCGCAGTGCAGCGGGGTAAGTCCTTCCTTCACTATGACTCCGGAGTGTGGTGCTGAATCACAGCGCTGAATAGCAGCAGCAGCAGTAGTAGCC
GTATTCGCCTCAATTGGACGATAATGATGATCGCCATCATGGACACCAGTAGTGGCAGCGGTTTCACCCTCACGCGCGTTCACGTCGACTCCCAGCTGCT
CGATGAGAAAAAGAGCGGCAAACTCTGCACCGCGTCCCTGTCGGCACACCATGTGGAGGAGGTTCTCTCGTGCCGCCTGAGTGGGAAGGTCATCAATCCA
CGAGTGAAGCGTTTGAAGCACATGCGGATGGCAAGCAGCATGGTGAAGCACTGTGTTTCCAATGTCATCACGAAGTGACGTGTCTGCACCACGCGAAAGG
ATGATCCGCAGCGCACTTATGTTCTGTGTAGCCGCAGCGATCATAAGCGGCGTCTCACCAGTCGCATTGCGGCTATTTATGTCGGCTCCATTGTCAATAA
GAAATGAGATAATTAAATTGTTGGGACCTTCCGAAGAGAGAAAAACGGATTCATCATCGTCATTACCCGGCGTGGGAGCAGCCCGCGAAACGGCAATATG
CAACGGCGTTGCACCGTTTTTGTCCCGCACATTAATGTCAACGCCACCTAACAGAAATGCAGTGACTATCGCAAAACCACTATCGTTCCGAAGTGACTCG
TGAAAGGTCCGATTCCCTAACTTTGCTGTAAACACGTCAACAGGCGGGGCCTCCTCCGCTGTCGTTAGCTCAGACTGCATAAAGTACGTCAATGGCAACG
TACGTCCACCACGTGACGCCATCCGCGCGCCAAACACCTGCATCTTGATGCTAACTCCAGCTTTTATATGTACTTTATCGTAAGCACTGTGTTCCTTTGC
CCGAATGCGAATAAGGCGTGATTCCCTTTAAAAAAAAAAAAAAAAAGAGCATATAAAAAAAGGAAAACATGCTGCTAAAAGAAGTAACAAAAACAACAAC
AAATAAATAAATAAATAAAATGAAAGCAGTGATAACAACTATCAGCGAACACCAAGGCAAATATTGTAGAAACAAAAAAAAACCATTGGCACTCTTACGC
CTCCTCGTCTCTCGGAGACATCTTCGGCTTGGCAAAAGCACACATTACGGCCTCCACAATAGTCCGCAGTTTGGCCTCCGCGGCGTCCAACAACTGCCGC
TGCGCATTCAGCGTCGCCTGTGCCGCAATCAAAGCCCGCTGTAAGGCCTCAACGTTGGGCTGCGGTTGCGTACTGGTCTCCGCCCCCGTTGTGGTGCCGA
TGGGGCCAGAATTAGCACCAGCGCTCTCTTCCGACTCTTTCTTCATTGCGCCGTCGCCTTCCTTTGCCTTCGTCGCCTTTTCAGCGGCCCTCAGTGCCTC
TGCGGTGCGCCAAACCTCCCGCGCCGCGTCCATGGCGGCTGTAAATGCCGGGAGAAGAAAGTGATACACTGCGTGTTCCAAGCCGAGAGGCTGTAGAGGG
CCATCCACGAGCAACCGCTGCAGTCGCACGATATCTTCCTCCTGTGGCAACTGTCTCGTTTCGCCCTCAGCTGTCTCCTTGTCGCTCTCCCGGGCTCTCT
TCTGCTGCCGCCGCACTAACACTGGGGCAGCCTCACCAACTAAAAATGGCGCCCTGTTGGCTGCCTCCAACAAGAACGTCTCGAATGTGCGCATTACAGC
AGCCGCAGCTCCGCCTCCCTTTCCTCCTAGAAAGACACAGAGAAAAAATAAAAATAAAAAAATATATATACCAGCCATAACAGTAAAAAAAAAAAAAAAA
CGCAAATAAACACAGCAATACTGGTAATGGCAAATAAATAATGGCACGGAAGCAAAAGACAAAAAAAAAAAAAAAAAAACAATTAGCAATAGCAGCAACA
AGATACAGCGAGTGATGCGGAGAAAGCAAAGCACACGGCAACCCAAATGACAGAGGCTCAGAATAATAATAATAATAAAGAAAAAAAGAGCACCACCAGC
CGAAAGTCCAACTAGTTAATAAGTCTTTATGCCACACCACACAGTTATCAAGGCGGTGCGTTAAGACTCACAATTTATATTTCAGTCAGAAAGCATAACC
AAATCCGGAATTAGTCGTCGGCGCACGCAAAAAAATGTCATTTTGCAGTACACTTAAGTGTTCCATGGGAAACGGTAGATTTAAGAGTACTGACTTTTTC
CATGCCGTTGCATCCTCTGTACTTTCTGAAGACTGAGGCTGACGGGGGGACGGGCTACGATCACTTCTGCTGCTTTTGCTGCCACCCGTTTTGCCGGTGC
ATTCTGGTGGCGGTGGTAGCGCCCCTGCCAAGCTAAAAATACTTTGTGCCCCCCGGATCGCGCCGTCCCTCTTCGAAGCAGGCCGCAAGAGTGCAAGAAT
GAAGATACATGCGTTTCGAGTCATACGTTGGACAGCGGTTGCAGCATCCTTCTGTAAAACCAACGCATTATTGCATGAGAAGTTCGCTACTTTTTTTAGA
ACCGGTTCCAATTGCACTTTCACCAGTTTCTCTGTGCAGCGCAGTTCCATAGTATTCAGCAAGAGAACATCGCCATCGACCTCTGTTCTTGAGCACTCGT
CCACCACCTCCTGAACAACACCGCGTTGCATACGGTCAATGAAGGCACGACGACGGGACAACTCGATCTCTCGCACAATGCGCAATGCAATCGTGGCGCC
TCCATTGGCAGTGGTCACAACAAATAGTCGAGGTTCCCATTTTCCCAAGAGAACTGCTTGTGGTAGTGGCCTGTTAGTTCCAAATGTAAATGGGACAACG
ACAGTGTGATGAAACATCTCCAAAAGACCATTGGAGTCCACTGGAAGCTGCGAAAGAGAGTTCTTTTGGCCAATATTGTGTGACTGCCCGGTATTGTGAG
GAAGAACCGGCAGGCATGAAAGAATAGGCGGCTGGTGCAGTAGTCGTTGAATGGCGTCACGCTGCACTCCCGTACTCGCCTCGTCTTTTTTCGCGAGCAT
CAGCTCCACGTCTTCATGAGCAACGGGGACACTGTCAGCTAGAGCCCTTTCCATCACCTCCTTCTTGGCGTGTTCACCCAAACGCCTCCACAGCATCCAA
CAGGTCCCCTCAAACACCTCATGGTGAATGTAGTAAATATTACCGTTGCTGCCCGATGCACTGCAGCCGGGTCCCGTCTGCTTAGAAACCGGTTTCGGCG
TAAAGTCATGCACCGTCAAGTAGAAATTGTTAAAGGCGGAGAGCCCAGCGCGTTGCATGTGAACTGGCATCAGCGGATATACAAACCAACCAGAAAGCGA
GCAGACGCCAATGCCAGTGCTCTCCTCTAATACCGGCATTGTGGCAACGGAGAGGGAGAACTGCAGATGCCGACAACCACGCAAACGCAATTGGGCGCAG
CAGCATACAATGACGCAGTGACGGCAACGCTCCAGAAAGACAGAGCCACTTGTGGGCCCAATAAAGATAAAACAACGCTCGCACCCATGTACGGATACAC
TATCGCAGTGGTCTAAAAGTAGAATGGCACAGTAAGAGTTCTCATGCACCGTGATGCGCTGGCCGCGGACCTCACCAGGCAATCGAAGAAACACAGAGTG
TGGCGGCAAATTGGCCGCCTCAAATATTGGTGCCCTCTCCCGCAACCGCACGGCTTCCTTCACCGCCTCCTCGCCGTATTTCCCGTTAAAAAACGAGGCT
GACGCGGGGTCAAACAACAGAGGCGCCGCTTTCCACGAAAAGAAAAGACGTGCGTTGCCCACATTCCCATTGGCCTCATCGTTTTCACCCAGCGCGGCGG
ACGGTCTATTTTTTTCCTCACATTTCCGCAGCGGCCTTCGCCTCCCGCGCGACTTCTTCGAAGTGACGTCTTGCGCCGCATTCAAGCTGCTGGCACACGT
GCCCATTGCGCCCCTCCCCCACTCCCCCTACCGCCGTTTTTCTCTTCCACCCACACCAAAAGGGGAAAAAAACACAAAAAAGTGATCCACGCAGTGGCCG
GTTGTTTGGGCGGCAGGATTTGAGTGCCTGAACAAACAGAAAAAACAGAAAAGCACACAAGAAAAAAAAGAGGGTAAAACACCGACAAAAAAGAAAAAAA
AAAGACAATTTAAAACAAAAACAAGCAACAAAGTCGGCAACTCGCATGCAGCACAAAGTTCCCCCCACCAAAAGAAAAAAAAAACACCGCAAAGAACAAT
ACGATTCAGAGGGCCTAGTCGCTCCACCAAGCCACTCACAGCCTTCTTTCATTCTTCCTTCAGCCCTTTCACTTCTTCTCAACTCAGACGATTCACTTCG
TACTCGCACACACACACCTTTTATCCTTTCTTCACTACCGTACGCCTTTCTGGACTTTTTCCAAGCTTACACCGCATTTTGCCTGCGGTGACACGATTTA
CTGGTGATGGTGGAGGTGGCGGCTCACCAGACTACATCAACATGCAATATTGTTTCTTTTTGTATTTGGTACTAAATGGTGTTGCGATCTCCGCTGCGGC
GGCTCCAGGAAAACGGTGTGGCAACCGCTGTGGACGTGAGCCTGGCGCCATTGCCTCCGCCGTGCCTTCTCCATGCAAAAATTGACGATGCTTACAGAAC
AGCAGAAATTCACAAAGGTTAATATAATTTTTACTTGTCCTGGCAAAAGAACAAAAAATTTTTTGAGCCTCCGCTTCGGTTTTGGCGTAGCCATTGCTGA
GGCACAAATTCCTAAAGTCTTTCCAATCAAGAAAACCACGTCCCTCAAGATCGTAACCACGAAACTGCAAGAGAGCCTCGTTGTATTCAAACCGTGATAA
TCCGCAAAGCGCCTGTGGATTGGGGCGATGTTTCCCCAGCCAGGCACATAAATCTTGTATCATGAGCCCTCCTGTCTCATCGCAGCCCATCTCAAACAGC
ATGCGGTCAACATGTTCATCCCGGTTTACGTAATTCAAGGAAAAAGCAAGTTGCCTTAGCTGCGAACGTGTCAGGAAGCCTTTATTTTCTGTATCAAACA
CCATGAAAAGACTCACAATCTGATCGTATTCTATCTGCGTGAGACCATACTTTTTCCACTTTTTATCATTACTTGATACATGCTGATACGCAAATCCATT
ATTGGCCCGACTCTTGTTACGCGCTTCGGGTGACAAATGCATTCCCCCCGAGTGACTCGACAATCTACTCCGGTGCTCGTCCGATTCGGACGTATTATTC
GTGCTTACAGGAACTTCCATTTTTTCCGATGGCGGCAGTGGACGGCACGTGTGATTCTGGCTCTGTTCACGTGTACCATTCCAGTTGCACCGCGTGCACC
GTACCTGAACTTCGAGTGCCTTGTTCACAAGAACTCGATTAGGACGTTCACTTTGCTCCACGGCACAACTGCAATTCGGGCATACAAGCGCCACTGGGCG
CTCACTACCAGGCAAGCAAGACGACCCGACAGAGCGACACCAGTATTCACTAATACAAGACTCGCAAAAGATGTGGCCACATGGCCCCAGCTCTATCGGC
CTGTCCCAAGAGTCCTTGCAAAGAAGACAAACAATCACCTCGTCCACCTCTTGACTTTTGATGAACTGCCGGTATTGCGTCATCTAAAGGCAAAAACACC
CATAAAATATGTCCCCAGTCACAAGGAAAAGTCCTAAAAACGACAACGACGACAACACCAAAAACACGACAGGATAAATGGATAAAAGTCACAAAAAGTC
TTCTAAAGGAGAAGATGGAAGAAAAAGAGATGAACAAAGGGTTAAAAGAAAAATTAAAAAAAAAAAAACAACGGAAATTGCTCCACACGAAGATGTACAC
ATGCAACCTTCTCCGCACACACAATGTCTACCAGTTATCTGTGCACCTGTACGAAGCAAGCGCACCATCAGTCCCCGGCACTCCCTTCAATTTCCTTATC
GTGTATTTACATGTCACCTCTGGCAGAATTCTTTTGCACATGCCATCCCCTTCCCCGCTTTCTCCCTTCTCAGGGACGAAGAAGACTGCAACACGCATCC
ATCACCTCATGTATTTTAGGATAACTGGGATGTACCTCCAGTACTTTGCGGCACACATCAATTGCCGAGACTATCTTTCCCGACTTCATCCGATGAAATG
CCAGTTTGTACCCCACCGATGGGTCACGCTCCTTCGTAAGTTTCCAGGCATTCTCGTAGCACTCGGCAGCCTCGTCATGACTCATCCCAATTTCGTGCAC
GGAACCCATCATAAGCCAAGTCTTAGGACAACTCTTGTTAACCTCAATGTTCTTTTGTAGAATACCCTGCGCCATCTTGAGATCTTCTCTGAGGATACTC
ATGTGTGCAGCAAGCAGGCGAGCACGGTGAACAGCATCGATTGTGATGGGGTCAAACGGCATGTATACAATCCGCTTGAGTTCGGCGGCCGCCTTCTTCT
CAAGACCCGCGATGAAGTACGCTATGGCCAAACCAACACGGACAGGGACATTCAGCCGGCCAGAAGCCTGTGGTGGTCGATTGGCATCATTCAGCAGTCG
TTCATCCTCGTCTTTCTCCTCTTCCTTGGCATCCCTTTCATCATTGAATAGCCCCTGGTGCTGTTGCATCGTCTCACTCGTGGCGCAAATTTGCTTAAAC
TCCTTTATAGCCCGCTCCACCAAGGATCGCTTTTTGCTTGCCATCCAGCAATAACCCTGAAGAATATCCCTCGACTCCCCGTCGGGCATTTGAAGCAACA
ACCGCTCCGCAATCCTAACATTTTCGTTCTTATCCTCATCTCGTAGAACGGTGTCTACCCACAGCTCCTCGTTGGATGAAAAGAGGTACATCTCAATCAT
GTTCGTCAATGCGGGTATACTCCACGGGGAGTCATCGACAGGAAGCCGTGCAGCATTAAAGGCTCGGAGGGCCTCTAGATTCTCGTAACAATAACGATGG
TACAACCCTCGCGCAAAGCTCAATCCCGATGGATGTCGCTGACCCAGCGGCACGTGCTCTTCCGCTCGTTCAAGTACCTTTTCTGCGTCACCAAGGCGTC
CGGCATGGCGCAGCAACCGCACATATTGCACCAACGCCTTGTAGTTGTCCGGGGTTTTATCCAAAATTTGACTAAAGTGTTGGGCCGCATCATCAAAACG
GTGCTGGCGAATCATGACATCTGCAAGTATTACAACCGCCTCCTCGGAATTGGGGCTAATACGAAGAACGGCATTGCATTGCTCCTCACATGCAGTTGCG
TCGCCACCATCAAGAAGTAACCGTGCAATTGCCAGTAGAACTTCTTCGTTTGATTCATCGTACATCCTCGCCTCTTGGTAAAATTCCTTTGCACGTTGTG
CGTCGCCGATAGAAGCATAATATCCGCCCAGTTCAAGCGCAATGGTTGCAGCGACAATCTTCTGCTGATAAATCGTCTCCTGCGTCTCACTGCGCATCAT
GTGGTGCAAAACATGCTCCTGAAAACCGCGCGCTCGAAGCAGTGCTTCAGTCGCAGCATCTGGCTTCTGGGAGTCTCTGTAAATCTTGCACATGAGCAGT
GTACAGTTGACGCGCTCAATAGCACGCTCGACAGTTTCCCCAACATCCGGCTCACTCTGATGCGCCGGAGCCTCTGTCAGCAACGAAATGGCGTGATCTG
GGGCACCGAGGCGCCAATAGAGCGTCGCAAGATCGGCAAGAACAGTAAAATTTACCCCATCTGAAGCAACCGCGTCACGGTAGTAGCGAACGGCACGTTG
ATAGTCATGCGTTGACACAAGTGCGCGTCCGATACGGACGGCCAACTCGGCGTTTTCTGGGTCCATCGCTTTTGCCCTCTCGTAGGCAGCAATGGCTTTC
TCTGGCTCTTGTATGTTTGTGTACGCCTCACCCAATTGAAAATAACTTTGAGCAGTCGGAACCTCCTCGACAAGTTCTTCAAAGCAGTTAGCGTACATGT
GGCGGTTCTGACGGTATGTGAGATATAGGTTTGCCATGCGTGTTTTGGCAGCGGTAAAAAACTCACTACGAGGCGGCACCTGTTTCAGTATCTCAACGGC
TTTATCCATATCTGTGCGTGCGGCAATCATCGCGTTCGCAATCGCAACACGCCCAGCCTGAGTTGTCTCCTTAAACATGGCCGTTGCCTCGACCAATGTA
GCACGTGCTTCTTCTGTATCACGCAACCTGAGATAGGTTTGCGCTAATTGCAAATACAAACTGACGTGATCCTGTAAACTCAGCGGCTGCAACGGTCGTC
CCTTGGTAGTTACTCGTGACTTCTCCTTCGTGAGTTTTAATGCCAGTTGGAGAGCCTCTAACGCATTCTGGTACTTGTTCATCATCCCAAGCACAATACC
ATGTAATAAATTGTACTGCGGCTGGTCCTTCATGTCAAAATCCAAAGTCAGTGCCTGTTCCAACGCCTGAGAAGCTAGTGATGCATTGCCGATATACTGA
CAAATCTGAGCGGAAAGAAGAAATGCCTCTGGAAGCACATGCACATGTCGAATACTTTTAGTGATCATTGTCTGTGCTCTATTCAAGTCGCCAGAAACAA
AGTAGATCCGAGAGAGGTAAAGCTGCGCCTCCAGGCAACCAGGAACATGCCGCAGAAGCAATTCAAGGTGTCGCCTACACTTCTCGGCAATTGGGTCTGC
CTTAGGTGCTGTTGGGTCTGGCGGCTCAGTGCGGCAATGCTGCATGTATTCCTTTGCAATATCTAGCATCAATGGGGGATTAAGTCTGATGTACAGTTCC
ATCCCGGTCTGATATGTCCCTACATCTTGTCTAATGGCCTCTGCAGCTTGATCAAGAAAAACAATGGTCTTTGCATGGTTTTTATGCCGCCGCCACTGCA
AAATGGCGTTGAGTAGGCTCAACTCCGCGTTGCGCTGATTCGGTGCCTGAATCTCGTTTGGAAATTCAATCTGTTTTGCGGCTTCGTCAAGGTCGCCAGT
AAGGATAAGGCAGCGAATCAGGCCCAGTAGAGGTGTCATACTGCTGTCGGGCGTTGAAGAAGCCTTTTTAAAGGTTGCAATTGCCGCCTTGTATTCACCA
CGAAGCGCCTGCTGGTAGCCCAATTCTGCAAAGTAGTCACCCCTTTGTGACGCCATGCGGTGGGCAACCTCCGCAAACTGCGTGGTGACGCCTAGCAGTG
GCAGGTAATTCCCGCTAAGACGAGAGAAACACCGTGCGTACTCAAAAAAGAGCGCCGCATTCTTCGGCTCCTTTTCCTTTACCGCCTCAAAAAGCCGAGG
TAGCTGTGCAGCGGCGTCCTCATAACGGGCATCCTTCACGAGAAGAAATAGTGTATTGAGCGCCAAAGCCTCGAGGTTTGTCTTCTCCTTTGCAAGAATA
CGCTTCGTTGTCTCCCAGCACTGATCCCAGTCCTCCGCCTTCATGAGGTGTCGCGCCTTCACTACAAGGGCTGGGGTAAAGTTCGGGCGACTCACAATAA
GCTTGTTTAGTAGTTGTTGTGCAAGAGAAAACTGGAATTTGCGCTCATAAAACACAACACGGCCCATTGCGGCATCCAAGTCCATCGTTTGCCCGTCCTG
ATCCTCCATCTCCATGACTTTCCGAAGAAGCACACCGCTCTTCTCCAAAAAGGCACCACGGCCTGTGCTGAGGTCCACCCAGGCTCGCACCGTCGCGAGG
TTTGTATACTCATCACGGTGCTCATCAAAGCCATCCTGAAAGCGCATAAGAATTTCACGTGCTCCGCTGGTGTCACCAGCAGCCCACGCAAGCGCAGCCG
CCTGTACCCATCCGTCCACATCATTTGCGTGAGAACTGTCACCCAAGGAACGTTCTACCGAAGAAAGCCCCTCTGTATCCTTGTTCCTGCGGTATATGAG
CGCAATCCCCATCAACGCAGGAATATTGGTTTCCCGACGCTGTTCCGCGGCCTTATACTCACGCAATGCCTCGTTCGATTGACCCTGCTGGTCGTAGCAC
AGCGCACGCCAAACACGCAAGACCCAACTGTCAGTGCTCTTAATGGTCTCGGTGCAGACAAGCTCCGCGTGGCGCCACAGCCTCTCTCGCACGTAGAACA
TCATAAGTGCATAGTTATTTCTGAGTAAAGACGACATCGCACAGGCCTCGACTTCTTTTCTCTATCTTCTTTTTTTTTTCCCCAGTGCCTTGCGACAGCG
TTCAAACTCGGTCAATGGAACAGTTGTTGTTCCTCACAATCAATGATGGAGAAATATCTATTCGCAACCTCTCCGTGCGTTTTTGTCTGCGCGTGCAATA
GATATATATATATATAAACACTCGTCCCTTCCCTCCCTTGCGGCGCTACGCGGCTTGTAGAGCCAAGCGTCGATACAACTTTTTAGGGAGCAAGAAGAGA
AGATGATGGCGTGCGCAGCAGAAATTTGGCTCAAAATGACAAAGTTAAAGTGAAAAAAAAAAAAAACGCACCTGCAGCGACGGCACAGACGCACAACATC
TTTTTTTTTTTTTTTTTGCCTCCACTTTTGGCCACGTGATAAGGCCGTCTTTCCACGTAAGGAGAGCAAATGACAAAGAAAGAGGGCGGAAAGCAACCAA
AAGAAAGAAACAGCTGCCTGCTCTCGCCCTCTCAAGCCCACCTTCCCGTAAAGGTAGTGCAAAGCGGTAAAAAAAAAAAGGTCTGCAACGTCAAACAAGA
CAAACAAAAAAACGCCATGGCGGCAAAGACACGTTCGAAACAAAAGAAAATGGAACAAAAGACAAAAAAAAGTAAAAAGGGGGTGGGAAACGGTGCATTC
ACATTATGCGTACACTACCCTGAAGACAAAAATACGTCAACACAACCCCTTTCTACCAGTCCCAACGTAGTACCTACACAAACACACAAAGAAAGAAAAA
AAAAAAAACTCATTTTCACGCACACGCACTCTCTCTCTCCTCCCATATATATATATATACCCACCACAAACACGACTATCCTTTTTGTTGGCGGTTTTGG
TCTACTGAAGATTAGCGTCATTTTTGGCTCTTCTATCCCCATTTTCCTTCCGCGGGATCGAGTTGGTCTCCTTTGTCTTCCCTGAGTCAATGCCACTTTC
TCCCTGCCCACCAGCACGACGGGGTGCTGGAATGGATATCATCGATGTGGAGGAACTCACGGTCGCAGTGGCTGCAGAGGATTTTACGGGCAGTTTGGCG
GCGTCGTTTTTGGCGTTTTTCCCTGAACCCTCCCTATGGGAGCTTTGTGCCATCCCTTTTGCCGCGGAAGGCAATAGCGGTGGTCGTTGCGATTGTTGCT
TCTGTACTTCTTCTTGTTGCTTTGGTTTCTGCTGCCGCTTCTCTCGTTCTTTTGGCGATGGCGGTGACGGCGGCAGTGGCGGCGGGGCTAATAGACTCCG
GCCGAGCTGCTGGGATTCCGCCTCCAGCAACTCTTGCTCAGTTTGGACAACAGTGACTCTTCGTTTGATGCACATCCACTCCGCCACGGATGCTGGTGCC
ACAAGCACTATAGGATGATAAAGCTCCACATACTGCTGATCCCCCATACGCGCCTTGTCTCCCGCAAAGCAGCGATACTCCTGGAAAATCGACACAAGCG
ACCACCCCTGCAACAATCGCAAGCAGGCCACTACGGCCCCCGTTCGGTGTTTCCCTTTATTACAGTGAATAAGGATGGGGTGCGTACGGGTATCAACAAG
AGCACTAAGAATGCGGTGCATCAGCGGCTCCGATATGTCCATAAATGGCTCCTTGTTTCCCTCCGTAGCAAAGCGAAGGATACGGATGTCATTTTCCTCA
CAAAACTTGACGTTGCTCTCTGCATATTCCTCTGGGCAGAGGTAAAGAATTGTACGAAGCCGAAGTGCACGAAGAAAACGGAAGTTCTTCCTTGTCGGGT
ACCCGGAGCGGTAAACGCCGGGACATACCATAGCGAAATTGATGGACGGCACAAGTGGCTCCTGGATCGCAGACGGCATTTGACGAGGCGCCAACACCGA
TGACAAAGACAACGGTGCTGTCATTAAAGCAACACCACTAAGTTTTCTGCACAACAAAAACACTTTTGATGGTTTTTGACACCCCCCACAAATGTTGGGA
AAACGATAACCGCGGTGAGTGGGGAAAAAATTCCCTCGCTCACAATTCGCTGAAACGCAGCACAAAAAAGAATATCCCCCACTCTCCTTCACACAGCGCT
GCTACAGGAAAAGTAAAGGTGAGATGATCTGAGTCTTGTGCCTGTGCCACACCGCCAACTCTACTGTGCAGCAAAAGGAGTTTGTTATCACCCCCGCCTC
TCTCACGCCAGCGTTCTTGCTGCTCCCTTCCCAACGGTTCCCGCACTGCCAGCAAAAACGTTAAAAAAAAAAACTTATTCCCCGCCACCCATGAACACAC
ACACAAAAAAAAAAAAAAGAAAAAAAAAAAGAAAGATAAGGGAGAAGTGTAAAACCAATAACAGCATTGCAATGCAAAGCTCATAACAAAAAAGTCAGTG
AGTAAAACGGAGCCATAATGCAGAAAATCATTTAAATGAAATACTTAAGTACGATACAGAAAAACGGAGAAACCCAATTCACAGAAAAGTGAGACCTCAC
CAAATTGAAACAGACCTCGGAGTCCTTAAAGCAGATGGCAACCGTCGTTCCGATTGTGCCCCATCCAAAACACGCGGCTGTAAAGGGAGTGAGGTGCTAA
CATGCCTCCTCCCGTCCGCATGCCAGAATGCACGTCTACCTTCAGAAACATTCTTTTGCTTAGCTTTTCGTGCTTCAAAAGTGTCAGGTTGGTTATCCGA
CACGCAAACGGCTTGCTCGTAATTTGATGGCGAAGCGAGTTGCCCCGCAAACTGCCTTCTCACCTCATCTGGAATGCGTGCGGCTGGTGAAAAACAGTCG
AGCGGAGCAAAACTCGGAGGACGAAGTTGTATAGGAGTCGGCTCAATGTACTGAGGAACAAAAGCAGCGGAAGAACGAGTTTTTGGAGTACGGGCATGTA
AGGACGGAATGCGCGGTGAATGAGGACTCCCAGCGGGCTGCATTGGGAAAGACGCCGTAAACGGCGAAGACAACAAAGGTGGGGATTGTCCCAAGTCGAT
CCGGCACAGCAGCGCACGGCGATCAGAGGCAAACAAACGTTCCACCTCATCGAGGGCTGTAAGGTCAGCTTTGTCCACTCGAACCTGCTTGCGACAGGAA
AGATTGCGCATAAAACCGGCGACTCCATCACCATCATAATCACAATCAACGTCTTCCTTCACACATATTTGCTGCCGCACGGAGTTCAAATCAAGCCCGG
CCGCAGCCGCAAGGCGCTGCGTGTGTTCGTCAAGAAGAAGGGCTGGGCACGTAAAAAAAACACGATACAAAAGCGCGTAAAGTTTTTGGCTAGTCGCCCC
CTTTTCAGCCTGCTGCTTCTCGATGCCATGGCGGGATAAACTCGGAGCACTCCGCGCCAGTGCTCCACCCAAAGGGTCAAACTGAAAGAGGGCAATGTTT
AAAGCTTCGCTTCGCTCCCGCGAAGCACTCTCACGCCTGGTACGGCGCCAAGAACGACAAAGCGCAGACCTCCATTCAATCCAGGCCTCTTCATCTCGGT
GCTGCGCTTGACGCCAAGCCCTCGTCCAAAGCCGCGCTGTCTCTTTTTCTAAAGATGGCCTGGGTGACACTTCCTTAGAACGTTTACTTTTCCACTCTTT
TGTCAAAGATCGGCAAAGAAATTCGTGCACCACTTTCTCAAGAGCCAAAAGCAAATGCATAAAGAGATCGTCCAGAATAACGTGTTCCTCACCATAGCAA
GATGGAATATCGTTCCCATTACCGCTTACTGCAACATCTGGGTTAGTAGCACCGTACAAAGCTTCACCTCCAGAAGAAGCAATGCCCCGTAACAGCCGAA
GCAATTTCTCGCGGATGATAAAAGAACTATTTGGAGTTTCACCAGCCCCACTTCTCGAGGTACAACCATCGCCCTCATCGTGCGGCAAAGAAGCACCTGA
CCTCTCTCTTATAGTATGCTGCTCTCCATCTGACCCACCCTCGTGCGACAAGAAAATCATCCCGCCGGCGGTGCATTCGTTGCTGCCCACAGCCGTTAGC
CCATTTGCCTTCAACGGAGAACATTCACATACGGAATTACCATCCAAATCCACTGCCGAAGAAACACCGGGCACAACACATTCACTTGGCTCCTCCAACG
CCGCCATTAATGGAGTTGGTGGTTCTTGCTTCACAGTCAACGGTGGTGGCGGCGGTGCTTCCTTGTCTGGCAGTGGCAGCGGCGGCGGTAACATGATTTT
GTTCTCCAGCTTCTTTCCTTCTCTCCCCCCCCCCCCCCCCCCCCCAAAAAAAAAAAAAAAGAAAGAAAGAGGGAAAAGCCTTAAAAACAAACACAGCAGA
AATTGCAGGTATAATAACAAGAAATGTGGTAGATGAAAACACAAAAGATTAAAAGGCAGATACTTTGACCCCACCGAAAAAAAAAAAAAACACATATATG
GCAAAATAGGATACAACAATCAGCATCAATATCAAGTGTGATTCCTTGGATACTGAGAAGGATAAATAAAAAGCGCCTAAACGTACATGCCCATGCAGTC
CTTCACTGAAAAAACTCCTCCAACTGCTTAAAGGCATTAGCAGACTCTGATGAGGAATGGGAATGCGTTGTAGCAAAAGAAAAAAAATCATCCATGACAT
TACCAGCAGCACCGGCAGATCCTTGGTAGCTCCCTAGATCAGATGAGCCCCCCATTGCAGCTGTGGCATTCCCTGATTGCTTATTAAAAGAAAGGGTATC
AGGAACAGGCGGAAGCTCCACTGCACGCGTGACAAGATCCATCGAAAAGGGGAGAGGCTGTGCTTGAAAAACAACGCCCCCGCAGTTGGTCTCGTTATTA
CATGCAAAAAGTAAAGATGGCTGTTGCTGTTGCTGCTGCTGTGGTTCTGGCGACAGCGATGATATTTCCTCTGGCATGCTAAGCAGAGTCAGTCGCTTGG
ATTCAAGGACCGACCAAACGCCCGAGTCTGCTGCAAACAGCTGTCCAAAATCCAAAAACCTTTTTAGTTCATCCACAGATGGCCCCGACGCCGTGCCGCC
ACGCCCTCCTGTTGTATACATCGAATCCGTTCTTGAGTCCAGAAGTGTGTGGTAGCGACCAAACTGATGGATAACATCTAAGGGTAGCCGCCGACAAACA
ACAGGTGTTGACTGATCGTCTCTCGTCGATAGAGAACGTAACGCATCACTGTCCTCAACGTAAGCACCAAACAAATTCGAACATGTTCCGCAAAGATCAT
CGTCAACGTCAGTGGCCGTTGTAGCAGTTGGCGATAAGGGGATCGTCGGGCAACTTAATTGCTGAGTTGGCGCAAGTGCGGCGGCGGCGGCGGTGGCGTT
GCTTTTAAATGCCTTACTCAATGATGCGGGTTTATTGGGGTCCTTCTCGTAATTCGTCTTGTTTGCAAAACTTCCATACGCCTGTACAAATACCTGCACG
GGAATTCGATTATAGCGTGAAGCCAGGCTATTCTTTACCGCCTTCGTTGCCTTAGAAAAGAAGGAACGCATTGAATTCTTGCCACCGCTGCCGCTGCTGC
TATTGCCGTTGTTACAGCTAACACTACTACCCTTGATGGTGGTGGGGCTGTTGCCCATTGTGAAGAACACACTGGCACCTTCACTCAGCCGTGCCAGATC
ACTGCCTTGTAAATCATTATAAAGCTCCGGAAAACGCCGCATGCTGCGTGTATAAAATATACGCAACATTCCAAGCATGCGAGGGTGTGAGAGGTAGTAG
TGAGTTGCAGGTGTCTCCCTTTCGCGTGGGGGTGAATTGACAGAGCCTCGTTGGCGTGACCGGAGACGACTTCGTACAAACTCCCCAACAAGAGAGCGCA
ACACTCCAACGGTTTCAAGGGATGCGACCGTGTCTTCCCAGTGACAAAACATCCGCGTTCCGGCAATACGCCGCGCGAGTGTTGCGTTGTTCTCAAGATT
GTATGGCAGAAAGCGTGTGTAGTCTATAATAAACGCAACACCACCCTGTAATCGCAACCTATGTGCAGGGCTACCGCCAGCGTCTCCAATGCCGTTACTC
GCAGGAATCAACCCTTTCCTGTAATTTCCAACGAGACGAGTAACGCTATACTCAAGAAAAGCCCCATGCATTTCTTCCAAATCGGCTAAAGCGACACATT
GTTTCAATGTGGATGACCACAAAGGGCCAATTCCCAATTCCTGTGCGGCCGTTGACGAAAGTGCCACAGAAAACAGTTGTCGCGCTTCTTTGGAAACAAT
CCGCTTCATTGCTTCCTTCACCTTTTCACTTGGAGGCACCAGGTCCAGCATGGTGAATGGAACAACGTCTGCATCGAGGGGAGAGACGCCAACCACACCC
GTGCGACCATCCGCAAACCAGATGCGACCCCTTTCATTCTCTGCAACCTTTTCATTAGAAGAGGAGCACCGCTGGGGGTTGGAGAGACCGCTGTGAAGCA
TCAGGTGCGGTACCATTTCAGCTGTTGACCCCAATATGAACCCCGAGTCTCCAAGTGCCTCAAGAATCTCACATGCCTCGGGCGGCATATATGGAACAAT
CGGCAGCGTCCAGATGAACGGAGAAAGCATCGCCTGGACGCTCACAACACACGCGGAAGCGTGCTGTGGTGTCGCTCCGATAAATACCACTCGCCTCTCC
TGCAAAAGAAGCGAATGGATGACACGGAGGGCATCGTAAGAAAAACTCAGGAATAGGGTGGGCAGTGGGGCATTGACAAAAGGGTAGCGCAAATCATCTG
GGCGAACAATGGAAACCCTTGTATGCGAAAAAGATAGATAAAAGTGCCTGTTTGCAGGTGTGCTACAAGCGGTACTTCGCGCATCCACGATTTCCCTTAA
CGGCGACATGACTTCAGCGTAAACTGCAGAAACGGTTCTTTTCTCCTCAGCCCGCGAAACGGTGCGACGATTGAAATAAAAATCTCTCGCAGCGCAAAAA
AGATGCGGCACTGTTTCAAGAACCACCGTGCGCAGCATGTTGAACAAAGGCGAAGTGGAAAAGGCGGAAAGCATCAGACCCTCCGTTGCATACCCCACAT
CGACAAATTGAGCAAAGCCGTATATATAACCCTCATCAAAGATGTCAGCGCTTTCAAGGTCAATGCTCTCGCAAGAATCACCCTTATTTTCTCCATCCCT
CCACCAGCGTCTACCAAGGCTATTGTAGTATATCACATCCATTGCCGTACCACTTGTTGCAGCACGCATACATTCAGAAGTGAAGTGACAGGACGGGACT
TGCACAAAAATACCCTCCTCCGCAACGGGTGAAGTCGCGCCCACCCAATGCAAATCATGCCTACCAGTGGCATGCCTCTGAGCCGCCAAATTCCCCAGCT
TCACCAATAGCGGCCAACAAAATCTTCCCAATACTGAACGAAGCAAGGTACATTGCTCAATGATCCCCTGTCTCTCGCATTTGCCGGCATCCCCATCTTC
CTTGATGACAATGATCGGTTCCAATTCGGCAGATGAAGCTAATTTGTCCCCCAATCCATTCCCACTGCTTTCAGAAGCAGGAAACCACACACGATGTAAA
GAAATTGTGTGCGCCAAAGCGGAAGGCTGCATTGCTTGCAGAAACCGCCAATCCAGCAGAGAATGGAGAAGACTAAAAAGAGCTAACTCTCACGGCACAA
ACAAAAAAAAAAAAAAAGGATTAACAAAGCAAAAAAACAACAACAAAACAGCAAATACTGAACAAAAAAAAAATACGATGACTCCTCCCACCTCCCACGG
GATTCATATACCGTTTTAATTATTGGATTAAATAAGCGCCCGGTGTAAGCCTTGTCCCCTGTTCTTGCAAAAAAAAAAAAAAAAAAGGCAACAATGGGGA
GTTACAGTTTGGCTCAACGTACCCAACACACACACACACACACCTCAGTTAAGGTCGATCCAAGGCCAACACACCAGTAAAAAAAGTAGTTCATAAAGCT
[truncated: 84,525,118 more chars]
