# Supplementary material for: A phased genome assembly of a Colombian Trypanosoma cruzi TcI strain and the evolution of gene families
Source: Sci Rep. 2024 Jan 24;14:2054. doi: 10.1038/s41598-024-52449-x (PMC10808112; doi:10.1038/s41598-024-52449-x)
Supplement: Supplementary file 3 — Supplementary Information 3. [file 41598_2024_52449_MOESM3_ESM.gz]

Archive with 1 entries (1 files):
- TcDm25_combined_companion.gff3
