# Supplementary material for: A phased genome assembly of a Colombian Trypanosoma cruzi TcI strain and the evolution of gene families
Source: Sci Rep. 2024 Jan 24;14:2054. doi: 10.1038/s41598-024-52449-x (PMC10808112; doi:10.1038/s41598-024-52449-x)
Supplement: Supplementary file 3 — Supplementary Information 3. [file 41598_2024_52449_MOESM3_ESM.gz › TcDm25_combined_companion.gff3]

##gff-version 3
##sequence-region   TcDm25_Chr01_H1 1 752486
##sequence-region   TcDm25_Chr02_H1 1 2145383
##sequence-region   TcDm25_Chr03_H1 1 1882095
##sequence-region   TcDm25_Chr04_H1_c1 1 2824530
##sequence-region   TcDm25_Chr05_H1 1 1362421
##sequence-region   TcDm25_Chr06_H1 1 1647762
##sequence-region   TcDm25_Chr07_H1 1 1458509
##sequence-region   TcDm25_Chr08_H1 1 1228545
##sequence-region   TcDm25_Chr09_H1 1 1349720
##sequence-region   TcDm25_Chr10_H1 1 1139640
##sequence-region   TcDm25_Chr11_H1_c1 1 1060642
##sequence-region   TcDm25_Chr12_H1 1 1140931
##sequence-region   TcDm25_Chr13_H1 1 811800
##sequence-region   TcDm25_Chr14_H1 1 962143
##sequence-region   TcDm25_Chr15_H1 1 944107
##sequence-region   TcDm25_Chr16_H1_c1 1 1099580
##sequence-region   TcDm25_Chr17_H1 1 1222364
##sequence-region   TcDm25_Chr18_H1 1 1022790
##sequence-region   TcDm25_Chr19_H1 1 967695
##sequence-region   TcDm25_Chr20_H1 1 779959
##sequence-region   TcDm25_Chr21_H1_c1 1 902719
##sequence-region   TcDm25_Chr22_H1_c1 1 625471
##sequence-region   TcDm25_Chr22_H1_c2 1 274905
##sequence-region   TcDm25_Chr23_H1 1 637003
##sequence-region   TcDm25_Chr24_H1_c1 1 893315
##sequence-region   TcDm25_Chr25_H1 1 719266
##sequence-region   TcDm25_Chr26_H1 1 769906
##sequence-region   TcDm25_Chr27_H1 1 628314
##sequence-region   TcDm25_Chr28_H1 1 598039
##sequence-region   TcDm25_Chr29_H1 1 566767
##sequence-region   TcDm25_Chr30_H1_c1 1 2497974
##sequence-region   TcDm25_Chr30_H1_c2 1 209098
##sequence-region   TcDm25_Chr31_H1_c1 1 1639103
##sequence-region   TcDm25_Chr32_H1 1 1869386
##sequence-region   TcDm25_Maxicircle_H1 1 47166
##sequence-region   TcDm25_Chr01_H2_c1 1 548240
##sequence-region   TcDm25_Chr02_H2_c1 1 1912778
##sequence-region   TcDm25_Chr02_H2_c2 1 124986
##sequence-region   TcDm25_Chr03_H2_c1 1 666421
##sequence-region   TcDm25_Chr03_H2_c2 1 222775
##sequence-region   TcDm25_Chr03_H2_c3 1 982593
##sequence-region   TcDm25_Chr03_H2_c4 1 69119
##sequence-region   TcDm25_Chr04_H2_c1 1 675890
##sequence-region   TcDm25_Chr04_H2_c10 1 67981
##sequence-region   TcDm25_Chr04_H2_c11 1 261698
##sequence-region   TcDm25_Chr04_H2_c2 1 149444
##sequence-region   TcDm25_Chr04_H2_c3 1 605819
##sequence-region   TcDm25_Chr04_H2_c4 1 186076
##sequence-region   TcDm25_Chr04_H2_c6 1 94953
##sequence-region   TcDm25_Chr04_H2_c7 1 124961
##sequence-region   TcDm25_Chr04_H2_c8 1 164419
##sequence-region   TcDm25_Chr04_H2_c9 1 134877
##sequence-region   TcDm25_Chr05_H2_c1 1 224413
##sequence-region   TcDm25_Chr05_H2_c2 1 526995
##sequence-region   TcDm25_Chr05_H2_c3 1 76596
##sequence-region   TcDm25_Chr05_H2_c6 1 489183
##sequence-region   TcDm25_Chr06_H2_c1 1 122401
##sequence-region   TcDm25_Chr06_H2_c2 1 1551932
##sequence-region   TcDm25_Chr06_H2_c3 1 636998
##sequence-region   TcDm25_Chr06_H2_c4 1 111202
##sequence-region   TcDm25_Chr07_H2_c1 1 798269
##sequence-region   TcDm25_Chr07_H2_c2 1 435578
##sequence-region   TcDm25_Chr07_H2_c3 1 183662
##sequence-region   TcDm25_Chr08_H2_c1 1 981290
##sequence-region   TcDm25_Chr08_H2_c2 1 311146
##sequence-region   TcDm25_Chr09_H2_c1 1 117467
##sequence-region   TcDm25_Chr09_H2_c2 1 276456
##sequence-region   TcDm25_Chr09_H2_c3 1 35189
##sequence-region   TcDm25_Chr09_H2_c4 1 82403
##sequence-region   TcDm25_Chr09_H2_c5 1 747237
##sequence-region   TcDm25_Chr10_H2_c1 1 597787
##sequence-region   TcDm25_Chr10_H2_c2 1 463388
##sequence-region   TcDm25_Chr11_H2_c1 1 249379
##sequence-region   TcDm25_Chr11_H2_c2 1 232324
##sequence-region   TcDm25_Chr11_H2_c3 1 492785
##sequence-region   TcDm25_Chr11_H2_c4 1 52816
##sequence-region   TcDm25_Chr11_H2_c5 1 40764
##sequence-region   TcDm25_Chr12_H2_c1 1 571695
##sequence-region   TcDm25_Chr12_H2_c2 1 305368
##sequence-region   TcDm25_Chr12_H2_c3 1 248918
##sequence-region   TcDm25_Chr13_H2_c1 1 772077
##sequence-region   TcDm25_Chr14_H2_c1 1 177301
##sequence-region   TcDm25_Chr14_H2_c2 1 325318
##sequence-region   TcDm25_Chr14_H2_c3 1 63411
##sequence-region   TcDm25_Chr14_H2_c4 1 478437
##sequence-region   TcDm25_Chr15_H2_c1 1 909278
##sequence-region   TcDm25_Chr15_H2_c2 1 170273
##sequence-region   TcDm25_Chr16_H2_c1 1 478464
##sequence-region   TcDm25_Chr16_H2_c2 1 39806
##sequence-region   TcDm25_Chr16_H2_c3 1 341387
##sequence-region   TcDm25_Chr16_H2_c4 1 229883
##sequence-region   TcDm25_Chr17_H2_c1 1 969286
##sequence-region   TcDm25_Chr18_H2_c1 1 347632
##sequence-region   TcDm25_Chr18_H2_c2 1 57904
##sequence-region   TcDm25_Chr18_H2_c3 1 568797
##sequence-region   TcDm25_Chr19_H2_c1 1 181653
##sequence-region   TcDm25_Chr19_H2_c2 1 128528
##sequence-region   TcDm25_Chr19_H2_c3 1 260116
##sequence-region   TcDm25_Chr19_H2_c4 1 496173
##sequence-region   TcDm25_Chr20_H2_c1 1 439889
##sequence-region   TcDm25_Chr20_H2_c2 1 225713
##sequence-region   TcDm25_Chr20_H2_c3 1 64624
##sequence-region   TcDm25_Chr21_H2_c1 1 370467
##sequence-region   TcDm25_Chr21_H2_c2 1 313792
##sequence-region   TcDm25_Chr21_H2_c3 1 121350
##sequence-region   TcDm25_Chr22_H2_c1 1 490266
##sequence-region   TcDm25_Chr22_H2_c2 1 125976
##sequence-region   TcDm25_Chr22_H2_c3 1 339386
##sequence-region   TcDm25_Chr24_H2_c1 1 120738
##sequence-region   TcDm25_Chr24_H2_c2 1 183487
##sequence-region   TcDm25_Chr24_H2_c3 1 533144
##sequence-region   TcDm25_Chr25_H2_c1 1 158851
##sequence-region   TcDm25_Chr25_H2_c2 1 315199
##sequence-region   TcDm25_Chr25_H2_c3 1 167035
##sequence-region   TcDm25_Chr26_H2_c1 1 596447
##sequence-region   TcDm25_Chr27_H2_c1 1 473617
##sequence-region   TcDm25_Chr27_H2_c2 1 108348
##sequence-region   TcDm25_Chr28_H2_c1 1 288797
##sequence-region   TcDm25_Chr28_H2_c2 1 205195
##sequence-region   TcDm25_Chr28_H2_c3 1 48284
##sequence-region   TcDm25_Chr29_H2_c1 1 50946
##sequence-region   TcDm25_Chr29_H2_c2 1 555664
##sequence-region   TcDm25_Chr30_H2_c1 1 2620509
##sequence-region   TcDm25_Chr30_H2_c2 1 153450
##sequence-region   TcDm25_Chr31_H2_c1 1 905021
##sequence-region   TcDm25_Chr31_H2_c2 1 128681
##sequence-region   TcDm25_Chr31_H2_c3 1 571274
##sequence-region   TcDm25_Chr32_H2_c1 1 114825
##sequence-region   TcDm25_Chr32_H2_c2 1 618459
##sequence-region   TcDm25_Chr32_H2_c3 1 578217
##sequence-region   TcDm25_Chr32_H2_c4 1 409659
##sequence-region   TcDm25_Chr03_H3_c1 1 43081
##sequence-region   TcDm25_Chr03_H3_c2 1 48374
##sequence-region   TcDm25_Chr04_H3_c1 1 156940
##sequence-region   TcDm25_Chr04_H3_c10 1 153202
##sequence-region   TcDm25_Chr04_H3_c11 1 129336
##sequence-region   TcDm25_Chr04_H3_c12 1 61861
##sequence-region   TcDm25_Chr04_H3_c13 1 35426
##sequence-region   TcDm25_Chr04_H3_c14 1 128076
##sequence-region   TcDm25_Chr04_H3_c15 1 42220
##sequence-region   TcDm25_Chr04_H3_c16 1 198802
##sequence-region   TcDm25_Chr04_H3_c2 1 44108
##sequence-region   TcDm25_Chr04_H3_c3 1 36895
##sequence-region   TcDm25_Chr04_H3_c4 1 26276
##sequence-region   TcDm25_Chr04_H3_c5 1 39437
##sequence-region   TcDm25_Chr04_H3_c6 1 43828
##sequence-region   TcDm25_Chr04_H3_c7 1 37953
##sequence-region   TcDm25_Chr04_H3_c8 1 50148
##sequence-region   TcDm25_Chr04_H3_c9 1 67503
##sequence-region   TcDm25_Chr06_H3_c1 1 88935
##sequence-region   TcDm25_Chr06_H3_c2 1 142513
##sequence-region   TcDm25_Chr06_H3_c3 1 43633
##sequence-region   TcDm25_Chr06_H3_c4 1 178870
##sequence-region   TcDm25_Chr06_H3_c5 1 64182
##sequence-region   TcDm25_Chr08_H3_c1 1 47366
##sequence-region   TcDm25_Chr09_H3_c1 1 140950
##sequence-region   TcDm25_Chr0X_H3_c1 1 39299
##sequence-region   TcDm25_Chr10_H3_c1 1 76467
##sequence-region   TcDm25_Chr11_H3_c1 1 90242
##sequence-region   TcDm25_Chr11_H3_c2 1 36939
##sequence-region   TcDm25_Chr12_H3_c1 1 171698
##sequence-region   TcDm25_Chr12_H3_c2 1 185566
##sequence-region   TcDm25_Chr12_H3_c3 1 36817
##sequence-region   TcDm25_Chr13_H3_c1 1 162552
##sequence-region   TcDm25_Chr13_H3_c2 1 67829
##sequence-region   TcDm25_Chr14_H3_c1 1 29160
##sequence-region   TcDm25_Chr16_H3_c1 1 23277
##sequence-region   TcDm25_Chr16_H3_c2 1 55900
##sequence-region   TcDm25_Chr16_H3_c3 1 58859
##sequence-region   TcDm25_Chr17_H3_c1 1 40559
##sequence-region   TcDm25_Chr18_H3_c1 1 42235
##sequence-region   TcDm25_Chr19_H3_c1 1 41195
##sequence-region   TcDm25_Chr19_H3_c2 1 46898
##sequence-region   TcDm25_Chr19_H3_c3 1 47161
##sequence-region   TcDm25_Chr19_H3_c4 1 40379
##sequence-region   TcDm25_Chr19_H3_c5 1 21779
##sequence-region   TcDm25_Chr19_H3_c6 1 116401
##sequence-region   TcDm25_Chr22_H3_c1 1 465159
##sequence-region   TcDm25_Chr22_H3_c2 1 40180
##sequence-region   TcDm25_Chr25_H3_c1 1 41320
##sequence-region   TcDm25_Chr25_H3_c2 1 49173
##sequence-region   TcDm25_Chr29_H3_c1 1 33580
##sequence-region   TcDm25_Chr30_H3_c1 1 25630
##sequence-region   TcDm25_Chr30_H3_c2 1 102069
##sequence-region   TcDm25_Chr30_H3_c3 1 59088
##sequence-region   TcDm25_Chr30_H3_c4 1 332190
##sequence-region   TcDm25_Chr31_H3_c1 1 83433
##sequence-region   TcDm25_Chr31_H3_c10 1 44319
##sequence-region   TcDm25_Chr31_H3_c11 1 44098
##sequence-region   TcDm25_Chr31_H3_c12 1 130875
##sequence-region   TcDm25_Chr31_H3_c13 1 153618
##sequence-region   TcDm25_Chr31_H3_c14 1 28841
##sequence-region   TcDm25_Chr31_H3_c15 1 43053
##sequence-region   TcDm25_Chr31_H3_c16 1 97372
##sequence-region   TcDm25_Chr31_H3_c17 1 109964
##sequence-region   TcDm25_Chr31_H3_c18 1 98471
##sequence-region   TcDm25_Chr31_H3_c19 1 86199
##sequence-region   TcDm25_Chr31_H3_c2 1 33398
##sequence-region   TcDm25_Chr31_H3_c20 1 274559
##sequence-region   TcDm25_Chr31_H3_c21 1 40976
##sequence-region   TcDm25_Chr31_H3_c22 1 138140
##sequence-region   TcDm25_Chr31_H3_c23 1 32268
##sequence-region   TcDm25_Chr31_H3_c24 1 104637
##sequence-region   TcDm25_Chr31_H3_c25 1 32675
##sequence-region   TcDm25_Chr31_H3_c3 1 134712
##sequence-region   TcDm25_Chr31_H3_c4 1 39442
##sequence-region   TcDm25_Chr31_H3_c5 1 529334
##sequence-region   TcDm25_Chr31_H3_c6 1 491389
##sequence-region   TcDm25_Chr31_H3_c7 1 312761
##sequence-region   TcDm25_Chr31_H3_c8 1 39132
##sequence-region   TcDm25_Chr31_H3_c9 1 153477
##sequence-region   TcDm25_Chr32_H3_c1 1 44459
##sequence-region   TcDm25_Chr32_H3_c2 1 48848
##sequence-region   TcDm25_Chr32_H3_c3 1 52123
TcDm25_Chr01_H1	.	contig	1	752486	.	+	.	Name=TcDm25_Chr01_H1_CTG000001
TcDm25_Chr01_H1	.	polypeptide	2587	4971	.	-	.	ID=TcDm25H1_000005000.1:pep;Derives_from=TcDm25H1_000005000.1;orthologous_to=TcDm25H1_000005000.2,TcDm25H1_000479200.1,TcDm25H1_000853500.1,TcDm25H1_001198900.1,TcDm25H1_001256800.1;ortholog_cluster=OG0000466;product=term%3DRetrotransposon hot spot proteins N-terminal/Retrotransposon hot spot protein%2C P-loop domain containing protein%2C putative%3Bevidence%3DIEA%3Bwith%3DPfam:PF20445|Pfam:PF07999
TcDm25_Chr01_H1	Pfam	protein_match	3136	4014	.	-	.	Parent=TcDm25H1_000005000.1:pep;Name=PF07999;signature_desc=Retrotransposon hot spot protein%2C P-loop domain
TcDm25_Chr01_H1	Pfam	protein_match	4042	4359	.	-	.	Parent=TcDm25H1_000005000.1:pep;Name=PF20445;signature_desc=Retrotransposon hot spot proteins N-terminal
TcDm25_Chr01_H1	AUGUSTUS	gene	2587	5371	1.62	-	.	ID=TcDm25H1_000005000
TcDm25_Chr01_H1	AUGUSTUS	mRNA	2587	4971	0.26	-	.	ID=TcDm25H1_000005000.1;Parent=TcDm25H1_000005000
TcDm25_Chr01_H1	AUGUSTUS	CDS	2587	2599	0.36	-	1	ID=TcDm25H1_000005000.1:CDS:1;Parent=TcDm25H1_000005000.1
TcDm25_Chr01_H1	AUGUSTUS	CDS	2669	4971	0.62	-	0	ID=TcDm25H1_000005000.1:CDS:2;Parent=TcDm25H1_000005000.1
TcDm25_Chr01_H1	AUGUSTUS	mRNA	2623	5371	0.36	-	.	ID=TcDm25H1_000005000.2;Parent=TcDm25H1_000005000
TcDm25_Chr01_H1	AUGUSTUS	CDS	2623	5040	0.39	-	0	ID=TcDm25H1_000005000.2:CDS:1;Parent=TcDm25H1_000005000.2
TcDm25_Chr01_H1	AUGUSTUS	CDS	5087	5371	0.36	-	0	ID=TcDm25H1_000005000.2:CDS:2;Parent=TcDm25H1_000005000.2
TcDm25_Chr01_H1	AUGUSTUS	mRNA	5012	5371	1	-	.	ID=TcDm25H1_000005000.3;Parent=TcDm25H1_000005000
TcDm25_Chr01_H1	AUGUSTUS	CDS	5012	5371	1	-	0	ID=TcDm25H1_000005000.3:CDS:1;Parent=TcDm25H1_000005000.3
TcDm25_Chr01_H1	.	polypeptide	2623	5371	.	-	.	ID=TcDm25H1_000005000.2:pep;Derives_from=TcDm25H1_000005000.2;orthologous_to=TcDm25H1_000005000.1,TcDm25H1_000479200.1,TcDm25H1_000853500.1,TcDm25H1_001198900.1,TcDm25H1_001256800.1;ortholog_cluster=OG0000466;product=term%3DRetrotransposon hot spot proteins N-terminal/Retrotransposon hot spot protein%2C P-loop domain containing protein%2C putative%3Bevidence%3DIEA%3Bwith%3DPfam:PF20445|Pfam:PF07999
TcDm25_Chr01_H1	Pfam	protein_match	3182	4060	.	-	.	Parent=TcDm25H1_000005000.2:pep;Name=PF07999;signature_desc=Retrotransposon hot spot protein%2C P-loop domain
TcDm25_Chr01_H1	Pfam	protein_match	4088	4405	.	-	.	Parent=TcDm25H1_000005000.2:pep;Name=PF20445;signature_desc=Retrotransposon hot spot proteins N-terminal
TcDm25_Chr01_H1	.	polypeptide	5012	5371	.	-	.	ID=TcDm25H1_000005000.3:pep;Derives_from=TcDm25H1_000005000.3;orthologous_to=TcDm25H1_000729400.3,TcDm25H1_000853600.1,TcDm25H1_001194200.1,TcDm25H1_001585500.1,TcDm25H1_001585600.1,TcDm25H1_001586100.1,TcDm25H1_001586100.2;ortholog_cluster=OG0000333;product=term%3Dhypothetical protein%2C conserved
TcDm25_Chr01_H1	.	pseudogene	5959	6438	661	-	.	ID=TcDm25H1_000005100:pseudogene;has_internal_stop=true;has_frameshift=true;Target=TcCLB.504099.15:mRNA 1 160;original_prot_length=160
TcDm25_Chr01_H1	.	pseudogenic_transcript	5959	6438	.	-	.	ID=TcDm25H1_000005100.1;Parent=TcDm25H1_000005100:pseudogene
TcDm25_Chr01_H1	.	pseudogenic_exon	5959	6108	.	-	.	ID=TcDm25H1_000005100.1:pseudogenic_exon:1;Parent=TcDm25H1_000005100.1
TcDm25_Chr01_H1	.	pseudogenic_exon	6110	6388	.	-	.	ID=TcDm25H1_000005100.1:pseudogenic_exon:2;Parent=TcDm25H1_000005100.1
TcDm25_Chr01_H1	.	pseudogenic_exon	6391	6438	.	-	.	ID=TcDm25H1_000005100.1:pseudogenic_exon:3;Parent=TcDm25H1_000005100.1
TcDm25_Chr01_H1	.	polypeptide	5959	6438	.	-	.	ID=TcDm25H1_000005100.1:pep;Derives_from=TcDm25H1_000005100.1;orthologous_to=TcDm25H1_000008400.1,TcDm25H1_000035400.1,TcDm25H1_000037800.1,TcDm25H1_000133500.1,TcDm25H1_000137400.1,TcDm25H1_000334300.1,TcDm25H1_000393900.1,TcDm25H1_000401800.1,TcDm25H1_000406400.1,TcDm25H1_000410500.1,TcDm25H1_000430200.1,TcDm25H1_000471000.1,TcDm25H1_000476800.1,TcDm25H1_000479300.1,TcDm25H1_000481000.1,TcDm25H1_000543400.1,TcDm25H1_000544800.1,TcDm25H1_000545300.1,TcDm25H1_000599600.1,TcDm25H1_000603300.1,TcDm25H1_000605300.1,TcDm25H1_000729500.1,TcDm25H1_000783100.1,TcDm25H1_000784500.1,TcDm25H1_000785200.1,TcDm25H1_000794800.1,TcDm25H1_000799200.1,TcDm25H1_000815700.1,TcDm25H1_000816100.1,TcDm25H1_000853300.1,TcDm25H1_000853700.1,TcDm25H1_000936800.1,TcDm25H1_000981400.1,TcDm25H1_001035100.1,TcDm25H1_001120300.1,TcDm25H1_001124100.1,TcDm25H1_001127200.1,TcDm25H1_001196900.1,TcDm25H1_001199000.1,TcDm25H1_001255200.1,TcDm25H1_001256900.1,TcDm25H1_001294900.1,TcDm25H1_001297700.1,TcDm25H1_001299400.1,TcDm25H1_001365100.1,TcDm25H1_001365600.1,TcDm25H1_001368200.1,TcDm25H1_001379500.1,TcDm25H1_001379900.1,TcDm25H1_001392700.1,TcDm25H1_001439500.1,TcDm25H1_001578700.1,TcDm25H1_001638200.1,TcDm25H1_001723600.1,TcDm25H1_001725700.1,TcDm25H1_001727200.1,TcDm25H1_001728200.1;ortholog_cluster=OG0000019;product=term%3Dhypothetical protein%2C conserved
TcDm25_Chr01_H1	AUGUSTUS	gene	8606	9008	1	-	.	ID=TcDm25H1_000005200
TcDm25_Chr01_H1	AUGUSTUS	mRNA	8606	9008	1	-	.	ID=TcDm25H1_000005200.1;Parent=TcDm25H1_000005200
TcDm25_Chr01_H1	AUGUSTUS	CDS	8606	8918	1	-	1	ID=TcDm25H1_000005200.1:CDS:1;Parent=TcDm25H1_000005200.1
TcDm25_Chr01_H1	AUGUSTUS	CDS	8983	9008	1	-	0	ID=TcDm25H1_000005200.1:CDS:2;Parent=TcDm25H1_000005200.1
TcDm25_Chr01_H1	.	polypeptide	8606	9008	.	-	.	ID=TcDm25H1_000005200.1:pep;Derives_from=TcDm25H1_000005200.1;orthologous_to=TcDm25H1_000173900.1,TcDm25H1_000481200.1,TcDm25H1_000545000.1,TcDm25H1_000545000.2,TcDm25H1_000719100.1,TcDm25H1_000936600.1,TcDm25H1_000940100.1,TcDm25H1_001253000.1,TcDm25H1_001365400.1;ortholog_cluster=OG0000261;product=term%3Dhypothetical protein%2C conserved
TcDm25_Chr01_H1	.	pseudogene	9832	12715	4.29e+03	-	.	ID=TcDm25H1_000005300:pseudogene;has_internal_stop=true;has_frameshift=true;Target=TcCLB.507907.50:mRNA 1 963;original_prot_length=963
TcDm25_Chr01_H1	.	pseudogenic_transcript	9832	12715	.	-	.	ID=TcDm25H1_000005300.1;Parent=TcDm25H1_000005300:pseudogene
TcDm25_Chr01_H1	.	pseudogenic_exon	9832	10230	.	-	.	ID=TcDm25H1_000005300.1:pseudogenic_exon:1;Parent=TcDm25H1_000005300.1
TcDm25_Chr01_H1	.	pseudogenic_exon	10233	10583	.	-	.	ID=TcDm25H1_000005300.1:pseudogenic_exon:2;Parent=TcDm25H1_000005300.1
TcDm25_Chr01_H1	.	pseudogenic_exon	10586	11377	.	-	.	ID=TcDm25H1_000005300.1:pseudogenic_exon:3;Parent=TcDm25H1_000005300.1
TcDm25_Chr01_H1	.	pseudogenic_exon	11380	11526	.	-	.	ID=TcDm25H1_000005300.1:pseudogenic_exon:4;Parent=TcDm25H1_000005300.1
TcDm25_Chr01_H1	.	pseudogenic_exon	11529	12695	.	-	.	ID=TcDm25H1_000005300.1:pseudogenic_exon:5;Parent=TcDm25H1_000005300.1
TcDm25_Chr01_H1	.	pseudogenic_exon	12698	12715	.	-	.	ID=TcDm25H1_000005300.1:pseudogenic_exon:6;Parent=TcDm25H1_000005300.1
TcDm25_Chr01_H1	.	polypeptide	9832	12715	.	-	.	ID=TcDm25H1_000005300.1:pep;Derives_from=TcDm25H1_000005300.1;orthologous_to=TcDm25H1_000133000.1,TcDm25H1_000133100.1,TcDm25H1_000133200.1,TcDm25H1_000133300.1,TcDm25H1_000133300.2,TcDm25H1_000137600.1,TcDm25H1_000137700.1,TcDm25H1_000137800.1,TcDm25H1_000174000.1,TcDm25H1_000174100.1,TcDm25H1_000334600.1,TcDm25H1_000334700.1,TcDm25H1_000402000.1,TcDm25H1_000406600.1,TcDm25H1_000406700.1,TcDm25H1_000479400.1,TcDm25H1_000479500.1,TcDm25H1_000479600.1,TcDm25H1_000481300.1,TcDm25H1_000545100.1,TcDm25H1_000602000.1,TcDm25H1_000665000.1,TcDm25H1_000665100.1,TcDm25H1_000665200.1,TcDm25H1_000665200.2,TcDm25H1_000718200.1,TcDm25H1_000719200.1,TcDm25H1_000729700.1,TcDm25H1_000936500.1,TcDm25H1_000940200.1,TcDm25H1_000983500.1,TcDm25H1_000983600.1,TcDm25H1_000983700.1,TcDm25H1_000983800.1,TcDm25H1_001034900.1,TcDm25H1_001120000.1,TcDm25H1_001120100.1,TcDm25H1_001198700.1,TcDm25H1_001198800.1,TcDm25H1_001199300.1,TcDm25H1_001252800.1,TcDm25H1_001252900.1,TcDm25H1_001252900.2,TcDm25H1_001297500.1,TcDm25H1_001299600.1,TcDm25H1_001362900.1,TcDm25H1_001363000.1,TcDm25H1_001365300.1,TcDm25H1_001439300.1,TcDm25H1_001578200.1,TcDm25H1_001578300.1,TcDm25H1_001578400.1,TcDm25H1_001578500.1,TcDm25H1_001723800.1,TcDm25H1_001725900.1,TcDm25H1_001726000.1,TcDm25H1_001726100.1;ortholog_cluster=OG0000020;product=term%3Dhypothetical protein%2C conserved
TcDm25_Chr01_H1	.	polypeptide	13518	14165	.	-	.	ID=TcDm25H1_000005400.1:pep;Derives_from=TcDm25H1_000005400.1;orthologous_to=TcDm25H1_000402200.1,TcDm25H1_000481400.1,TcDm25H1_000545200.1,TcDm25H1_000599800.1,TcDm25H1_000602100.1,TcDm25H1_000602100.2,TcDm25H1_000602700.1,TcDm25H1_000603200.1,TcDm25H1_000664900.2,TcDm25H1_000664900.3,TcDm25H1_000664900.4,TcDm25H1_000729800.1,TcDm25H1_000729800.2,TcDm25H1_000758400.1,TcDm25H1_000759400.1,TcDm25H1_000939900.2,TcDm25H1_000939900.3,TcDm25H1_001034800.1,TcDm25H1_001119400.1,TcDm25H1_001119900.1,TcDm25H1_001122200.1,TcDm25H1_001122200.2,TcDm25H1_001297200.1,TcDm25H1_001299300.1,TcDm25H1_001331600.1,TcDm25H1_001366900.1,TcDm25H1_001438500.1,TcDm25H1_001439800.1,TcDm25H1_001439800.2,TcDm25H1_001440800.1,TcDm25H1_001440800.2,TcDm25H1_001440800.3,TcDm25H1_001440800.4,TcDm25H1_001725800.1;ortholog_cluster=OG0000038;product=term%3Dhypothetical protein%2C conserved
TcDm25_Chr01_H1	AUGUSTUS	gene	13518	16454	2	-	.	ID=TcDm25H1_000005400
TcDm25_Chr01_H1	AUGUSTUS	mRNA	13518	14165	1	-	.	ID=TcDm25H1_000005400.1;Parent=TcDm25H1_000005400
TcDm25_Chr01_H1	AUGUSTUS	CDS	13518	14165	1	-	0	ID=TcDm25H1_000005400.1:CDS:1;Parent=TcDm25H1_000005400.1
TcDm25_Chr01_H1	AUGUSTUS	mRNA	13518	16454	1	-	.	ID=TcDm25H1_000005400.2;Parent=TcDm25H1_000005400
TcDm25_Chr01_H1	AUGUSTUS	CDS	13518	16454	1	-	0	ID=TcDm25H1_000005400.2:CDS:1;Parent=TcDm25H1_000005400.2
TcDm25_Chr01_H1	.	polypeptide	13518	16454	.	-	.	ID=TcDm25H1_000005400.2:pep;Derives_from=TcDm25H1_000005400.2;orthologous_to=TcDm25H1_000718100.1,TcDm25H1_001198600.1,TcDm25H1_001299700.1;ortholog_cluster=OG0000699;product=term%3DRetrotransposon hot spot proteins N-terminal/Retrotransposon hot spot protein%2C P-loop domain containing protein%2C putative%3Bevidence%3DIEA%3Bwith%3DPfam:PF20445|Pfam:PF07999
TcDm25_Chr01_H1	Pfam	protein_match	14031	14918	.	-	.	Parent=TcDm25H1_000005400.2:pep;Name=PF07999;signature_desc=Retrotransposon hot spot protein%2C P-loop domain
TcDm25_Chr01_H1	Pfam	protein_match	14961	15269	.	-	.	Parent=TcDm25H1_000005400.2:pep;Name=PF20445;signature_desc=Retrotransposon hot spot proteins N-terminal
TcDm25_Chr01_H1	.	pseudogene	17464	17948	811	-	.	ID=TcDm25H1_000005500:pseudogene;has_internal_stop=false;has_frameshift=true;Target=TcCLB.510379.20:mRNA 1 161;original_prot_length=161
TcDm25_Chr01_H1	.	pseudogenic_transcript	17464	17948	.	-	.	ID=TcDm25H1_000005500.1;Parent=TcDm25H1_000005500:pseudogene
TcDm25_Chr01_H1	.	pseudogenic_exon	17464	17649	.	-	.	ID=TcDm25H1_000005500.1:pseudogenic_exon:1;Parent=TcDm25H1_000005500.1
TcDm25_Chr01_H1	.	pseudogenic_exon	17651	17767	.	-	.	ID=TcDm25H1_000005500.1:pseudogenic_exon:2;Parent=TcDm25H1_000005500.1
TcDm25_Chr01_H1	.	pseudogenic_exon	17770	17871	.	-	.	ID=TcDm25H1_000005500.1:pseudogenic_exon:3;Parent=TcDm25H1_000005500.1
TcDm25_Chr01_H1	.	pseudogenic_exon	17874	17948	.	-	.	ID=TcDm25H1_000005500.1:pseudogenic_exon:4;Parent=TcDm25H1_000005500.1
TcDm25_Chr01_H1	.	polypeptide	17464	17948	.	-	.	ID=TcDm25H1_000005500.1:pep;Derives_from=TcDm25H1_000005500.1;orthologous_to=TcDm25H1_000032900.1,TcDm25H1_000036900.1,TcDm25H1_000089200.1,TcDm25H1_000129700.1,TcDm25H1_000130200.1,TcDm25H1_000130700.1,TcDm25H1_000132800.1,TcDm25H1_000135900.1,TcDm25H1_000136500.1,TcDm25H1_000217900.1,TcDm25H1_000218400.1,TcDm25H1_000394800.1,TcDm25H1_000396100.1,TcDm25H1_000400000.1,TcDm25H1_000400500.1,TcDm25H1_000402400.1,TcDm25H1_000402900.1,TcDm25H1_000403500.1,TcDm25H1_000404000.1,TcDm25H1_000404700.1,TcDm25H1_000405600.1,TcDm25H1_000407000.1,TcDm25H1_000407500.1,TcDm25H1_000408200.1,TcDm25H1_000408700.1,TcDm25H1_000409300.1,TcDm25H1_000409900.1,TcDm25H1_000424700.1,TcDm25H1_000434600.1,TcDm25H1_000441200.1,TcDm25H1_000444500.1,TcDm25H1_000446300.1,TcDm25H1_000447800.1,TcDm25H1_000478700.1,TcDm25H1_000479900.1,TcDm25H1_000542800.1,TcDm25H1_000611400.1,TcDm25H1_000624100.1,TcDm25H1_000636900.1,TcDm25H1_000639200.1,TcDm25H1_000640700.1,TcDm25H1_000667500.1,TcDm25H1_000729900.1,TcDm25H1_000730700.1,TcDm25H1_000731900.1,TcDm25H1_000789000.1,TcDm25H1_000810400.1,TcDm25H1_000851100.1,TcDm25H1_000851600.1,TcDm25H1_000852800.1,TcDm25H1_000936300.1,TcDm25H1_000938000.1,TcDm25H1_000938600.1,TcDm25H1_000971300.1,TcDm25H1_000982600.1,TcDm25H1_000984500.1,TcDm25H1_001093400.1,TcDm25H1_001119300.1,TcDm25H1_001122300.1,TcDm25H1_001154900.1,TcDm25H1_001156400.1,TcDm25H1_001157000.1,TcDm25H1_001197400.1,TcDm25H1_001197900.1,TcDm25H1_001199500.1,TcDm25H1_001254000.1,TcDm25H1_001299800.1,TcDm25H1_001328000.1,TcDm25H1_001330000.1,TcDm25H1_001330700.1,TcDm25H1_001331900.1,TcDm25H1_001358500.1,TcDm25H1_001368900.1,TcDm25H1_001389500.1,TcDm25H1_001415700.1,TcDm25H1_001438400.1,TcDm25H1_001440900.1,TcDm25H1_001471600.1,TcDm25H1_001474600.1,TcDm25H1_001478000.1,TcDm25H1_001493300.1,TcDm25H1_001495500.1,TcDm25H1_001497200.1,TcDm25H1_001504400.1,TcDm25H1_001511200.1,TcDm25H1_001514000.1,TcDm25H1_001514900.1,TcDm25H1_001518400.1,TcDm25H1_001525100.1,TcDm25H1_001528000.1,TcDm25H1_001536300.1,TcDm25H1_001541300.1,TcDm25H1_001545800.1,TcDm25H1_001548200.1,TcDm25H1_001550500.1,TcDm25H1_001552700.1,TcDm25H1_001558100.1,TcDm25H1_001637200.1,TcDm25H1_001664100.1;ortholog_cluster=OG0000006;product=term%3Dhypothetical protein%2C conserved
TcDm25_Chr01_H1	AUGUSTUS	gene	19072	19356	1	-	.	ID=TcDm25H1_000005600
TcDm25_Chr01_H1	AUGUSTUS	mRNA	19072	19356	1	-	.	ID=TcDm25H1_000005600.1;Parent=TcDm25H1_000005600
TcDm25_Chr01_H1	AUGUSTUS	CDS	19072	19356	1	-	0	ID=TcDm25H1_000005600.1:CDS:1;Parent=TcDm25H1_000005600.1
TcDm25_Chr01_H1	.	polypeptide	19072	19356	.	-	.	ID=TcDm25H1_000005600.1:pep;Derives_from=TcDm25H1_000005600.1;orthologous_to=TcDm25H1_001299900.1,TcCLB.510165.54_mRNA;ortholog_cluster=OG0000963;product=term%3Dhypothetical protein%2C conserved
TcDm25_Chr01_H1	AUGUSTUS	gene	19829	20716	0.85	-	.	ID=TcDm25H1_000005700
TcDm25_Chr01_H1	AUGUSTUS	mRNA	19829	20716	0.85	-	.	ID=TcDm25H1_000005700.1;Parent=TcDm25H1_000005700
TcDm25_Chr01_H1	AUGUSTUS	CDS	19829	20077	0.91	-	0	ID=TcDm25H1_000005700.1:CDS:1;Parent=TcDm25H1_000005700.1
TcDm25_Chr01_H1	AUGUSTUS	CDS	20711	20716	0.85	-	0	ID=TcDm25H1_000005700.1:CDS:2;Parent=TcDm25H1_000005700.1
TcDm25_Chr01_H1	.	polypeptide	19829	20716	.	-	.	ID=TcDm25H1_000005700.1:pep;Derives_from=TcDm25H1_000005700.1;orthologous_to=TcDm25H1_000391900.1,TcDm25H1_000939900.1,TcCLB.504229.37_mRNA,TcCLB.508325.310_mRNA,TcCLB.510175.150_mRNA;ortholog_cluster=OG0000467;product=term%3Dhypothetical protein%2C conserved
TcDm25_Chr01_H1	.	pseudogene	21526	21936	564	-	.	ID=TcDm25H1_000005800:pseudogene;has_internal_stop=true;has_frameshift=true;Target=TcCLB.507611.50:mRNA 1 148;original_prot_length=148
TcDm25_Chr01_H1	.	pseudogenic_transcript	21526	21936	.	-	.	ID=TcDm25H1_000005800.1;Parent=TcDm25H1_000005800:pseudogene
TcDm25_Chr01_H1	.	pseudogenic_exon	21526	21567	.	-	.	ID=TcDm25H1_000005800.1:pseudogenic_exon:1;Parent=TcDm25H1_000005800.1
TcDm25_Chr01_H1	.	pseudogenic_exon	21569	21904	.	-	.	ID=TcDm25H1_000005800.1:pseudogenic_exon:2;Parent=TcDm25H1_000005800.1
TcDm25_Chr01_H1	.	pseudogenic_exon	21907	21936	.	-	.	ID=TcDm25H1_000005800.1:pseudogenic_exon:3;Parent=TcDm25H1_000005800.1
TcDm25_Chr01_H1	.	polypeptide	21526	21936	.	-	.	ID=TcDm25H1_000005800.1:pep;Derives_from=TcDm25H1_000005800.1;orthologous_to=TcDm25H1_000391800.1,TcDm25H1_000477400.1,TcDm25H1_000719900.1,TcDm25H1_000980700.1,TcDm25H1_001255800.1,TcDm25H1_001299000.1,TcDm25H1_001299000.2,TcDm25H1_001579600.1,TcCLB.507611.50_mRNA,TcCLB.508325.110_mRNA,TcCLB.508325.300_mRNA,TcCLB.511055.60_mRNA;ortholog_cluster=OG0000202;product=term%3Dhypothetical protein%2C conserved
TcDm25_Chr01_H1	.	pseudogene	22695	23387	948	-	.	ID=TcDm25H1_000005900:pseudogene;has_internal_stop=true;has_frameshift=true;Target=TcCLB.510175.125:mRNA 1 229;original_prot_length=229
TcDm25_Chr01_H1	.	pseudogenic_transcript	22695	23387	.	-	.	ID=TcDm25H1_000005900.1;Parent=TcDm25H1_000005900:pseudogene
TcDm25_Chr01_H1	.	pseudogenic_exon	22695	23060	.	-	.	ID=TcDm25H1_000005900.1:pseudogenic_exon:1;Parent=TcDm25H1_000005900.1
TcDm25_Chr01_H1	.	pseudogenic_exon	23063	23125	.	-	.	ID=TcDm25H1_000005900.1:pseudogenic_exon:2;Parent=TcDm25H1_000005900.1
TcDm25_Chr01_H1	.	pseudogenic_exon	23131	23289	.	-	.	ID=TcDm25H1_000005900.1:pseudogenic_exon:3;Parent=TcDm25H1_000005900.1
TcDm25_Chr01_H1	.	pseudogenic_exon	23292	23387	.	-	.	ID=TcDm25H1_000005900.1:pseudogenic_exon:4;Parent=TcDm25H1_000005900.1
TcDm25_Chr01_H1	.	polypeptide	22695	23387	.	-	.	ID=TcDm25H1_000005900.1:pep;Derives_from=TcDm25H1_000005900.1;orthologous_to=TcDm25H1_000391700.1,TcDm25H1_000477300.1,TcDm25H1_000635400.1,TcDm25H1_000636000.1,TcDm25H1_000636000.2,TcDm25H1_000720000.1,TcDm25H1_000980900.1,TcCLB.510175.125_mRNA;ortholog_cluster=OG0000310;product=term%3Dhypothetical protein%2C conserved
TcDm25_Chr01_H1	.	pseudogene	23852	24506	814	-	.	ID=TcDm25H1_000006000:pseudogene;has_internal_stop=true;has_frameshift=true;Target=TcCLB.498829.21:mRNA 4 222;original_prot_length=223
TcDm25_Chr01_H1	.	pseudogenic_transcript	23852	24506	.	-	.	ID=TcDm25H1_000006000.1;Parent=TcDm25H1_000006000:pseudogene
TcDm25_Chr01_H1	.	pseudogenic_exon	23852	24208	.	-	.	ID=TcDm25H1_000006000.1:pseudogenic_exon:1;Parent=TcDm25H1_000006000.1
TcDm25_Chr01_H1	.	pseudogenic_exon	24211	24267	.	-	.	ID=TcDm25H1_000006000.1:pseudogenic_exon:2;Parent=TcDm25H1_000006000.1
TcDm25_Chr01_H1	.	pseudogenic_exon	24270	24506	.	-	.	ID=TcDm25H1_000006000.1:pseudogenic_exon:3;Parent=TcDm25H1_000006000.1
TcDm25_Chr01_H1	.	polypeptide	23852	24506	.	-	.	ID=TcDm25H1_000006000.1:pep;Derives_from=TcDm25H1_000006000.1;orthologous_to=TcDm25H1_000049500.1,TcDm25H1_000298100.1,TcDm25H1_000391600.1,TcDm25H1_000608700.1,TcDm25H1_000616500.1,TcDm25H1_000617600.1,TcDm25H1_000620600.1,TcDm25H1_000631300.1,TcDm25H1_000635300.1,TcDm25H1_000635900.1,TcDm25H1_000878400.1,TcDm25H1_001139300.1,TcDm25H1_001141200.1,TcDm25H1_001255700.1,TcDm25H1_001512300.1;ortholog_cluster=OG0000148;product=term%3Dhypothetical protein%2C conserved
TcDm25_Chr01_H1	.	polypeptide	25245	25709	.	-	.	ID=TcDm25H1_000006100.1:pep;Derives_from=TcDm25H1_000006100.1;orthologous_to=TcDm25H1_000006100.2,TcDm25H1_000594700.1,TcCLB.507133.10_mRNA,TcCLB.509271.10_mRNA;ortholog_cluster=OG0000562;product=term%3Dhypothetical protein%2C conserved
TcDm25_Chr01_H1	.	polypeptide	25245	25858	.	-	.	ID=TcDm25H1_000006100.2:pep;Derives_from=TcDm25H1_000006100.2;orthologous_to=TcDm25H1_000006100.1,TcDm25H1_000594700.1,TcCLB.507133.10_mRNA,TcCLB.509271.10_mRNA;ortholog_cluster=OG0000562;product=term%3Dhypothetical protein%2C conserved
TcDm25_Chr01_H1	AUGUSTUS	gene	25245	27428	2.02	-	.	ID=TcDm25H1_000006100
TcDm25_Chr01_H1	AUGUSTUS	mRNA	25245	25709	0.53	-	.	ID=TcDm25H1_000006100.1;Parent=TcDm25H1_000006100
TcDm25_Chr01_H1	AUGUSTUS	CDS	25245	25709	0.53	-	0	ID=TcDm25H1_000006100.1:CDS:1;Parent=TcDm25H1_000006100.1
TcDm25_Chr01_H1	AUGUSTUS	mRNA	25245	25858	0.88	-	.	ID=TcDm25H1_000006100.2;Parent=TcDm25H1_000006100
TcDm25_Chr01_H1	AUGUSTUS	CDS	25245	25799	0.88	-	0	ID=TcDm25H1_000006100.2:CDS:1;Parent=TcDm25H1_000006100.2
TcDm25_Chr01_H1	AUGUSTUS	CDS	25856	25858	1	-	0	ID=TcDm25H1_000006100.2:CDS:2;Parent=TcDm25H1_000006100.2
TcDm25_Chr01_H1	AUGUSTUS	mRNA	25245	27428	0.61	-	.	ID=TcDm25H1_000006100.3;Parent=TcDm25H1_000006100
TcDm25_Chr01_H1	AUGUSTUS	CDS	25245	26510	0.71	-	0	ID=TcDm25H1_000006100.3:CDS:1;Parent=TcDm25H1_000006100.3
TcDm25_Chr01_H1	AUGUSTUS	CDS	26589	27428	0.69	-	0	ID=TcDm25H1_000006100.3:CDS:2;Parent=TcDm25H1_000006100.3
TcDm25_Chr01_H1	.	polypeptide	25245	27428	.	-	.	ID=TcDm25H1_000006100.3:pep;Derives_from=TcDm25H1_000006100.3;orthologous_to=TcDm25H1_000015800.1,TcDm25H1_000016100.1,TcDm25H1_000016400.1,TcDm25H1_000016700.1,TcDm25H1_000017000.1,TcDm25H1_000017300.1,TcDm25H1_000017600.1,TcDm25H1_000017900.1,TcDm25H1_000018200.1,TcDm25H1_000018200.2,TcDm25H1_000018500.1,TcDm25H1_000018800.1,TcDm25H1_000019100.1,TcDm25H1_000032300.1,TcDm25H1_000391500.1,TcDm25H1_000392900.1,TcDm25H1_000477100.1,TcDm25H1_000543800.1,TcDm25H1_000720100.1,TcDm25H1_000757900.1,TcDm25H1_000870500.1,TcDm25H1_000871000.1,TcDm25H1_000882600.1,TcDm25H1_000882900.1,TcDm25H1_000981000.1,TcDm25H1_001255600.1,TcDm25H1_001500100.1,TcDm25H1_001579800.1;ortholog_cluster=OG0000055;product=term%3DBNR repeat-like domain containing protein%2C putative%3Bevidence%3DIEA%3Bwith%3DPfam:PF13859
TcDm25_Chr01_H1	Pfam	protein_match	26169	26585	.	-	.	Parent=TcDm25H1_000006100.3:pep;Name=PF13859;signature_desc=BNR repeat-like domain
TcDm25_Chr01_H1	Pfam	protein_match	26592	27113	.	-	.	Parent=TcDm25H1_000006100.3:pep;Name=PF13859;signature_desc=BNR repeat-like domain
TcDm25_Chr01_H1	.	pseudogene	27975	28903	1.2e+03	+	.	ID=TcDm25H1_000006200:pseudogene;has_internal_stop=true;has_frameshift=true;has_start=true;Target=TcCLB.511873.5:mRNA 1 310;original_prot_length=335
TcDm25_Chr01_H1	.	pseudogenic_transcript	27975	28903	.	+	.	ID=TcDm25H1_000006200.1;Parent=TcDm25H1_000006200:pseudogene
TcDm25_Chr01_H1	.	pseudogenic_exon	27975	28880	.	+	.	ID=TcDm25H1_000006200.1:pseudogenic_exon:1;Parent=TcDm25H1_000006200.1
TcDm25_Chr01_H1	.	pseudogenic_exon	28883	28903	.	+	.	ID=TcDm25H1_000006200.1:pseudogenic_exon:2;Parent=TcDm25H1_000006200.1
TcDm25_Chr01_H1	.	polypeptide	27975	28903	.	+	.	ID=TcDm25H1_000006200.1:pep;Derives_from=TcDm25H1_000006200.1;orthologous_to=TcDm25H1_000037100.1,TcDm25H1_000393500.1,TcDm25H1_000478300.1,TcDm25H1_000760500.1,TcDm25H1_000815200.1,TcDm25H1_001368000.1;ortholog_cluster=OG0000457;product=term%3Dhypothetical protein%2C conserved
TcDm25_Chr01_H1	.	pseudogene	31098	33258	1.69e+03	-	.	ID=TcDm25H1_000006300:pseudogene;has_internal_stop=true;has_frameshift=true;Target=TcCLB.503957.20:mRNA 61 776;original_prot_length=778
TcDm25_Chr01_H1	.	pseudogenic_transcript	31098	33258	.	-	.	ID=TcDm25H1_000006300.1;Parent=TcDm25H1_000006300:pseudogene
TcDm25_Chr01_H1	.	pseudogenic_exon	31098	31427	.	-	.	ID=TcDm25H1_000006300.1:pseudogenic_exon:1;Parent=TcDm25H1_000006300.1
TcDm25_Chr01_H1	.	pseudogenic_exon	31430	31483	.	-	.	ID=TcDm25H1_000006300.1:pseudogenic_exon:2;Parent=TcDm25H1_000006300.1
TcDm25_Chr01_H1	.	pseudogenic_exon	31486	33258	.	-	.	ID=TcDm25H1_000006300.1:pseudogenic_exon:3;Parent=TcDm25H1_000006300.1
TcDm25_Chr01_H1	.	polypeptide	31098	33258	.	-	.	ID=TcDm25H1_000006300.1:pep;Derives_from=TcDm25H1_000006300.1;orthologous_to=TcDm25H1_000007700.1,TcDm25H1_000008200.1,TcDm25H1_000036100.1,TcDm25H1_000393200.1,TcDm25H1_000476400.1,TcDm25H1_000478800.1,TcDm25H1_000480400.1,TcDm25H1_000734600.1,TcDm25H1_000760300.1,TcDm25H1_000762400.1,TcDm25H1_000763800.1,TcDm25H1_000765300.1,TcDm25H1_000767100.1,TcDm25H1_000808900.1,TcDm25H1_000812000.1,TcDm25H1_000812900.1,TcDm25H1_000814000.1,TcDm25H1_000815000.1,TcDm25H1_000852900.1,TcDm25H1_000870600.1,TcDm25H1_000938700.1,TcDm25H1_001085900.1,TcDm25H1_001154200.1,TcDm25H1_001154500.1,TcDm25H1_001198100.1,TcDm25H1_001366200.1,TcDm25H1_001367800.1,TcDm25H1_001380300.1,TcDm25H1_001386700.1,TcDm25H1_001387700.1,TcDm25H1_001388800.1,TcDm25H1_001391100.1,TcDm25H1_001391800.1,TcDm25H1_001423200.1,TcDm25H1_001450800.1,TcDm25H1_001499600.1,TcDm25H1_001499600.2,TcDm25H1_001565900.1,TcDm25H1_001579900.1,TcDm25H1_001579900.2,TcDm25H1_001579900.3,TcDm25H1_001579900.4,TcDm25H1_001579900.5,TcDm25H1_001585400.1,TcDm25H1_001586200.1,TcDm25H1_001722200.1,TcDm25H1_001724500.1,TcDm25H1_001726700.1,TcDm25H1_001728000.1,TcCLB.506961.10_mRNA;ortholog_cluster=OG0000024;product=term%3DRetrotransposon hot spot proteins N-terminal/Retrotransposon hot spot protein%2C P-loop domain containing protein%2C putative%3Bevidence%3DIEA%3Bwith%3DPfam:PF20445|Pfam:PF07999
TcDm25_Chr01_H1	Pfam	protein_match	31771	32496	.	-	.	Parent=TcDm25H1_000006300.1:pep;Name=PF07999;signature_desc=Retrotransposon hot spot protein%2C P-loop domain
TcDm25_Chr01_H1	Pfam	protein_match	32509	32847	.	-	.	Parent=TcDm25H1_000006300.1:pep;Name=PF20445;signature_desc=Retrotransposon hot spot proteins N-terminal
TcDm25_Chr01_H1	.	pseudogene	38741	43407	6.47e+03	-	.	ID=TcDm25H1_000006400:pseudogene;has_internal_stop=false;has_frameshift=true;Target=TcCLB.510815.9:mRNA 1 1568;original_prot_length=1569
TcDm25_Chr01_H1	.	pseudogenic_transcript	38741	43407	.	-	.	ID=TcDm25H1_000006400.1;Parent=TcDm25H1_000006400:pseudogene
TcDm25_Chr01_H1	.	pseudogenic_exon	38741	39739	.	-	.	ID=TcDm25H1_000006400.1:pseudogenic_exon:1;Parent=TcDm25H1_000006400.1
TcDm25_Chr01_H1	.	pseudogenic_exon	39742	43407	.	-	.	ID=TcDm25H1_000006400.1:pseudogenic_exon:2;Parent=TcDm25H1_000006400.1
TcDm25_Chr01_H1	.	polypeptide	38741	43407	.	-	.	ID=TcDm25H1_000006400.1:pep;Derives_from=TcDm25H1_000006400.1;product=term%3Dhypothetical protein
TcDm25_Chr01_H1	.	pseudogene	44897	45394	857	-	.	ID=TcDm25H1_000006500:pseudogene;has_internal_stop=true;has_frameshift=false;has_stop=true;Target=TcCLB.509887.10:mRNA 1 166;original_prot_length=166
TcDm25_Chr01_H1	.	pseudogenic_transcript	44897	45394	.	-	.	ID=TcDm25H1_000006500.1;Parent=TcDm25H1_000006500:pseudogene
TcDm25_Chr01_H1	.	pseudogenic_exon	44897	45394	.	-	.	ID=TcDm25H1_000006500.1:pseudogenic_exon:1;Parent=TcDm25H1_000006500.1
TcDm25_Chr01_H1	.	polypeptide	44897	45394	.	-	.	ID=TcDm25H1_000006500.1:pep;Derives_from=TcDm25H1_000006500.1;orthologous_to=TcDm25H1_000667100.1,TcDm25H1_000762700.1,TcDm25H1_000764000.1,TcDm25H1_000765500.1,TcDm25H1_000767600.1,TcDm25H1_000811700.1,TcDm25H1_000813700.1,TcDm25H1_001296800.1,TcDm25H1_001390900.1,TcCLB.509887.10_mRNA;ortholog_cluster=OG0000259;product=term%3Dhypothetical protein%2C conserved
TcDm25_Chr01_H1	.	pseudogene	46057	46574	677	-	.	ID=TcDm25H1_000006600:pseudogene;has_internal_stop=true;has_frameshift=true;Target=TcCLB.508903.100:mRNA 1 177;original_prot_length=177
TcDm25_Chr01_H1	.	pseudogenic_transcript	46057	46574	.	-	.	ID=TcDm25H1_000006600.1;Parent=TcDm25H1_000006600:pseudogene
TcDm25_Chr01_H1	.	pseudogenic_exon	46057	46170	.	-	.	ID=TcDm25H1_000006600.1:pseudogenic_exon:1;Parent=TcDm25H1_000006600.1
TcDm25_Chr01_H1	.	pseudogenic_exon	46172	46237	.	-	.	ID=TcDm25H1_000006600.1:pseudogenic_exon:2;Parent=TcDm25H1_000006600.1
TcDm25_Chr01_H1	.	pseudogenic_exon	46240	46410	.	-	.	ID=TcDm25H1_000006600.1:pseudogenic_exon:3;Parent=TcDm25H1_000006600.1
TcDm25_Chr01_H1	.	pseudogenic_exon	46413	46493	.	-	.	ID=TcDm25H1_000006600.1:pseudogenic_exon:4;Parent=TcDm25H1_000006600.1
TcDm25_Chr01_H1	.	pseudogenic_exon	46496	46543	.	-	.	ID=TcDm25H1_000006600.1:pseudogenic_exon:5;Parent=TcDm25H1_000006600.1
TcDm25_Chr01_H1	.	pseudogenic_exon	46545	46574	.	-	.	ID=TcDm25H1_000006600.1:pseudogenic_exon:6;Parent=TcDm25H1_000006600.1
TcDm25_Chr01_H1	.	polypeptide	46057	46574	.	-	.	ID=TcDm25H1_000006600.1:pep;Derives_from=TcDm25H1_000006600.1;orthologous_to=TcDm25H1_000011000.1,TcDm25H1_000032700.1,TcDm25H1_000033600.1,TcDm25H1_000034100.1,TcDm25H1_000034600.1,TcDm25H1_000035100.1,TcDm25H1_000035700.1,TcDm25H1_000036500.1,TcDm25H1_000036700.1,TcDm25H1_000088000.1,TcDm25H1_000089400.1,TcDm25H1_000129500.1,TcDm25H1_000131000.1,TcDm25H1_000132600.1,TcDm25H1_000135700.1,TcDm25H1_000150900.1,TcDm25H1_000151700.1,TcDm25H1_000152200.1,TcDm25H1_000155600.1,TcDm25H1_000160600.1,TcDm25H1_000165100.1,TcDm25H1_000168400.1,TcDm25H1_000173100.1,TcDm25H1_000173300.1,TcDm25H1_000173700.1,TcDm25H1_000219300.1,TcDm25H1_000254900.1,TcDm25H1_000334900.1,TcDm25H1_000393700.1,TcDm25H1_000395000.1,TcDm25H1_000395400.1,TcDm25H1_000396300.1,TcDm25H1_000397600.1,TcDm25H1_000402600.1,TcDm25H1_000403100.1,TcDm25H1_000403700.1,TcDm25H1_000404300.1,TcDm25H1_000405000.1,TcDm25H1_000407200.1,TcDm25H1_000407700.1,TcDm25H1_000408400.1,TcDm25H1_000409000.1,TcDm25H1_000409600.1,TcDm25H1_000417100.1,TcDm25H1_000424900.1,TcDm25H1_000431500.1,TcDm25H1_000432900.1,TcDm25H1_000434400.1,TcDm25H1_000443300.1,TcDm25H1_000444600.1,TcDm25H1_000446500.1,TcDm25H1_000448000.1,TcDm25H1_000478500.1,TcDm25H1_000479100.1,TcDm25H1_000544300.1,TcDm25H1_000603600.1,TcDm25H1_000603800.1,TcDm25H1_000604000.1,TcDm25H1_000604200.1,TcDm25H1_000604400.1,TcDm25H1_000604600.1,TcDm25H1_000604800.1,TcDm25H1_000605000.1,TcDm25H1_000627800.1,TcDm25H1_000636700.1,TcDm25H1_000639000.1,TcDm25H1_000640500.1,TcDm25H1_000649100.1,TcDm25H1_000650000.1,TcDm25H1_000650400.1,TcDm25H1_000650800.1,TcDm25H1_000651300.1,TcDm25H1_000667200.1,TcDm25H1_000667700.1,TcDm25H1_000730900.1,TcDm25H1_000731700.1,TcDm25H1_000745500.1,TcDm25H1_000746800.1,TcDm25H1_000764100.1,TcDm25H1_000765600.1,TcDm25H1_000771600.1,TcDm25H1_000772600.1,TcDm25H1_000773000.1,TcDm25H1_000775200.1,TcDm25H1_000775600.1,TcDm25H1_000776100.1,TcDm25H1_000776500.1,TcDm25H1_000782100.1,TcDm25H1_000782800.1,TcDm25H1_000783800.1,TcDm25H1_000784200.1,TcDm25H1_000786200.1,TcDm25H1_000786600.1,TcDm25H1_000787000.1,TcDm25H1_000788800.1,TcDm25H1_000789600.1,TcDm25H1_000792500.1,TcDm25H1_000794100.1,TcDm25H1_000795700.1,TcDm25H1_000798400.1,TcDm25H1_000799500.1,TcDm25H1_000801200.1,TcDm25H1_000801800.1,TcDm25H1_000810200.1,TcDm25H1_000811600.1,TcDm25H1_000815400.1,TcDm25H1_000816300.1,TcDm25H1_000850900.1,TcDm25H1_000851800.1,TcDm25H1_000852600.1,TcDm25H1_000937800.1,TcDm25H1_000969500.1,TcDm25H1_000971100.1,TcDm25H1_000981600.1,TcDm25H1_000982800.1,TcDm25H1_000984700.1,TcDm25H1_000985300.1,TcDm25H1_000989000.1,TcDm25H1_001007900.1,TcDm25H1_001009100.1,TcDm25H1_001085100.1,TcDm25H1_001089800.1,TcDm25H1_001120600.1,TcDm25H1_001122500.1,TcDm25H1_001154700.1,TcDm25H1_001157200.1,TcDm25H1_001194500.1,TcDm25H1_001194700.1,TcDm25H1_001195800.1,TcDm25H1_001197200.1,TcDm25H1_001199700.1,TcDm25H1_001255000.1,TcDm25H1_001296700.1,TcDm25H1_001331400.1,TcDm25H1_001358700.1,TcDm25H1_001365900.1,TcDm25H1_001369100.1,TcDm25H1_001386300.1,TcDm25H1_001388100.1,TcDm25H1_001393200.1,TcDm25H1_001415000.1,TcDm25H1_001416300.1,TcDm25H1_001416400.1,TcDm25H1_001422500.1,TcDm25H1_001438200.1,TcDm25H1_001455700.1,TcDm25H1_001469200.1,TcDm25H1_001471100.1,TcDm25H1_001471800.1,TcDm25H1_001474400.1,TcDm25H1_001475900.1,TcDm25H1_001478200.1,TcDm25H1_001478900.1,TcDm25H1_001481300.1,TcDm25H1_001486900.1,TcDm25H1_001488200.1,TcDm25H1_001492600.1,TcDm25H1_001493200.1,TcDm25H1_001497100.1,TcDm25H1_001500400.1,TcDm25H1_001501300.1,TcDm25H1_001505300.1,TcDm25H1_001505700.1,TcDm25H1_001507100.1,TcDm25H1_001507900.1,TcDm25H1_001510900.1,TcDm25H1_001512900.1,TcDm25H1_001513400.1,TcDm25H1_001513800.1,TcDm25H1_001514700.1,TcDm25H1_001516500.1,TcDm25H1_001520900.1,TcDm25H1_001522800.1,TcDm25H1_001523300.1,TcDm25H1_001525300.1,TcDm25H1_001526300.1,TcDm25H1_001527800.1,TcDm25H1_001529700.1,TcDm25H1_001533300.1,TcDm25H1_001536500.1,TcDm25H1_001538400.1,TcDm25H1_001539700.1,TcDm25H1_001541100.1,TcDm25H1_001543800.1,TcDm25H1_001545600.1,TcDm25H1_001546500.1,TcDm25H1_001548100.1,TcDm25H1_001549000.1,TcDm25H1_001549900.1,TcDm25H1_001550300.1,TcDm25H1_001552900.1,TcDm25H1_001554900.1,TcDm25H1_001556000.1,TcDm25H1_001557500.1,TcDm25H1_001558300.1,TcDm25H1_001580300.1,TcDm25H1_001637000.1,TcDm25H1_001637700.1,TcDm25H1_001663900.1,TcDm25H1_001664800.1,TcDm25H1_001679000.1,TcDm25H1_001679800.1,TcDm25H1_001688400.1,TcDm25H1_001691200.1,TcDm25H1_001693200.1,TcDm25H1_001695200.1,TcDm25H1_001695400.1,TcDm25H1_001699900.1,TcDm25H1_001705600.1,TcDm25H1_001723300.1,TcDm25H1_001727000.1,TcDm25H1_001727500.1,TcCLB.508903.100_mRNA;ortholog_cluster=OG0000002;product=term%3Dhypothetical protein%2C conserved
TcDm25_Chr01_H1	AUGUSTUS	gene	47109	49196	1	-	.	ID=TcDm25H1_000006700
TcDm25_Chr01_H1	AUGUSTUS	mRNA	47109	49196	1	-	.	ID=TcDm25H1_000006700.1;Parent=TcDm25H1_000006700
TcDm25_Chr01_H1	AUGUSTUS	CDS	47109	49196	1	-	0	ID=TcDm25H1_000006700.1:CDS:1;Parent=TcDm25H1_000006700.1
TcDm25_Chr01_H1	.	polypeptide	47109	49196	.	-	.	ID=TcDm25H1_000006700.1:pep;Derives_from=TcDm25H1_000006700.1;orthologous_to=TcDm25H1_000136200.1,TcDm25H1_000764200.1,TcDm25H1_000765700.1,TcDm25H1_000767800.1,TcDm25H1_000811500.1,TcDm25H1_000984800.1,TcDm25H1_001296600.1,TcDm25H1_001390700.1,TcCLB.510307.10_mRNA;ortholog_cluster=OG0000262;product=term%3DLeishmanolysin%2C putative%3Bevidence%3DIEA%3Bwith%3DPfam:PF01457;Ontology_term=GO:0004222,GO:0007155,GO:0016020,GO:0006508
TcDm25_Chr01_H1	Pfam	protein_match	47643	48983	.	-	.	Parent=TcDm25H1_000006700.1:pep;Name=PF01457;signature_desc=Leishmanolysin;Ontology_term=GO:0004222,GO:0006508,GO:0007155,GO:0016020
TcDm25_Chr01_H1	AUGUSTUS	gene	50467	50907	1	-	.	ID=TcDm25H1_000006800
TcDm25_Chr01_H1	AUGUSTUS	mRNA	50467	50907	1	-	.	ID=TcDm25H1_000006800.1;Parent=TcDm25H1_000006800
TcDm25_Chr01_H1	AUGUSTUS	CDS	50467	50907	1	-	0	ID=TcDm25H1_000006800.1:CDS:1;Parent=TcDm25H1_000006800.1
TcDm25_Chr01_H1	.	polypeptide	50467	50907	.	-	.	ID=TcDm25H1_000006800.1:pep;Derives_from=TcDm25H1_000006800.1;orthologous_to=TcDm25H1_000764300.1,TcDm25H1_000765800.1,TcDm25H1_000767900.1,TcDm25H1_000771400.1,TcDm25H1_000811400.1,TcDm25H1_001296500.1,TcDm25H1_001390600.1;ortholog_cluster=OG0000334;product=term%3Dhypothetical protein%2C conserved
TcDm25_Chr01_H1	AUGUSTUS	gene	52474	52818	1	-	.	ID=TcDm25H1_000006900
TcDm25_Chr01_H1	AUGUSTUS	mRNA	52474	52818	1	-	.	ID=TcDm25H1_000006900.1;Parent=TcDm25H1_000006900
TcDm25_Chr01_H1	AUGUSTUS	CDS	52474	52818	1	-	0	ID=TcDm25H1_000006900.1:CDS:1;Parent=TcDm25H1_000006900.1
TcDm25_Chr01_H1	.	polypeptide	52474	52818	.	-	.	ID=TcDm25H1_000006900.1:pep;Derives_from=TcDm25H1_000006900.1;orthologous_to=TcDm25H1_000160100.1,TcDm25H1_000169400.1,TcDm25H1_000396600.1,TcDm25H1_000609600.1,TcDm25H1_000612400.1,TcDm25H1_000615700.1,TcDm25H1_000621800.1,TcDm25H1_000642400.1,TcDm25H1_000644300.1,TcDm25H1_000645300.1,TcDm25H1_000726400.1,TcDm25H1_000726400.2,TcDm25H1_000766000.1,TcDm25H1_001480700.1,TcDm25H1_001500700.1,TcCLB.509699.250_mRNA;ortholog_cluster=OG0000138;product=term%3Dhypothetical protein%2C conserved
TcDm25_Chr01_H1	AUGUSTUS	gene	52845	53670	0.88	-	.	ID=TcDm25H1_000007000
TcDm25_Chr01_H1	AUGUSTUS	mRNA	52845	53670	0.28	-	.	ID=TcDm25H1_000007000.1;Parent=TcDm25H1_000007000
TcDm25_Chr01_H1	AUGUSTUS	CDS	52845	52919	0.28	-	0	ID=TcDm25H1_000007000.1:CDS:1;Parent=TcDm25H1_000007000.1
TcDm25_Chr01_H1	AUGUSTUS	CDS	53023	53670	0.33	-	0	ID=TcDm25H1_000007000.1:CDS:2;Parent=TcDm25H1_000007000.1
TcDm25_Chr01_H1	AUGUSTUS	mRNA	53111	53670	0.6	-	.	ID=TcDm25H1_000007000.2;Parent=TcDm25H1_000007000
TcDm25_Chr01_H1	AUGUSTUS	CDS	53111	53183	0.78	-	1	ID=TcDm25H1_000007000.2:CDS:1;Parent=TcDm25H1_000007000.2
TcDm25_Chr01_H1	AUGUSTUS	CDS	53429	53670	0.61	-	0	ID=TcDm25H1_000007000.2:CDS:2;Parent=TcDm25H1_000007000.2
TcDm25_Chr01_H1	.	polypeptide	52845	53670	.	-	.	ID=TcDm25H1_000007000.1:pep;Derives_from=TcDm25H1_000007000.1;orthologous_to=TcDm25H1_000007000.2,TcDm25H1_000448700.1,TcDm25H1_000764500.1,TcDm25H1_000768000.2,TcDm25H1_000777500.1,TcDm25H1_000790300.1,TcDm25H1_000792900.1,TcDm25H1_000792900.2,TcDm25H1_001522300.1,TcDm25H1_001662900.1,TcDm25H1_001666500.1,TcDm25H1_001674000.1,TcDm25H1_001674000.2,TcDm25H1_001674100.1;ortholog_cluster=OG0000166;product=term%3Dhypothetical protein%2C conserved
TcDm25_Chr01_H1	.	polypeptide	53111	53670	.	-	.	ID=TcDm25H1_000007000.2:pep;Derives_from=TcDm25H1_000007000.2;orthologous_to=TcDm25H1_000007000.1,TcDm25H1_000448700.1,TcDm25H1_000764500.1,TcDm25H1_000768000.2,TcDm25H1_000777500.1,TcDm25H1_000790300.1,TcDm25H1_000792900.1,TcDm25H1_000792900.2,TcDm25H1_001522300.1,TcDm25H1_001662900.1,TcDm25H1_001666500.1,TcDm25H1_001674000.1,TcDm25H1_001674000.2,TcDm25H1_001674100.1;ortholog_cluster=OG0000166;product=term%3Dhypothetical protein%2C conserved
TcDm25_Chr01_H1	AUGUSTUS	gene	53908	54174	0.98	-	.	ID=TcDm25H1_000007100
TcDm25_Chr01_H1	AUGUSTUS	mRNA	53908	54174	0.98	-	.	ID=TcDm25H1_000007100.1;Parent=TcDm25H1_000007100
TcDm25_Chr01_H1	AUGUSTUS	CDS	53908	54174	0.98	-	0	ID=TcDm25H1_000007100.1:CDS:1;Parent=TcDm25H1_000007100.1
TcDm25_Chr01_H1	.	polypeptide	53908	54174	.	-	.	ID=TcDm25H1_000007100.1:pep;Derives_from=TcDm25H1_000007100.1;orthologous_to=TcDm25H1_000613100.1,TcDm25H1_000613800.1,TcDm25H1_000615000.1,TcDm25H1_000619900.1,TcDm25H1_000621600.1,TcDm25H1_000623400.1,TcDm25H1_000625400.1,TcDm25H1_000629100.2,TcDm25H1_000632500.1,TcDm25H1_000644100.1,TcDm25H1_000644100.2,TcDm25H1_000735800.1,TcDm25H1_000743200.1,TcDm25H1_000744200.1,TcDm25H1_000811200.1,TcDm25H1_001267600.1,TcDm25H1_001268800.1,TcDm25H1_001269900.1,TcDm25H1_001296300.1,TcDm25H1_001390300.1;ortholog_cluster=OG0000097;product=term%3Dhypothetical protein%2C conserved
TcDm25_Chr01_H1	.	pseudogene	54919	55356	520	-	.	ID=TcDm25H1_000007200:pseudogene;has_internal_stop=false;has_frameshift=true;has_start=true;Target=TcCLB.511175.20:mRNA 4 149;original_prot_length=152
TcDm25_Chr01_H1	.	pseudogenic_transcript	54919	55356	.	-	.	ID=TcDm25H1_000007200.1;Parent=TcDm25H1_000007200:pseudogene
TcDm25_Chr01_H1	.	pseudogenic_exon	54919	54966	.	-	.	ID=TcDm25H1_000007200.1:pseudogenic_exon:1;Parent=TcDm25H1_000007200.1
TcDm25_Chr01_H1	.	pseudogenic_exon	54969	55115	.	-	.	ID=TcDm25H1_000007200.1:pseudogenic_exon:2;Parent=TcDm25H1_000007200.1
TcDm25_Chr01_H1	.	pseudogenic_exon	55117	55356	.	-	.	ID=TcDm25H1_000007200.1:pseudogenic_exon:3;Parent=TcDm25H1_000007200.1
TcDm25_Chr01_H1	.	polypeptide	54919	55356	.	-	.	ID=TcDm25H1_000007200.1:pep;Derives_from=TcDm25H1_000007200.1;orthologous_to=TcDm25H1_000494400.1,TcDm25H1_000609400.1,TcDm25H1_000612200.1,TcDm25H1_000612200.2,TcDm25H1_000613200.2,TcDm25H1_000614000.1,TcDm25H1_000615200.1,TcDm25H1_000619800.1,TcDm25H1_000621400.1,TcDm25H1_000623300.1,TcDm25H1_000625300.1,TcDm25H1_000629000.1,TcDm25H1_000629800.1,TcDm25H1_000632600.1,TcDm25H1_000634500.1,TcDm25H1_000644000.1,TcDm25H1_000645200.1,TcDm25H1_000739900.1,TcDm25H1_000764700.1,TcDm25H1_000766200.1,TcDm25H1_000768100.1,TcDm25H1_000777300.1,TcDm25H1_000777300.2,TcDm25H1_000779600.1,TcDm25H1_000780800.1,TcDm25H1_000788100.1,TcDm25H1_000791500.1,TcDm25H1_000793000.1,TcDm25H1_000797100.1,TcDm25H1_000797500.1,TcDm25H1_000800000.1,TcDm25H1_000811100.1,TcDm25H1_001296100.1,TcDm25H1_001390100.1;ortholog_cluster=OG0000041;product=term%3Dhypothetical protein%2C conserved
TcDm25_Chr01_H1	.	pseudogene	55533	56141	650	+	.	ID=TcDm25H1_000007300:pseudogene;has_internal_stop=false;has_frameshift=true;has_stop=true;Target=TcCLB.507953.60:mRNA 13 218;original_prot_length=218
TcDm25_Chr01_H1	.	pseudogenic_transcript	55533	56141	.	+	.	ID=TcDm25H1_000007300.1;Parent=TcDm25H1_000007300:pseudogene
TcDm25_Chr01_H1	.	pseudogenic_exon	55533	55667	.	+	.	ID=TcDm25H1_000007300.1:pseudogenic_exon:1;Parent=TcDm25H1_000007300.1
TcDm25_Chr01_H1	.	pseudogenic_exon	55670	55690	.	+	.	ID=TcDm25H1_000007300.1:pseudogenic_exon:2;Parent=TcDm25H1_000007300.1
TcDm25_Chr01_H1	.	pseudogenic_exon	55693	55797	.	+	.	ID=TcDm25H1_000007300.1:pseudogenic_exon:3;Parent=TcDm25H1_000007300.1
TcDm25_Chr01_H1	.	pseudogenic_exon	55803	55832	.	+	.	ID=TcDm25H1_000007300.1:pseudogenic_exon:4;Parent=TcDm25H1_000007300.1
TcDm25_Chr01_H1	.	pseudogenic_exon	55835	55978	.	+	.	ID=TcDm25H1_000007300.1:pseudogenic_exon:5;Parent=TcDm25H1_000007300.1
TcDm25_Chr01_H1	.	pseudogenic_exon	55981	56094	.	+	.	ID=TcDm25H1_000007300.1:pseudogenic_exon:6;Parent=TcDm25H1_000007300.1
TcDm25_Chr01_H1	.	pseudogenic_exon	56097	56141	.	+	.	ID=TcDm25H1_000007300.1:pseudogenic_exon:7;Parent=TcDm25H1_000007300.1
TcDm25_Chr01_H1	.	polypeptide	55533	56141	.	+	.	ID=TcDm25H1_000007300.1:pep;Derives_from=TcDm25H1_000007300.1;orthologous_to=TcDm25H1_000494500.1,TcDm25H1_000609300.1,TcDm25H1_000612100.1,TcDm25H1_000613300.1,TcDm25H1_000614100.1,TcDm25H1_000615300.1,TcDm25H1_000617000.1,TcDm25H1_000619700.1,TcDm25H1_000621300.1,TcDm25H1_000623200.1,TcDm25H1_000625200.1,TcDm25H1_000625900.1,TcDm25H1_000626900.1,TcDm25H1_000628900.1,TcDm25H1_000629900.1,TcDm25H1_000632700.1,TcDm25H1_000633700.1,TcDm25H1_000634400.1,TcDm25H1_000637800.1,TcDm25H1_000638600.1,TcDm25H1_000639700.1,TcDm25H1_000641300.1,TcDm25H1_000764800.1,TcDm25H1_000766300.1,TcDm25H1_000793100.1,TcDm25H1_000811000.1,TcDm25H1_001289300.1,TcDm25H1_001296000.1;ortholog_cluster=OG0000058;product=term%3Dhypothetical protein%2C conserved
TcDm25_Chr01_H1	AUGUSTUS	gene	56221	59370	1	-	.	ID=TcDm25H1_000007400
TcDm25_Chr01_H1	AUGUSTUS	mRNA	56221	59370	1	-	.	ID=TcDm25H1_000007400.1;Parent=TcDm25H1_000007400
TcDm25_Chr01_H1	AUGUSTUS	CDS	56221	59370	1	-	0	ID=TcDm25H1_000007400.1:CDS:1;Parent=TcDm25H1_000007400.1
TcDm25_Chr01_H1	.	polypeptide	56221	59370	.	-	.	ID=TcDm25H1_000007400.1:pep;Derives_from=TcDm25H1_000007400.1;orthologous_to=TcDm25H1_000036600.1,TcDm25H1_000605100.1,TcDm25H1_000605800.1,TcDm25H1_000667300.1,TcDm25H1_001085200.1,TcDm25H1_001119000.1,TcDm25H1_001726900.1;ortholog_cluster=OG0000335;product=term%3DBNR repeat-like domain/Protein of unknown function (DUF3676)/Trans-sialidase of Trypanosoma hydrophobic C-terminal%2C putative%3Bevidence%3DIEA%3Bwith%3DPfam:PF13859|Pfam:PF12429|Pfam:PF11052
TcDm25_Chr01_H1	Pfam	protein_match	56230	56298	.	-	.	Parent=TcDm25H1_000007400.1:pep;Name=PF11052;signature_desc=Trans-sialidase of Trypanosoma hydrophobic C-terminal
TcDm25_Chr01_H1	Pfam	protein_match	56491	57177	.	-	.	Parent=TcDm25H1_000007400.1:pep;Name=PF12429;signature_desc=Protein of unknown function (DUF3676)
TcDm25_Chr01_H1	Pfam	protein_match	58051	59070	.	-	.	Parent=TcDm25H1_000007400.1:pep;Name=PF13859;signature_desc=BNR repeat-like domain
TcDm25_Chr01_H1	AUGUSTUS	gene	60131	61237	1	-	.	ID=TcDm25H1_000007500
TcDm25_Chr01_H1	AUGUSTUS	mRNA	60131	61237	1	-	.	ID=TcDm25H1_000007500.1;Parent=TcDm25H1_000007500
TcDm25_Chr01_H1	AUGUSTUS	CDS	60131	61237	1	-	0	ID=TcDm25H1_000007500.1:CDS:1;Parent=TcDm25H1_000007500.1
TcDm25_Chr01_H1	.	polypeptide	60131	61237	.	-	.	ID=TcDm25H1_000007500.1:pep;Derives_from=TcDm25H1_000007500.1;orthologous_to=TcDm25H1_000015900.1,TcDm25H1_000016200.1,TcDm25H1_000016500.1,TcDm25H1_000016800.1,TcDm25H1_000017100.1,TcDm25H1_000017400.1,TcDm25H1_000017700.1,TcDm25H1_000018000.1,TcDm25H1_000018300.1,TcDm25H1_000018600.1,TcDm25H1_000018900.1,TcDm25H1_000019200.1,TcDm25H1_000157600.1,TcDm25H1_000161300.1,TcDm25H1_000163900.2,TcDm25H1_000167200.2,TcDm25H1_000170100.1,TcDm25H1_000336900.1,TcDm25H1_000767500.1,TcDm25H1_000788000.11,TcDm25H1_000813800.1,TcDm25H1_000814700.1,TcDm25H1_001227900.1;ortholog_cluster=OG0000079;product=term%3Dhypothetical protein%2C conserved
TcDm25_Chr01_H1	.	pseudogene	61401	62272	697	-	.	ID=TcDm25H1_000007600:pseudogene;has_internal_stop=true;has_frameshift=true;Target=TcCLB.511469.105:mRNA 1 291;original_prot_length=293
TcDm25_Chr01_H1	.	pseudogenic_transcript	61401	62272	.	-	.	ID=TcDm25H1_000007600.1;Parent=TcDm25H1_000007600:pseudogene
TcDm25_Chr01_H1	.	pseudogenic_exon	61401	61688	.	-	.	ID=TcDm25H1_000007600.1:pseudogenic_exon:1;Parent=TcDm25H1_000007600.1
TcDm25_Chr01_H1	.	pseudogenic_exon	61690	61731	.	-	.	ID=TcDm25H1_000007600.1:pseudogenic_exon:2;Parent=TcDm25H1_000007600.1
TcDm25_Chr01_H1	.	pseudogenic_exon	61733	61849	.	-	.	ID=TcDm25H1_000007600.1:pseudogenic_exon:3;Parent=TcDm25H1_000007600.1
TcDm25_Chr01_H1	.	pseudogenic_exon	61852	61872	.	-	.	ID=TcDm25H1_000007600.1:pseudogenic_exon:4;Parent=TcDm25H1_000007600.1
TcDm25_Chr01_H1	.	pseudogenic_exon	61874	61912	.	-	.	ID=TcDm25H1_000007600.1:pseudogenic_exon:5;Parent=TcDm25H1_000007600.1
TcDm25_Chr01_H1	.	pseudogenic_exon	61914	62189	.	-	.	ID=TcDm25H1_000007600.1:pseudogenic_exon:6;Parent=TcDm25H1_000007600.1
TcDm25_Chr01_H1	.	pseudogenic_exon	62192	62272	.	-	.	ID=TcDm25H1_000007600.1:pseudogenic_exon:7;Parent=TcDm25H1_000007600.1
TcDm25_Chr01_H1	.	polypeptide	61401	62272	.	-	.	ID=TcDm25H1_000007600.1:pep;Derives_from=TcDm25H1_000007600.1;orthologous_to=TcDm25H1_000033000.1,TcDm25H1_000133700.1,TcDm25H1_000136700.1,TcDm25H1_000349800.1,TcDm25H1_000666200.1,TcDm25H1_000761800.1,TcDm25H1_000814600.1,TcDm25H1_000937000.1,TcDm25H1_000984300.1,TcDm25H1_001123200.1,TcDm25H1_001125900.1,TcDm25H1_001126200.1,TcDm25H1_001128300.1,TcDm25H1_001198300.1,TcDm25H1_001363800.1,TcDm25H1_001364100.1,TcDm25H1_001366000.1,TcDm25H1_001580200.1,TcDm25H1_001722400.1,TcDm25H1_001724700.1,TcDm25H1_001727600.1;ortholog_cluster=OG0000095;product=term%3Dhypothetical protein%2C conserved
TcDm25_Chr01_H1	.	pseudogene	63273	65477	1.78e+03	-	.	ID=TcDm25H1_000007700:pseudogene;has_internal_stop=true;has_frameshift=true;Target=TcCLB.503957.20:mRNA 42 770;original_prot_length=778
TcDm25_Chr01_H1	.	pseudogenic_transcript	63273	65477	.	-	.	ID=TcDm25H1_000007700.1;Parent=TcDm25H1_000007700:pseudogene
TcDm25_Chr01_H1	.	pseudogenic_exon	63273	63596	.	-	.	ID=TcDm25H1_000007700.1:pseudogenic_exon:1;Parent=TcDm25H1_000007700.1
TcDm25_Chr01_H1	.	pseudogenic_exon	63599	63637	.	-	.	ID=TcDm25H1_000007700.1:pseudogenic_exon:2;Parent=TcDm25H1_000007700.1
TcDm25_Chr01_H1	.	pseudogenic_exon	63640	63798	.	-	.	ID=TcDm25H1_000007700.1:pseudogenic_exon:3;Parent=TcDm25H1_000007700.1
TcDm25_Chr01_H1	.	pseudogenic_exon	63801	65477	.	-	.	ID=TcDm25H1_000007700.1:pseudogenic_exon:4;Parent=TcDm25H1_000007700.1
TcDm25_Chr01_H1	.	polypeptide	63273	65477	.	-	.	ID=TcDm25H1_000007700.1:pep;Derives_from=TcDm25H1_000007700.1;orthologous_to=TcDm25H1_000006300.1,TcDm25H1_000008200.1,TcDm25H1_000036100.1,TcDm25H1_000393200.1,TcDm25H1_000476400.1,TcDm25H1_000478800.1,TcDm25H1_000480400.1,TcDm25H1_000734600.1,TcDm25H1_000760300.1,TcDm25H1_000762400.1,TcDm25H1_000763800.1,TcDm25H1_000765300.1,TcDm25H1_000767100.1,TcDm25H1_000808900.1,TcDm25H1_000812000.1,TcDm25H1_000812900.1,TcDm25H1_000814000.1,TcDm25H1_000815000.1,TcDm25H1_000852900.1,TcDm25H1_000870600.1,TcDm25H1_000938700.1,TcDm25H1_001085900.1,TcDm25H1_001154200.1,TcDm25H1_001154500.1,TcDm25H1_001198100.1,TcDm25H1_001366200.1,TcDm25H1_001367800.1,TcDm25H1_001380300.1,TcDm25H1_001386700.1,TcDm25H1_001387700.1,TcDm25H1_001388800.1,TcDm25H1_001391100.1,TcDm25H1_001391800.1,TcDm25H1_001423200.1,TcDm25H1_001450800.1,TcDm25H1_001499600.1,TcDm25H1_001499600.2,TcDm25H1_001565900.1,TcDm25H1_001579900.1,TcDm25H1_001579900.2,TcDm25H1_001579900.3,TcDm25H1_001579900.4,TcDm25H1_001579900.5,TcDm25H1_001585400.1,TcDm25H1_001586200.1,TcDm25H1_001722200.1,TcDm25H1_001724500.1,TcDm25H1_001726700.1,TcDm25H1_001728000.1,TcCLB.506961.10_mRNA;ortholog_cluster=OG0000024;product=term%3DRetrotransposon hot spot proteins N-terminal/Retrotransposon hot spot protein%2C P-loop domain containing protein%2C putative%3Bevidence%3DIEA%3Bwith%3DPfam:PF20445|Pfam:PF07999
TcDm25_Chr01_H1	Pfam	protein_match	63939	64664	.	-	.	Parent=TcDm25H1_000007700.1:pep;Name=PF07999;signature_desc=Retrotransposon hot spot protein%2C P-loop domain
TcDm25_Chr01_H1	Pfam	protein_match	64677	65009	.	-	.	Parent=TcDm25H1_000007700.1:pep;Name=PF20445;signature_desc=Retrotransposon hot spot proteins N-terminal
TcDm25_Chr01_H1	AUGUSTUS	gene	66383	66703	1	-	.	ID=TcDm25H1_000007800
TcDm25_Chr01_H1	AUGUSTUS	mRNA	66383	66703	1	-	.	ID=TcDm25H1_000007800.1;Parent=TcDm25H1_000007800
TcDm25_Chr01_H1	AUGUSTUS	CDS	66383	66703	1	-	0	ID=TcDm25H1_000007800.1:CDS:1;Parent=TcDm25H1_000007800.1
TcDm25_Chr01_H1	.	polypeptide	66383	66703	.	-	.	ID=TcDm25H1_000007800.1:pep;Derives_from=TcDm25H1_000007800.1;orthologous_to=TcDm25H1_000480500.1,TcDm25H1_000666000.1,TcDm25H1_000760100.2,TcDm25H1_001223700.1,TcDm25H1_001722100.1,TcDm25H1_001724400.1,TcDm25H1_001726600.1,TcCLB.506961.20_mRNA;ortholog_cluster=OG0000301;product=term%3DDispersed gene family protein 1 of Trypanosoma cruzi C-terminus%2C putative%3Bevidence%3DIEA%3Bwith%3DPfam:PF11040
TcDm25_Chr01_H1	Pfam	protein_match	66401	66658	.	-	.	Parent=TcDm25H1_000007800.1:pep;Name=PF11040;signature_desc=Dispersed gene family protein 1 of Trypanosoma cruzi C-terminus
TcDm25_Chr01_H1	AUGUSTUS	gene	67760	70246	1	-	.	ID=TcDm25H1_000007900
TcDm25_Chr01_H1	AUGUSTUS	mRNA	67760	70246	1	-	.	ID=TcDm25H1_000007900.1;Parent=TcDm25H1_000007900
TcDm25_Chr01_H1	AUGUSTUS	CDS	67760	70246	1	-	0	ID=TcDm25H1_000007900.1:CDS:1;Parent=TcDm25H1_000007900.1
TcDm25_Chr01_H1	.	polypeptide	67760	70246	.	-	.	ID=TcDm25H1_000007900.1:pep;Derives_from=TcDm25H1_000007900.1;orthologous_to=TcDm25H1_000480600.1,TcDm25H1_001722000.1,TcDm25H1_001724300.1,TcDm25H1_001726500.1,TcCLB.506961.25_mRNA;ortholog_cluster=OG0000468;product=term%3DBNR repeat-like domain/Trans-sialidase of Trypanosoma hydrophobic C-terminal%2C putative%3Bevidence%3DIEA%3Bwith%3DPfam:PF13859|Pfam:PF11052
TcDm25_Chr01_H1	Pfam	protein_match	67772	67846	.	-	.	Parent=TcDm25H1_000007900.1:pep;Name=PF11052;signature_desc=Trans-sialidase of Trypanosoma hydrophobic C-terminal
TcDm25_Chr01_H1	Pfam	protein_match	69035	70039	.	-	.	Parent=TcDm25H1_000007900.1:pep;Name=PF13859;signature_desc=BNR repeat-like domain
TcDm25_Chr01_H1	RATT	gene	71751	72151	.	-	.	ID=TcDm25H1_000008000;ratt_ortholog=TcCLB.506961.30
TcDm25_Chr01_H1	RATT	mRNA	71751	72151	.	-	.	ID=TcDm25H1_000008000.1;Parent=TcDm25H1_000008000
TcDm25_Chr01_H1	RATT	CDS	71751	72128	.	-	0	ID=TcDm25H1_000008000.1:CDS:1;Parent=TcDm25H1_000008000.1
TcDm25_Chr01_H1	RATT	CDS	72134	72151	.	-	0	ID=TcDm25H1_000008000.1:CDS:2;Parent=TcDm25H1_000008000.1
TcDm25_Chr01_H1	.	polypeptide	71751	72151	.	-	.	ID=TcDm25H1_000008000.1:pep;Derives_from=TcDm25H1_000008000.1;orthologous_to=TcDm25H1_000012100.1,TcDm25H1_000019400.1,TcDm25H1_000480700.1,TcDm25H1_001154300.1,TcDm25H1_001724200.1,TcDm25H1_001726400.1,TcCLB.506961.30_mRNA;ortholog_cluster=OG0000336;product=term%3Dhypothetical protein%2C conserved
TcDm25_Chr01_H1	AUGUSTUS	gene	72827	73310	0.74	-	.	ID=TcDm25H1_000008100
TcDm25_Chr01_H1	AUGUSTUS	mRNA	72827	73310	0.74	-	.	ID=TcDm25H1_000008100.1;Parent=TcDm25H1_000008100
TcDm25_Chr01_H1	AUGUSTUS	CDS	72827	73052	0.87	-	1	ID=TcDm25H1_000008100.1:CDS:1;Parent=TcDm25H1_000008100.1
TcDm25_Chr01_H1	AUGUSTUS	CDS	73261	73310	0.8	-	0	ID=TcDm25H1_000008100.1:CDS:2;Parent=TcDm25H1_000008100.1
TcDm25_Chr01_H1	.	polypeptide	72827	73310	.	-	.	ID=TcDm25H1_000008100.1:pep;Derives_from=TcDm25H1_000008100.1;orthologous_to=TcDm25H1_000019500.1,TcDm25H1_000480800.1,TcDm25H1_001721900.1,TcDm25H1_001724100.1,TcDm25H1_001726300.1;ortholog_cluster=OG0000469;product=term%3Dhypothetical protein%2C conserved
TcDm25_Chr01_H1	AUGUSTUS	gene	75066	77361	1	-	.	ID=TcDm25H1_000008200
TcDm25_Chr01_H1	AUGUSTUS	mRNA	75066	77361	1	-	.	ID=TcDm25H1_000008200.1;Parent=TcDm25H1_000008200
TcDm25_Chr01_H1	AUGUSTUS	CDS	75066	76851	1	-	1	ID=TcDm25H1_000008200.1:CDS:1;Parent=TcDm25H1_000008200.1
TcDm25_Chr01_H1	AUGUSTUS	CDS	76919	77361	1	-	0	ID=TcDm25H1_000008200.1:CDS:2;Parent=TcDm25H1_000008200.1
TcDm25_Chr01_H1	.	polypeptide	75066	77361	.	-	.	ID=TcDm25H1_000008200.1:pep;Derives_from=TcDm25H1_000008200.1;orthologous_to=TcDm25H1_000006300.1,TcDm25H1_000007700.1,TcDm25H1_000036100.1,TcDm25H1_000393200.1,TcDm25H1_000476400.1,TcDm25H1_000478800.1,TcDm25H1_000480400.1,TcDm25H1_000734600.1,TcDm25H1_000760300.1,TcDm25H1_000762400.1,TcDm25H1_000763800.1,TcDm25H1_000765300.1,TcDm25H1_000767100.1,TcDm25H1_000808900.1,TcDm25H1_000812000.1,TcDm25H1_000812900.1,TcDm25H1_000814000.1,TcDm25H1_000815000.1,TcDm25H1_000852900.1,TcDm25H1_000870600.1,TcDm25H1_000938700.1,TcDm25H1_001085900.1,TcDm25H1_001154200.1,TcDm25H1_001154500.1,TcDm25H1_001198100.1,TcDm25H1_001366200.1,TcDm25H1_001367800.1,TcDm25H1_001380300.1,TcDm25H1_001386700.1,TcDm25H1_001387700.1,TcDm25H1_001388800.1,TcDm25H1_001391100.1,TcDm25H1_001391800.1,TcDm25H1_001423200.1,TcDm25H1_001450800.1,TcDm25H1_001499600.1,TcDm25H1_001499600.2,TcDm25H1_001565900.1,TcDm25H1_001579900.1,TcDm25H1_001579900.2,TcDm25H1_001579900.3,TcDm25H1_001579900.4,TcDm25H1_001579900.5,TcDm25H1_001585400.1,TcDm25H1_001586200.1,TcDm25H1_001722200.1,TcDm25H1_001724500.1,TcDm25H1_001726700.1,TcDm25H1_001728000.1,TcCLB.506961.10_mRNA;ortholog_cluster=OG0000024;product=term%3DRetrotransposon hot spot proteins N-terminal/Retrotransposon hot spot protein%2C P-loop domain containing protein%2C putative%3Bevidence%3DIEA%3Bwith%3DPfam:PF20445|Pfam:PF07999
TcDm25_Chr01_H1	Pfam	protein_match	75169	75894	.	-	.	Parent=TcDm25H1_000008200.1:pep;Name=PF07999;signature_desc=Retrotransposon hot spot protein%2C P-loop domain
TcDm25_Chr01_H1	Pfam	protein_match	75907	76239	.	-	.	Parent=TcDm25H1_000008200.1:pep;Name=PF20445;signature_desc=Retrotransposon hot spot proteins N-terminal
TcDm25_Chr01_H1	AUGUSTUS	gene	78652	81384	0.94	-	.	ID=TcDm25H1_000008300
TcDm25_Chr01_H1	AUGUSTUS	mRNA	78652	81384	0.94	-	.	ID=TcDm25H1_000008300.1;Parent=TcDm25H1_000008300
TcDm25_Chr01_H1	AUGUSTUS	CDS	78652	81384	0.94	-	0	ID=TcDm25H1_000008300.1:CDS:1;Parent=TcDm25H1_000008300.1
TcDm25_Chr01_H1	.	polypeptide	78652	81384	.	-	.	ID=TcDm25H1_000008300.1:pep;Derives_from=TcDm25H1_000008300.1;orthologous_to=TcDm25H1_000719300.1,TcDm25H1_001121400.1,TcDm25H1_001199400.1,TcDm25H1_001297400.1,TcDm25H1_001439200.1,TcDm25H1_001638500.1;ortholog_cluster=OG0000396;product=term%3DRetrotransposon hot spot proteins N-terminal/Retrotransposon hot spot protein%2C P-loop domain containing protein%2C putative%3Bevidence%3DIEA%3Bwith%3DPfam:PF20445|Pfam:PF07999
TcDm25_Chr01_H1	Pfam	protein_match	79129	80016	.	-	.	Parent=TcDm25H1_000008300.1:pep;Name=PF07999;signature_desc=Retrotransposon hot spot protein%2C P-loop domain
TcDm25_Chr01_H1	Pfam	protein_match	80059	80367	.	-	.	Parent=TcDm25H1_000008300.1:pep;Name=PF20445;signature_desc=Retrotransposon hot spot proteins N-terminal
TcDm25_Chr01_H1	.	pseudogene	81971	82451	731	-	.	ID=TcDm25H1_000008400:pseudogene;has_internal_stop=true;has_frameshift=true;Target=TcCLB.504099.15:mRNA 1 160;original_prot_length=160
TcDm25_Chr01_H1	.	pseudogenic_transcript	81971	82451	.	-	.	ID=TcDm25H1_000008400.1;Parent=TcDm25H1_000008400:pseudogene
TcDm25_Chr01_H1	.	pseudogenic_exon	81971	82123	.	-	.	ID=TcDm25H1_000008400.1:pseudogenic_exon:1;Parent=TcDm25H1_000008400.1
TcDm25_Chr01_H1	.	pseudogenic_exon	82125	82451	.	-	.	ID=TcDm25H1_000008400.1:pseudogenic_exon:2;Parent=TcDm25H1_000008400.1
TcDm25_Chr01_H1	.	polypeptide	81971	82451	.	-	.	ID=TcDm25H1_000008400.1:pep;Derives_from=TcDm25H1_000008400.1;orthologous_to=TcDm25H1_000005100.1,TcDm25H1_000035400.1,TcDm25H1_000037800.1,TcDm25H1_000133500.1,TcDm25H1_000137400.1,TcDm25H1_000334300.1,TcDm25H1_000393900.1,TcDm25H1_000401800.1,TcDm25H1_000406400.1,TcDm25H1_000410500.1,TcDm25H1_000430200.1,TcDm25H1_000471000.1,TcDm25H1_000476800.1,TcDm25H1_000479300.1,TcDm25H1_000481000.1,TcDm25H1_000543400.1,TcDm25H1_000544800.1,TcDm25H1_000545300.1,TcDm25H1_000599600.1,TcDm25H1_000603300.1,TcDm25H1_000605300.1,TcDm25H1_000729500.1,TcDm25H1_000783100.1,TcDm25H1_000784500.1,TcDm25H1_000785200.1,TcDm25H1_000794800.1,TcDm25H1_000799200.1,TcDm25H1_000815700.1,TcDm25H1_000816100.1,TcDm25H1_000853300.1,TcDm25H1_000853700.1,TcDm25H1_000936800.1,TcDm25H1_000981400.1,TcDm25H1_001035100.1,TcDm25H1_001120300.1,TcDm25H1_001124100.1,TcDm25H1_001127200.1,TcDm25H1_001196900.1,TcDm25H1_001199000.1,TcDm25H1_001255200.1,TcDm25H1_001256900.1,TcDm25H1_001294900.1,TcDm25H1_001297700.1,TcDm25H1_001299400.1,TcDm25H1_001365100.1,TcDm25H1_001365600.1,TcDm25H1_001368200.1,TcDm25H1_001379500.1,TcDm25H1_001379900.1,TcDm25H1_001392700.1,TcDm25H1_001439500.1,TcDm25H1_001578700.1,TcDm25H1_001638200.1,TcDm25H1_001723600.1,TcDm25H1_001725700.1,TcDm25H1_001727200.1,TcDm25H1_001728200.1;ortholog_cluster=OG0000019;product=term%3Dhypothetical protein%2C conserved
TcDm25_Chr01_H1	AUGUSTUS	gene	84473	85509	0.7	-	.	ID=TcDm25H1_000008500
TcDm25_Chr01_H1	AUGUSTUS	mRNA	84473	85509	0.7	-	.	ID=TcDm25H1_000008500.1;Parent=TcDm25H1_000008500
TcDm25_Chr01_H1	AUGUSTUS	CDS	84473	84705	0.7	-	2	ID=TcDm25H1_000008500.1:CDS:1;Parent=TcDm25H1_000008500.1
TcDm25_Chr01_H1	AUGUSTUS	CDS	85074	85509	0.91	-	0	ID=TcDm25H1_000008500.1:CDS:2;Parent=TcDm25H1_000008500.1
TcDm25_Chr01_H1	.	polypeptide	84473	85509	.	-	.	ID=TcDm25H1_000008500.1:pep;Derives_from=TcDm25H1_000008500.1;orthologous_to=TcDm25H1_000033700.1,TcDm25H1_000033800.1,TcDm25H1_000034300.1,TcDm25H1_000034800.1,TcDm25H1_000035300.1,TcDm25H1_000393800.1,TcDm25H1_000430100.1,TcDm25H1_000476700.1,TcDm25H1_000543300.1,TcDm25H1_000545400.1,TcDm25H1_000545500.1,TcDm25H1_000545500.2,TcDm25H1_000603400.1,TcDm25H1_000603500.1,TcDm25H1_000605400.1,TcDm25H1_000605500.1,TcDm25H1_000665500.1,TcDm25H1_000760600.1,TcDm25H1_000760900.1,TcDm25H1_000783200.1,TcDm25H1_000784600.1,TcDm25H1_000784600.2,TcDm25H1_000785300.1,TcDm25H1_000794900.1,TcDm25H1_000795000.1,TcDm25H1_000795000.2,TcDm25H1_000799100.1,TcDm25H1_000815500.1,TcDm25H1_000815600.1,TcDm25H1_000816200.1,TcDm25H1_000853200.1,TcDm25H1_000853800.1,TcDm25H1_000981500.1,TcDm25H1_001124300.1,TcDm25H1_001127400.1,TcDm25H1_001228100.1,TcDm25H1_001228100.2,TcDm25H1_001239300.1,TcDm25H1_001255100.2,TcDm25H1_001257000.1,TcDm25H1_001365000.1,TcDm25H1_001368100.1,TcDm25H1_001379600.1,TcDm25H1_001380000.1,TcDm25H1_001380100.1,TcDm25H1_001380100.2,TcDm25H1_001392600.1,TcDm25H1_001637900.1,TcDm25H1_001638000.1,TcDm25H1_001723500.1,TcDm25H1_001725600.1,TcDm25H1_001725600.2,TcDm25H1_001727100.1,TcDm25H1_001728100.1,TcDm25H1_001728100.2,TcDm25H1_001728100.3,TcDm25H1_001728100.4,TcDm25H1_001728100.5;ortholog_cluster=OG0000018;product=term%3Dhypothetical protein%2C conserved
TcDm25_Chr01_H1	AUGUSTUS	gene	86566	86778	1	-	.	ID=TcDm25H1_000008600
TcDm25_Chr01_H1	AUGUSTUS	mRNA	86566	86778	1	-	.	ID=TcDm25H1_000008600.1;Parent=TcDm25H1_000008600
TcDm25_Chr01_H1	AUGUSTUS	CDS	86566	86778	1	-	0	ID=TcDm25H1_000008600.1:CDS:1;Parent=TcDm25H1_000008600.1
TcDm25_Chr01_H1	.	polypeptide	86566	86778	.	-	.	ID=TcDm25H1_000008600.1:pep;Derives_from=TcDm25H1_000008600.1;orthologous_to=TcDm25H1_000034200.1,TcDm25H1_000034700.1,TcDm25H1_000035200.1,TcDm25H1_000605600.1,TcDm25H1_001239400.1,TcDm25H1_001255100.1,TcDm25H1_001380200.1,TcDm25H1_001637800.1,TcDm25H1_001723400.1;ortholog_cluster=OG0000263;product=term%3Dhypothetical protein%2C conserved
TcDm25_Chr01_H1	.	pseudogene	88268	88810	667	-	.	ID=TcDm25H1_000008700:pseudogene;has_internal_stop=true;has_frameshift=true;Target=TcCLB.508903.100:mRNA 4 177;original_prot_length=177
TcDm25_Chr01_H1	.	pseudogenic_transcript	88268	88810	.	-	.	ID=TcDm25H1_000008700.1;Parent=TcDm25H1_000008700:pseudogene
TcDm25_Chr01_H1	.	pseudogenic_exon	88268	88483	.	-	.	ID=TcDm25H1_000008700.1:pseudogenic_exon:1;Parent=TcDm25H1_000008700.1
TcDm25_Chr01_H1	.	pseudogenic_exon	88486	88569	.	-	.	ID=TcDm25H1_000008700.1:pseudogenic_exon:2;Parent=TcDm25H1_000008700.1
TcDm25_Chr01_H1	.	pseudogenic_exon	88572	88736	.	-	.	ID=TcDm25H1_000008700.1:pseudogenic_exon:3;Parent=TcDm25H1_000008700.1
TcDm25_Chr01_H1	.	pseudogenic_exon	88739	88810	.	-	.	ID=TcDm25H1_000008700.1:pseudogenic_exon:4;Parent=TcDm25H1_000008700.1
TcDm25_Chr01_H1	.	polypeptide	88268	88810	.	-	.	ID=TcDm25H1_000008700.1:pep;Derives_from=TcDm25H1_000008700.1;orthologous_to=TcDm25H1_000091100.1,TcDm25H1_000136300.1,TcDm25H1_000245600.1,TcDm25H1_000410200.1,TcDm25H1_000450300.1,TcDm25H1_000480100.1,TcDm25H1_000542600.1,TcDm25H1_000605700.1,TcDm25H1_000730100.1,TcDm25H1_000762800.1,TcDm25H1_000767700.1,TcDm25H1_000813600.1,TcDm25H1_000936100.1,TcDm25H1_001091300.1,TcDm25H1_001091600.1,TcDm25H1_001092000.1,TcDm25H1_001092400.1,TcDm25H1_001093600.1,TcDm25H1_001131000.1,TcDm25H1_001239500.1,TcDm25H1_001253800.1,TcDm25H1_001387300.1,TcDm25H1_001418100.1,TcDm25H1_001422200.1,TcDm25H1_001441100.1,TcDm25H1_001491900.1,TcDm25H1_001507500.1,TcDm25H1_001675900.1,TcDm25H1_001676400.1,TcDm25H1_001683900.1,TcDm25H1_001692100.1,TcDm25H1_001701300.1,TcDm25H1_001702100.1,TcDm25H1_001715100.1,TcDm25H1_001715500.1,TcDm25H1_001715700.1,TcDm25H1_001715900.1,TcDm25H1_001716100.1,TcDm25H1_001716300.1,TcDm25H1_001716500.1,TcDm25H1_001716700.1,TcDm25H1_001725500.1;ortholog_cluster=OG0000028;product=term%3Dhypothetical protein%2C conserved
TcDm25_Chr01_H1	RATT	gene	89057	91531	.	-	.	ID=TcDm25H1_000008800;ratt_ortholog=TcCLB.509739.10
TcDm25_Chr01_H1	RATT	mRNA	89057	91531	.	-	.	ID=TcDm25H1_000008800.1;Parent=TcDm25H1_000008800
TcDm25_Chr01_H1	RATT	CDS	89057	91531	.	-	0	ID=TcDm25H1_000008800.1:CDS:1;Parent=TcDm25H1_000008800.1
TcDm25_Chr01_H1	.	polypeptide	89057	91531	.	-	.	ID=TcDm25H1_000008800.1:pep;Derives_from=TcDm25H1_000008800.1;orthologous_to=TcDm25H1_000981700.1,TcDm25H1_001254900.1,TcDm25H1_001723200.1,TcDm25H1_001725400.1;ortholog_cluster=OG0000563;product=term%3DBNR repeat-like domain/Trans-sialidase of Trypanosoma hydrophobic C-terminal%2C putative%3Bevidence%3DIEA%3Bwith%3DPfam:PF13859|Pfam:PF11052
TcDm25_Chr01_H1	Pfam	protein_match	89066	89131	.	-	.	Parent=TcDm25H1_000008800.1:pep;Name=PF11052;signature_desc=Trans-sialidase of Trypanosoma hydrophobic C-terminal
TcDm25_Chr01_H1	Pfam	protein_match	90155	91150	.	-	.	Parent=TcDm25H1_000008800.1:pep;Name=PF13859;signature_desc=BNR repeat-like domain
TcDm25_Chr01_H1	AUGUSTUS	gene	91886	92393	0.74	-	.	ID=TcDm25H1_000008900
TcDm25_Chr01_H1	AUGUSTUS	mRNA	91886	92393	0.74	-	.	ID=TcDm25H1_000008900.1;Parent=TcDm25H1_000008900
TcDm25_Chr01_H1	AUGUSTUS	CDS	91886	92128	0.87	-	0	ID=TcDm25H1_000008900.1:CDS:1;Parent=TcDm25H1_000008900.1
TcDm25_Chr01_H1	AUGUSTUS	CDS	92181	92393	0.74	-	0	ID=TcDm25H1_000008900.1:CDS:2;Parent=TcDm25H1_000008900.1
TcDm25_Chr01_H1	.	polypeptide	91886	92393	.	-	.	ID=TcDm25H1_000008900.1:pep;Derives_from=TcDm25H1_000008900.1;orthologous_to=TcDm25H1_000158100.1,TcDm25H1_000161800.1,TcDm25H1_000163300.1,TcDm25H1_000166600.1,TcDm25H1_000582200.1,TcDm25H1_000665600.1,TcDm25H1_000761000.1,TcDm25H1_000787500.1,TcDm25H1_000796200.1,TcDm25H1_000981800.1,TcDm25H1_001196200.1,TcDm25H1_001254800.1,TcDm25H1_001369600.1,TcDm25H1_001414000.1,TcDm25H1_001666100.1,TcDm25H1_001686000.1,TcDm25H1_001687600.1,TcDm25H1_001723100.1,TcDm25H1_001725300.1;ortholog_cluster=OG0000105;product=term%3Dhypothetical protein%2C conserved
TcDm25_Chr01_H1	AUGUSTUS	gene	92703	93314	1	-	.	ID=TcDm25H1_000009000
TcDm25_Chr01_H1	AUGUSTUS	mRNA	92703	93314	1	-	.	ID=TcDm25H1_000009000.1;Parent=TcDm25H1_000009000
TcDm25_Chr01_H1	AUGUSTUS	CDS	92703	93314	1	-	0	ID=TcDm25H1_000009000.1:CDS:1;Parent=TcDm25H1_000009000.1
TcDm25_Chr01_H1	.	polypeptide	92703	93314	.	-	.	ID=TcDm25H1_000009000.1:pep;Derives_from=TcDm25H1_000009000.1;orthologous_to=TcDm25H1_000131600.1,TcDm25H1_000132400.1,TcDm25H1_000132400.2,TcDm25H1_000153300.1,TcDm25H1_000155800.1,TcDm25H1_000155800.2,TcDm25H1_000158000.1,TcDm25H1_000159200.1,TcDm25H1_000159200.2,TcDm25H1_000170600.1,TcDm25H1_000219500.1,TcDm25H1_000761100.1,TcDm25H1_000761100.2,TcDm25H1_000937600.1,TcDm25H1_000981900.1,TcDm25H1_001196300.1,TcDm25H1_001587400.1,TcDm25H1_001587400.2,TcDm25H1_001587500.1,TcDm25H1_001666000.1,TcDm25H1_001666000.2,TcDm25H1_001722900.1,TcDm25H1_001723000.1,TcDm25H1_001725200.1;ortholog_cluster=OG0000074;product=term%3Dhypothetical protein%2C conserved
TcDm25_Chr01_H1	AUGUSTUS	gene	94835	95065	0.89	-	.	ID=TcDm25H1_000009100
TcDm25_Chr01_H1	AUGUSTUS	mRNA	94835	95065	0.89	-	.	ID=TcDm25H1_000009100.1;Parent=TcDm25H1_000009100
TcDm25_Chr01_H1	AUGUSTUS	CDS	94835	95065	0.89	-	0	ID=TcDm25H1_000009100.1:CDS:1;Parent=TcDm25H1_000009100.1
TcDm25_Chr01_H1	.	polypeptide	94835	95065	.	-	.	ID=TcDm25H1_000009100.1:pep;Derives_from=TcDm25H1_000009100.1;orthologous_to=TcDm25H1_000009200.1,TcDm25H1_000090500.1,TcDm25H1_000131400.1,TcDm25H1_000132200.1,TcDm25H1_000153500.1,TcDm25H1_000156000.1,TcDm25H1_000159300.2,TcDm25H1_000161500.1,TcDm25H1_000163700.1,TcDm25H1_000167000.1,TcDm25H1_000170300.1,TcDm25H1_000432500.1,TcDm25H1_000441700.1,TcDm25H1_000449800.1,TcDm25H1_000581900.1,TcDm25H1_000582000.1,TcDm25H1_000583300.1,TcDm25H1_000665900.1,TcDm25H1_000761300.1,TcDm25H1_000787800.1,TcDm25H1_000796500.1,TcDm25H1_000937400.1,TcDm25H1_000982000.1,TcDm25H1_001196400.1,TcDm25H1_001254600.1,TcDm25H1_001369900.1,TcDm25H1_001413600.1,TcDm25H1_001587200.1,TcDm25H1_001587200.2,TcDm25H1_001665800.1,TcDm25H1_001686300.1,TcDm25H1_001687800.1,TcDm25H1_001704700.1,TcDm25H1_001704700.2,TcDm25H1_001722700.1;ortholog_cluster=OG0000036;product=term%3Dhypothetical protein%2C conserved
TcDm25_Chr01_H1	AUGUSTUS	gene	95106	95312	0.54	-	.	ID=TcDm25H1_000009200
TcDm25_Chr01_H1	AUGUSTUS	mRNA	95106	95312	0.54	-	.	ID=TcDm25H1_000009200.1;Parent=TcDm25H1_000009200
TcDm25_Chr01_H1	AUGUSTUS	CDS	95106	95312	0.54	-	0	ID=TcDm25H1_000009200.1:CDS:1;Parent=TcDm25H1_000009200.1
TcDm25_Chr01_H1	.	polypeptide	95106	95312	.	-	.	ID=TcDm25H1_000009200.1:pep;Derives_from=TcDm25H1_000009200.1;orthologous_to=TcDm25H1_000009100.1,TcDm25H1_000090500.1,TcDm25H1_000131400.1,TcDm25H1_000132200.1,TcDm25H1_000153500.1,TcDm25H1_000156000.1,TcDm25H1_000159300.2,TcDm25H1_000161500.1,TcDm25H1_000163700.1,TcDm25H1_000167000.1,TcDm25H1_000170300.1,TcDm25H1_000432500.1,TcDm25H1_000441700.1,TcDm25H1_000449800.1,TcDm25H1_000581900.1,TcDm25H1_000582000.1,TcDm25H1_000583300.1,TcDm25H1_000665900.1,TcDm25H1_000761300.1,TcDm25H1_000787800.1,TcDm25H1_000796500.1,TcDm25H1_000937400.1,TcDm25H1_000982000.1,TcDm25H1_001196400.1,TcDm25H1_001254600.1,TcDm25H1_001369900.1,TcDm25H1_001413600.1,TcDm25H1_001587200.1,TcDm25H1_001587200.2,TcDm25H1_001665800.1,TcDm25H1_001686300.1,TcDm25H1_001687800.1,TcDm25H1_001704700.1,TcDm25H1_001704700.2,TcDm25H1_001722700.1;ortholog_cluster=OG0000036;product=term%3Dhypothetical protein%2C conserved
TcDm25_Chr01_H1	.	pseudogene	97271	97982	601	-	.	ID=TcDm25H1_000009300:pseudogene;has_internal_stop=true;has_frameshift=true;Target=TcCLB.508681.31:mRNA 2 278;original_prot_length=281
TcDm25_Chr01_H1	.	pseudogenic_transcript	97271	97982	.	-	.	ID=TcDm25H1_000009300.1;Parent=TcDm25H1_000009300:pseudogene
TcDm25_Chr01_H1	.	pseudogenic_exon	97271	97516	.	-	.	ID=TcDm25H1_000009300.1:pseudogenic_exon:1;Parent=TcDm25H1_000009300.1
TcDm25_Chr01_H1	.	pseudogenic_exon	97518	97571	.	-	.	ID=TcDm25H1_000009300.1:pseudogenic_exon:2;Parent=TcDm25H1_000009300.1
TcDm25_Chr01_H1	.	pseudogenic_exon	97573	97839	.	-	.	ID=TcDm25H1_000009300.1:pseudogenic_exon:3;Parent=TcDm25H1_000009300.1
TcDm25_Chr01_H1	.	pseudogenic_exon	97842	97982	.	-	.	ID=TcDm25H1_000009300.1:pseudogenic_exon:4;Parent=TcDm25H1_000009300.1
TcDm25_Chr01_H1	.	polypeptide	97271	97982	.	-	.	ID=TcDm25H1_000009300.1:pep;Derives_from=TcDm25H1_000009300.1;orthologous_to=TcDm25H1_000024900.1,TcDm25H1_000036000.1,TcDm25H1_000090400.1,TcDm25H1_000131300.1,TcDm25H1_000132100.1,TcDm25H1_000153600.1,TcDm25H1_000156100.1,TcDm25H1_000157700.1,TcDm25H1_000159400.1,TcDm25H1_000161400.1,TcDm25H1_000163800.1,TcDm25H1_000167100.1,TcDm25H1_000170200.1,TcDm25H1_000178800.1,TcDm25H1_000214300.1,TcDm25H1_000393100.1,TcDm25H1_000557400.1,TcDm25H1_000581800.1,TcDm25H1_000583400.1,TcDm25H1_000734100.1,TcDm25H1_000758200.1,TcDm25H1_000759200.1,TcDm25H1_000760200.1,TcDm25H1_000761400.1,TcDm25H1_000787900.1,TcDm25H1_000787900.2,TcDm25H1_000796600.1,TcDm25H1_000796600.2,TcDm25H1_000814900.1,TcDm25H1_000826500.1,TcDm25H1_000828700.1,TcDm25H1_000937300.1,TcDm25H1_000982100.1,TcDm25H1_000984100.1,TcDm25H1_001196500.1,TcDm25H1_001239000.1,TcDm25H1_001355900.1,TcDm25H1_001366700.1,TcDm25H1_001367700.1,TcDm25H1_001391700.1,TcDm25H1_001413500.1,TcDm25H1_001577900.1,TcDm25H1_001585000.1,TcDm25H1_001586400.1,TcDm25H1_001588600.1,TcDm25H1_001596800.1,TcDm25H1_001621400.1,TcDm25H1_001665700.1,TcDm25H1_001686400.1,TcDm25H1_001687900.1,TcDm25H1_001704600.1,TcDm25H1_001722600.1,TcDm25H1_001724900.1,TcCLB.508681.31_mRNA;ortholog_cluster=OG0000021;product=term%3Dhypothetical protein%2C conserved
TcDm25_Chr01_H1	.	polypeptide	98983	99360	.	-	.	ID=TcDm25H1_000009400.1:pep;Derives_from=TcDm25H1_000009400.1;orthologous_to=TcDm25H1_000009400.2,TcDm25H1_000982200.1,TcDm25H1_001254400.1,TcDm25H1_001391600.4;ortholog_cluster=OG0000564;product=term%3DDispersed gene family protein 1 of Trypanosoma cruzi C-terminus%2C putative%3Bevidence%3DIEA%3Bwith%3DPfam:PF11040
TcDm25_Chr01_H1	Pfam	protein_match	99004	99255	.	-	.	Parent=TcDm25H1_000009400.1:pep;Name=PF11040;signature_desc=Dispersed gene family protein 1 of Trypanosoma cruzi C-terminus
TcDm25_Chr01_H1	AUGUSTUS	gene	98983	99486	1.7	-	.	ID=TcDm25H1_000009400
TcDm25_Chr01_H1	AUGUSTUS	mRNA	98983	99360	0.82	-	.	ID=TcDm25H1_000009400.1;Parent=TcDm25H1_000009400
TcDm25_Chr01_H1	AUGUSTUS	CDS	98983	99360	0.82	-	0	ID=TcDm25H1_000009400.1:CDS:1;Parent=TcDm25H1_000009400.1
TcDm25_Chr01_H1	AUGUSTUS	mRNA	98983	99486	0.88	-	.	ID=TcDm25H1_000009400.2;Parent=TcDm25H1_000009400
TcDm25_Chr01_H1	AUGUSTUS	CDS	98983	99486	0.88	-	0	ID=TcDm25H1_000009400.2:CDS:1;Parent=TcDm25H1_000009400.2
TcDm25_Chr01_H1	.	polypeptide	98983	99486	.	-	.	ID=TcDm25H1_000009400.2:pep;Derives_from=TcDm25H1_000009400.2;orthologous_to=TcDm25H1_000009400.1,TcDm25H1_000982200.1,TcDm25H1_001254400.1,TcDm25H1_001391600.4;ortholog_cluster=OG0000564;product=term%3DDispersed gene family protein 1 of Trypanosoma cruzi C-terminus%2C putative%3Bevidence%3DIEA%3Bwith%3DPfam:PF11040
TcDm25_Chr01_H1	Pfam	protein_match	99004	99255	.	-	.	Parent=TcDm25H1_000009400.2:pep;Name=PF11040;signature_desc=Dispersed gene family protein 1 of Trypanosoma cruzi C-terminus
TcDm25_Chr01_H1	AUGUSTUS	gene	100150	100368	0.65	-	.	ID=TcDm25H1_000009500
TcDm25_Chr01_H1	AUGUSTUS	mRNA	100150	100368	0.65	-	.	ID=TcDm25H1_000009500.1;Parent=TcDm25H1_000009500
TcDm25_Chr01_H1	AUGUSTUS	CDS	100150	100368	0.65	-	0	ID=TcDm25H1_000009500.1:CDS:1;Parent=TcDm25H1_000009500.1
TcDm25_Chr01_H1	.	polypeptide	100150	100368	.	-	.	ID=TcDm25H1_000009500.1:pep;Derives_from=TcDm25H1_000009500.1;orthologous_to=TcDm25H1_000009600.1,TcDm25H1_000770600.1,TcDm25H1_000780400.1,TcDm25H1_000790500.1,TcDm25H1_000971600.1,TcDm25H1_000971600.2,TcDm25H1_000971600.3,TcDm25H1_000971600.4,TcDm25H1_000982300.1,TcDm25H1_000982300.2,TcDm25H1_000982400.1,TcDm25H1_001254200.1,TcDm25H1_001254300.1,TcDm25H1_001324500.1,TcDm25H1_001324600.1,TcDm25H1_001325000.1,TcDm25H1_001325100.1,TcDm25H1_001325400.1,TcDm25H1_001325500.1,TcDm25H1_001325900.1,TcDm25H1_001326200.1,TcDm25H1_001326300.1,TcDm25H1_001328200.1,TcDm25H1_001328300.1,TcDm25H1_001330200.1,TcDm25H1_001330300.1,TcDm25H1_001330900.1,TcDm25H1_001331000.1;ortholog_cluster=OG0000056;product=term%3Dhypothetical protein%2C conserved
TcDm25_Chr01_H1	AUGUSTUS	gene	101062	101459	0.59	-	.	ID=TcDm25H1_000009600
TcDm25_Chr01_H1	AUGUSTUS	mRNA	101062	101459	0.59	-	.	ID=TcDm25H1_000009600.1;Parent=TcDm25H1_000009600
TcDm25_Chr01_H1	AUGUSTUS	CDS	101062	101243	0.74	-	2	ID=TcDm25H1_000009600.1:CDS:1;Parent=TcDm25H1_000009600.1
TcDm25_Chr01_H1	AUGUSTUS	CDS	101360	101459	0.64	-	0	ID=TcDm25H1_000009600.1:CDS:2;Parent=TcDm25H1_000009600.1
TcDm25_Chr01_H1	.	polypeptide	101062	101459	.	-	.	ID=TcDm25H1_000009600.1:pep;Derives_from=TcDm25H1_000009600.1;orthologous_to=TcDm25H1_000009500.1,TcDm25H1_000770600.1,TcDm25H1_000780400.1,TcDm25H1_000790500.1,TcDm25H1_000971600.1,TcDm25H1_000971600.2,TcDm25H1_000971600.3,TcDm25H1_000971600.4,TcDm25H1_000982300.1,TcDm25H1_000982300.2,TcDm25H1_000982400.1,TcDm25H1_001254200.1,TcDm25H1_001254300.1,TcDm25H1_001324500.1,TcDm25H1_001324600.1,TcDm25H1_001325000.1,TcDm25H1_001325100.1,TcDm25H1_001325400.1,TcDm25H1_001325500.1,TcDm25H1_001325900.1,TcDm25H1_001326200.1,TcDm25H1_001326300.1,TcDm25H1_001328200.1,TcDm25H1_001328300.1,TcDm25H1_001330200.1,TcDm25H1_001330300.1,TcDm25H1_001330900.1,TcDm25H1_001331000.1;ortholog_cluster=OG0000056;product=term%3Dhypothetical protein%2C conserved
TcDm25_Chr01_H1	.	pseudogene	101973	103703	1.2e+03	-	.	ID=TcDm25H1_000009700:pseudogene;has_internal_stop=true;has_frameshift=true;Target=TcCLB.511585.320:mRNA 6 642;original_prot_length=644
TcDm25_Chr01_H1	.	pseudogenic_transcript	101973	103703	.	-	.	ID=TcDm25H1_000009700.1;Parent=TcDm25H1_000009700:pseudogene
TcDm25_Chr01_H1	.	pseudogenic_exon	101973	102050	.	-	.	ID=TcDm25H1_000009700.1:pseudogenic_exon:1;Parent=TcDm25H1_000009700.1
TcDm25_Chr01_H1	.	pseudogenic_exon	102053	102109	.	-	.	ID=TcDm25H1_000009700.1:pseudogenic_exon:2;Parent=TcDm25H1_000009700.1
TcDm25_Chr01_H1	.	pseudogenic_exon	102112	102507	.	-	.	ID=TcDm25H1_000009700.1:pseudogenic_exon:3;Parent=TcDm25H1_000009700.1
TcDm25_Chr01_H1	.	pseudogenic_exon	102510	102788	.	-	.	ID=TcDm25H1_000009700.1:pseudogenic_exon:4;Parent=TcDm25H1_000009700.1
TcDm25_Chr01_H1	.	pseudogenic_exon	102790	102924	.	-	.	ID=TcDm25H1_000009700.1:pseudogenic_exon:5;Parent=TcDm25H1_000009700.1
TcDm25_Chr01_H1	.	pseudogenic_exon	102927	103442	.	-	.	ID=TcDm25H1_000009700.1:pseudogenic_exon:6;Parent=TcDm25H1_000009700.1
TcDm25_Chr01_H1	.	pseudogenic_exon	103445	103477	.	-	.	ID=TcDm25H1_000009700.1:pseudogenic_exon:7;Parent=TcDm25H1_000009700.1
TcDm25_Chr01_H1	.	pseudogenic_exon	103479	103703	.	-	.	ID=TcDm25H1_000009700.1:pseudogenic_exon:8;Parent=TcDm25H1_000009700.1
TcDm25_Chr01_H1	.	polypeptide	101973	103703	.	-	.	ID=TcDm25H1_000009700.1:pep;Derives_from=TcDm25H1_000009700.1;orthologous_to=TcDm25H1_000971400.1,TcDm25H1_000971500.1,TcDm25H1_000982500.1,TcDm25H1_001254100.1,TcDm25H1_001324400.1,TcDm25H1_001324900.1,TcDm25H1_001325300.1,TcDm25H1_001325800.1,TcDm25H1_001326100.1,TcDm25H1_001326600.1,TcDm25H1_001328100.1,TcDm25H1_001328600.1,TcDm25H1_001330100.1,TcDm25H1_001330800.1;ortholog_cluster=OG0000175;product=term%3DRetrotransposon hot spot proteins N-terminal/Retrotransposon hot spot protein%2C P-loop domain containing protein%2C putative%3Bevidence%3DIEA%3Bwith%3DPfam:PF20445|Pfam:PF07999
TcDm25_Chr01_H1	Pfam	protein_match	102480	103352	.	-	.	Parent=TcDm25H1_000009700.1:pep;Name=PF07999;signature_desc=Retrotransposon hot spot protein%2C P-loop domain
TcDm25_Chr01_H1	Pfam	protein_match	103368	103697	.	-	.	Parent=TcDm25H1_000009700.1:pep;Name=PF20445;signature_desc=Retrotransposon hot spot proteins N-terminal
TcDm25_Chr01_H1	.	pseudogene	104506	105109	738	-	.	ID=TcDm25H1_000009800:pseudogene;has_internal_stop=true;has_frameshift=true;Target=TcCLB.507875.50:mRNA 1 202;original_prot_length=249
TcDm25_Chr01_H1	.	pseudogenic_transcript	104506	105109	.	-	.	ID=TcDm25H1_000009800.1;Parent=TcDm25H1_000009800:pseudogene
TcDm25_Chr01_H1	.	pseudogenic_exon	104506	104553	.	-	.	ID=TcDm25H1_000009800.1:pseudogenic_exon:1;Parent=TcDm25H1_000009800.1
TcDm25_Chr01_H1	.	pseudogenic_exon	104556	104777	.	-	.	ID=TcDm25H1_000009800.1:pseudogenic_exon:2;Parent=TcDm25H1_000009800.1
TcDm25_Chr01_H1	.	pseudogenic_exon	104779	104877	.	-	.	ID=TcDm25H1_000009800.1:pseudogenic_exon:3;Parent=TcDm25H1_000009800.1
TcDm25_Chr01_H1	.	pseudogenic_exon	104879	105109	.	-	.	ID=TcDm25H1_000009800.1:pseudogenic_exon:4;Parent=TcDm25H1_000009800.1
TcDm25_Chr01_H1	.	polypeptide	104506	105109	.	-	.	ID=TcDm25H1_000009800.1:pep;Derives_from=TcDm25H1_000009800.1;orthologous_to=TcDm25H1_000394200.1,TcDm25H1_000935600.1,TcDm25H1_000955800.1,TcDm25H1_001158400.1,TcDm25H1_001261600.1,TcDm25H1_001262000.1,TcDm25H1_001262400.1,TcDm25H1_001262900.1,TcDm25H1_001263300.1,TcDm25H1_001263700.1,TcDm25H1_001264100.1,TcDm25H1_001417700.1,TcDm25H1_001636700.1,TcCLB.507875.50_mRNA;ortholog_cluster=OG0000174;product=term%3Dhypothetical protein%2C conserved
TcDm25_Chr01_H1	AUGUSTUS	gene	106350	107618	1	-	.	ID=TcDm25H1_000009900
TcDm25_Chr01_H1	AUGUSTUS	mRNA	106350	107618	1	-	.	ID=TcDm25H1_000009900.1;Parent=TcDm25H1_000009900
TcDm25_Chr01_H1	AUGUSTUS	CDS	106350	107618	1	-	0	ID=TcDm25H1_000009900.1:CDS:1;Parent=TcDm25H1_000009900.1
TcDm25_Chr01_H1	.	polypeptide	106350	107618	.	-	.	ID=TcDm25H1_000009900.1:pep;Derives_from=TcDm25H1_000009900.1;orthologous_to=TcDm25H1_001158500.1,TcDm25H1_001636600.1,TcCLB.506243.110_mRNA,TcCLB.507611.120_mRNA,TcCLB.509957.20_mRNA,TcCLB.511437.20_mRNA,TcCLB.511437.40_mRNA,TcCLB.511439.10_mRNA;ortholog_cluster=OG0000302;product=term%3Dhypothetical protein%2C conserved
TcDm25_Chr01_H1	.	pseudogene	108355	108902	891	-	.	ID=TcDm25H1_000010000:pseudogene;has_internal_stop=true;has_frameshift=true;Target=TcCLB.509957.10:mRNA 1 186;original_prot_length=186
TcDm25_Chr01_H1	.	pseudogenic_transcript	108355	108902	.	-	.	ID=TcDm25H1_000010000.1;Parent=TcDm25H1_000010000:pseudogene
TcDm25_Chr01_H1	.	pseudogenic_exon	108355	108852	.	-	.	ID=TcDm25H1_000010000.1:pseudogenic_exon:1;Parent=TcDm25H1_000010000.1
TcDm25_Chr01_H1	.	pseudogenic_exon	108855	108902	.	-	.	ID=TcDm25H1_000010000.1:pseudogenic_exon:2;Parent=TcDm25H1_000010000.1
TcDm25_Chr01_H1	.	polypeptide	108355	108902	.	-	.	ID=TcDm25H1_000010000.1:pep;Derives_from=TcDm25H1_000010000.1;orthologous_to=TcDm25H1_001158600.1,TcDm25H1_001595100.1,TcDm25H1_001636500.1,TcCLB.509957.10_mRNA;ortholog_cluster=OG0000682;product=term%3Dhypothetical protein%2C conserved
TcDm25_Chr01_H1	AUGUSTUS	gene	111109	111516	1	-	.	ID=TcDm25H1_000010100
TcDm25_Chr01_H1	AUGUSTUS	mRNA	111109	111516	1	-	.	ID=TcDm25H1_000010100.1;Parent=TcDm25H1_000010100
TcDm25_Chr01_H1	AUGUSTUS	CDS	111109	111516	1	-	0	ID=TcDm25H1_000010100.1:CDS:1;Parent=TcDm25H1_000010100.1
TcDm25_Chr01_H1	.	polypeptide	111109	111516	.	-	.	ID=TcDm25H1_000010100.1:pep;Derives_from=TcDm25H1_000010100.1;orthologous_to=TcDm25H1_001158800.1,TcDm25H1_001636200.1,TcCLB.509955.50_mRNA;ortholog_cluster=OG0000700;product=term%3Dhypothetical protein%2C conserved
TcDm25_Chr01_H1	AUGUSTUS	gene	113865	114326	0.81	+	.	ID=TcDm25H1_000010200
TcDm25_Chr01_H1	AUGUSTUS	mRNA	113865	114326	0.81	+	.	ID=TcDm25H1_000010200.1;Parent=TcDm25H1_000010200
TcDm25_Chr01_H1	AUGUSTUS	CDS	113865	114326	0.81	+	0	ID=TcDm25H1_000010200.1:CDS:1;Parent=TcDm25H1_000010200.1
TcDm25_Chr01_H1	.	polypeptide	113865	114326	.	+	.	ID=TcDm25H1_000010200.1:pep;Derives_from=TcDm25H1_000010200.1;orthologous_to=TcDm25H1_000010300.1,TcDm25H1_000011600.1,TcDm25H1_000011700.1,TcDm25H1_000023300.1,TcDm25H1_000030800.1,TcDm25H1_000031400.1,TcDm25H1_000064200.1,TcDm25H1_000068000.1,TcDm25H1_000084800.1,TcDm25H1_000088700.1,TcDm25H1_000091500.1,TcDm25H1_000125500.1,TcDm25H1_000135200.1,TcDm25H1_000141400.1,TcDm25H1_000183300.1,TcDm25H1_000214900.1,TcDm25H1_000216000.1,TcDm25H1_000247300.1,TcDm25H1_000247300.2,TcDm25H1_000298400.1,TcDm25H1_000310100.1,TcDm25H1_000310100.2,TcDm25H1_000312400.1,TcDm25H1_000312400.2,TcDm25H1_000314400.1,TcDm25H1_000314400.2,TcDm25H1_000321300.1,TcDm25H1_000321300.2,TcDm25H1_000321300.3,TcDm25H1_000321300.4,TcDm25H1_000325900.1,TcDm25H1_000326400.1,TcDm25H1_000333800.1,TcDm25H1_000340000.1,TcDm25H1_000340000.2,TcDm25H1_000371500.1,TcDm25H1_000371900.1,TcDm25H1_000373200.1,TcDm25H1_000373600.1,TcDm25H1_000373600.2,TcDm25H1_000392500.1,TcDm25H1_000392600.1,TcDm25H1_000468900.1,TcDm25H1_000500300.1,TcDm25H1_000507500.1,TcDm25H1_000508000.1,TcDm25H1_000527800.1,TcDm25H1_000529000.1,TcDm25H1_000529000.2,TcDm25H1_000532700.1,TcDm25H1_000533400.1,TcDm25H1_000533400.2,TcDm25H1_000534100.1,TcDm25H1_000534100.2,TcDm25H1_000534700.3,TcDm25H1_000589600.1,TcDm25H1_000601600.1,TcDm25H1_000601600.2,TcDm25H1_000608100.1,TcDm25H1_000611600.1,TcDm25H1_000611700.1,TcDm25H1_000611700.2,TcDm25H1_000624300.5,TcDm25H1_000624300.6,TcDm25H1_000624300.7,TcDm25H1_000624400.1,TcDm25H1_000634800.1,TcDm25H1_000634800.2,TcDm25H1_000667900.3,TcDm25H1_000678100.1,TcDm25H1_000688100.1,TcDm25H1_000734800.1,TcDm25H1_000734800.2,TcDm25H1_000739600.3,TcDm25H1_000763000.1,TcDm25H1_000770400.1,TcDm25H1_000770400.2,TcDm25H1_000809500.1,TcDm25H1_000809500.2,TcDm25H1_000813300.1,TcDm25H1_000822900.1,TcDm25H1_000826700.1,TcDm25H1_000826700.2,TcDm25H1_000827400.1,TcDm25H1_000827400.2,TcDm25H1_000828200.1,TcDm25H1_000828200.2,TcDm25H1_000828900.1,TcDm25H1_000828900.2,TcDm25H1_000829900.1,TcDm25H1_000830500.1,TcDm25H1_000838900.1,TcDm25H1_000838900.2,TcDm25H1_000839900.1,TcDm25H1_000840500.1,TcDm25H1_000851300.1,TcDm25H1_000851300.2,TcDm25H1_000876700.1,TcDm25H1_000876800.1,TcDm25H1_000883200.1,TcDm25H1_000885200.1,TcDm25H1_000911800.1,TcDm25H1_000926500.1,TcDm25H1_000926800.1,TcDm25H1_000959900.1,TcDm25H1_000983200.1,TcDm25H1_000985700.1,TcDm25H1_000988700.6,TcDm25H1_000988800.1,TcDm25H1_000994700.1,TcDm25H1_000997300.1,TcDm25H1_000999400.1,TcDm25H1_001003600.1,TcDm25H1_001007400.1,TcDm25H1_001019400.1,TcDm25H1_001019500.1,TcDm25H1_001024000.1,TcDm25H1_001024000.2,TcDm25H1_001031300.1,TcDm25H1_001031300.2,TcDm25H1_001032900.1,TcDm25H1_001032900.2,TcDm25H1_001033300.1,TcDm25H1_001036400.1,TcDm25H1_001036400.2,TcDm25H1_001037200.1,TcDm25H1_001037200.2,TcDm25H1_001096000.1,TcDm25H1_001123400.1,TcDm25H1_001126400.1,TcDm25H1_001126400.2,TcDm25H1_001128600.1,TcDm25H1_001137400.1,TcDm25H1_001145300.1,TcDm25H1_001146400.1,TcDm25H1_001158100.1,TcDm25H1_001159000.1,TcDm25H1_001204500.1,TcDm25H1_001204900.1,TcDm25H1_001207400.1,TcDm25H1_001208200.1,TcDm25H1_001240300.1,TcDm25H1_001240600.1,TcDm25H1_001250300.1,TcDm25H1_001253300.1,TcDm25H1_001286700.1,TcDm25H1_001321500.1,TcDm25H1_001321600.1,TcDm25H1_001321600.2,TcDm25H1_001327000.1,TcDm25H1_001329000.1,TcDm25H1_001347200.1,TcDm25H1_001347700.1,TcDm25H1_001348200.1,TcDm25H1_001348700.1,TcDm25H1_001362600.1,TcDm25H1_001363300.1,TcDm25H1_001363300.2,TcDm25H1_001380600.1,TcDm25H1_001424200.1,TcDm25H1_001434400.1,TcDm25H1_001434500.1,TcDm25H1_001457000.1,TcDm25H1_001482600.1,TcDm25H1_001493600.1,TcDm25H1_001495100.1,TcDm25H1_001499200.1,TcDm25H1_001503900.1,TcDm25H1_001511500.1,TcDm25H1_001514300.1,TcDm25H1_001535900.1,TcDm25H1_001550900.1,TcDm25H1_001550900.2,TcDm25H1_001550900.3,TcDm25H1_001552200.1,TcDm25H1_001552200.2,TcDm25H1_001585900.1,TcDm25H1_001585900.2,TcDm25H1_001585900.3,TcDm25H1_001587700.1,TcDm25H1_001590900.1,TcDm25H1_001590900.2,TcDm25H1_001603100.1,TcDm25H1_001605600.1,TcDm25H1_001609000.1,TcDm25H1_001614200.1,TcDm25H1_001621200.1,TcDm25H1_001622400.1,TcDm25H1_001622500.1,TcDm25H1_001636000.1,TcDm25H1_001638900.1,TcDm25H1_001638900.2,TcDm25H1_001664400.1;ortholog_cluster=OG0000003;product=term%3Dhypothetical protein%2C conserved
TcDm25_Chr01_H1	AUGUSTUS	gene	114366	114884	0.55	+	.	ID=TcDm25H1_000010300
TcDm25_Chr01_H1	AUGUSTUS	mRNA	114366	114884	0.55	+	.	ID=TcDm25H1_000010300.1;Parent=TcDm25H1_000010300
TcDm25_Chr01_H1	AUGUSTUS	CDS	114366	114884	0.55	+	0	ID=TcDm25H1_000010300.1:CDS:1;Parent=TcDm25H1_000010300.1
TcDm25_Chr01_H1	.	polypeptide	114366	114884	.	+	.	ID=TcDm25H1_000010300.1:pep;Derives_from=TcDm25H1_000010300.1;orthologous_to=TcDm25H1_000010200.1,TcDm25H1_000011600.1,TcDm25H1_000011700.1,TcDm25H1_000023300.1,TcDm25H1_000030800.1,TcDm25H1_000031400.1,TcDm25H1_000064200.1,TcDm25H1_000068000.1,TcDm25H1_000084800.1,TcDm25H1_000088700.1,TcDm25H1_000091500.1,TcDm25H1_000125500.1,TcDm25H1_000135200.1,TcDm25H1_000141400.1,TcDm25H1_000183300.1,TcDm25H1_000214900.1,TcDm25H1_000216000.1,TcDm25H1_000247300.1,TcDm25H1_000247300.2,TcDm25H1_000298400.1,TcDm25H1_000310100.1,TcDm25H1_000310100.2,TcDm25H1_000312400.1,TcDm25H1_000312400.2,TcDm25H1_000314400.1,TcDm25H1_000314400.2,TcDm25H1_000321300.1,TcDm25H1_000321300.2,TcDm25H1_000321300.3,TcDm25H1_000321300.4,TcDm25H1_000325900.1,TcDm25H1_000326400.1,TcDm25H1_000333800.1,TcDm25H1_000340000.1,TcDm25H1_000340000.2,TcDm25H1_000371500.1,TcDm25H1_000371900.1,TcDm25H1_000373200.1,TcDm25H1_000373600.1,TcDm25H1_000373600.2,TcDm25H1_000392500.1,TcDm25H1_000392600.1,TcDm25H1_000468900.1,TcDm25H1_000500300.1,TcDm25H1_000507500.1,TcDm25H1_000508000.1,TcDm25H1_000527800.1,TcDm25H1_000529000.1,TcDm25H1_000529000.2,TcDm25H1_000532700.1,TcDm25H1_000533400.1,TcDm25H1_000533400.2,TcDm25H1_000534100.1,TcDm25H1_000534100.2,TcDm25H1_000534700.3,TcDm25H1_000589600.1,TcDm25H1_000601600.1,TcDm25H1_000601600.2,TcDm25H1_000608100.1,TcDm25H1_000611600.1,TcDm25H1_000611700.1,TcDm25H1_000611700.2,TcDm25H1_000624300.5,TcDm25H1_000624300.6,TcDm25H1_000624300.7,TcDm25H1_000624400.1,TcDm25H1_000634800.1,TcDm25H1_000634800.2,TcDm25H1_000667900.3,TcDm25H1_000678100.1,TcDm25H1_000688100.1,TcDm25H1_000734800.1,TcDm25H1_000734800.2,TcDm25H1_000739600.3,TcDm25H1_000763000.1,TcDm25H1_000770400.1,TcDm25H1_000770400.2,TcDm25H1_000809500.1,TcDm25H1_000809500.2,TcDm25H1_000813300.1,TcDm25H1_000822900.1,TcDm25H1_000826700.1,TcDm25H1_000826700.2,TcDm25H1_000827400.1,TcDm25H1_000827400.2,TcDm25H1_000828200.1,TcDm25H1_000828200.2,TcDm25H1_000828900.1,TcDm25H1_000828900.2,TcDm25H1_000829900.1,TcDm25H1_000830500.1,TcDm25H1_000838900.1,TcDm25H1_000838900.2,TcDm25H1_000839900.1,TcDm25H1_000840500.1,TcDm25H1_000851300.1,TcDm25H1_000851300.2,TcDm25H1_000876700.1,TcDm25H1_000876800.1,TcDm25H1_000883200.1,TcDm25H1_000885200.1,TcDm25H1_000911800.1,TcDm25H1_000926500.1,TcDm25H1_000926800.1,TcDm25H1_000959900.1,TcDm25H1_000983200.1,TcDm25H1_000985700.1,TcDm25H1_000988700.6,TcDm25H1_000988800.1,TcDm25H1_000994700.1,TcDm25H1_000997300.1,TcDm25H1_000999400.1,TcDm25H1_001003600.1,TcDm25H1_001007400.1,TcDm25H1_001019400.1,TcDm25H1_001019500.1,TcDm25H1_001024000.1,TcDm25H1_001024000.2,TcDm25H1_001031300.1,TcDm25H1_001031300.2,TcDm25H1_001032900.1,TcDm25H1_001032900.2,TcDm25H1_001033300.1,TcDm25H1_001036400.1,TcDm25H1_001036400.2,TcDm25H1_001037200.1,TcDm25H1_001037200.2,TcDm25H1_001096000.1,TcDm25H1_001123400.1,TcDm25H1_001126400.1,TcDm25H1_001126400.2,TcDm25H1_001128600.1,TcDm25H1_001137400.1,TcDm25H1_001145300.1,TcDm25H1_001146400.1,TcDm25H1_001158100.1,TcDm25H1_001159000.1,TcDm25H1_001204500.1,TcDm25H1_001204900.1,TcDm25H1_001207400.1,TcDm25H1_001208200.1,TcDm25H1_001240300.1,TcDm25H1_001240600.1,TcDm25H1_001250300.1,TcDm25H1_001253300.1,TcDm25H1_001286700.1,TcDm25H1_001321500.1,TcDm25H1_001321600.1,TcDm25H1_001321600.2,TcDm25H1_001327000.1,TcDm25H1_001329000.1,TcDm25H1_001347200.1,TcDm25H1_001347700.1,TcDm25H1_001348200.1,TcDm25H1_001348700.1,TcDm25H1_001362600.1,TcDm25H1_001363300.1,TcDm25H1_001363300.2,TcDm25H1_001380600.1,TcDm25H1_001424200.1,TcDm25H1_001434400.1,TcDm25H1_001434500.1,TcDm25H1_001457000.1,TcDm25H1_001482600.1,TcDm25H1_001493600.1,TcDm25H1_001495100.1,TcDm25H1_001499200.1,TcDm25H1_001503900.1,TcDm25H1_001511500.1,TcDm25H1_001514300.1,TcDm25H1_001535900.1,TcDm25H1_001550900.1,TcDm25H1_001550900.2,TcDm25H1_001550900.3,TcDm25H1_001552200.1,TcDm25H1_001552200.2,TcDm25H1_001585900.1,TcDm25H1_001585900.2,TcDm25H1_001585900.3,TcDm25H1_001587700.1,TcDm25H1_001590900.1,TcDm25H1_001590900.2,TcDm25H1_001603100.1,TcDm25H1_001605600.1,TcDm25H1_001609000.1,TcDm25H1_001614200.1,TcDm25H1_001621200.1,TcDm25H1_001622400.1,TcDm25H1_001622500.1,TcDm25H1_001636000.1,TcDm25H1_001638900.1,TcDm25H1_001638900.2,TcDm25H1_001664400.1;ortholog_cluster=OG0000003;product=term%3Dhypothetical protein%2C conserved
TcDm25_Chr01_H1	AUGUSTUS	gene	115856	116350	1	+	.	ID=TcDm25H1_000010400
TcDm25_Chr01_H1	AUGUSTUS	mRNA	115856	116350	1	+	.	ID=TcDm25H1_000010400.1;Parent=TcDm25H1_000010400
TcDm25_Chr01_H1	AUGUSTUS	CDS	115856	116350	1	+	0	ID=TcDm25H1_000010400.1:CDS:1;Parent=TcDm25H1_000010400.1
TcDm25_Chr01_H1	.	polypeptide	115856	116350	.	+	.	ID=TcDm25H1_000010400.1:pep;Derives_from=TcDm25H1_000010400.1;orthologous_to=TcDm25H1_000125700.3,TcDm25H1_000309900.1,TcDm25H1_000309900.2,TcDm25H1_000312200.1,TcDm25H1_000312200.2,TcDm25H1_000314200.1,TcDm25H1_000314200.2,TcDm25H1_000321100.1,TcDm25H1_000321100.2,TcDm25H1_000321100.3,TcDm25H1_000371600.3,TcDm25H1_000373400.1,TcDm25H1_000415700.1,TcDm25H1_000469000.1,TcDm25H1_000469000.2,TcDm25H1_000624500.2,TcDm25H1_000734900.1,TcDm25H1_000741500.1,TcDm25H1_000885400.1,TcDm25H1_000911500.1,TcDm25H1_000970500.1,TcDm25H1_001095800.1,TcDm25H1_001095800.2,TcDm25H1_001129600.1,TcDm25H1_001129600.2,TcDm25H1_001362800.1,TcDm25H1_001363600.1,TcDm25H1_001608800.1,TcDm25H1_001608800.2,TcDm25H1_001614000.1,TcDm25H1_001614000.2;ortholog_cluster=OG0000044;product=term%3Dhypothetical protein%2C conserved
TcDm25_Chr01_H1	.	polypeptide	117450	118568	.	-	.	ID=TcDm25H1_000010500.1:pep;Derives_from=TcDm25H1_000010500.1;orthologous_to=TcDm25H1_000010500.2,TcDm25H1_000010500.3,TcDm25H1_000010500.4,TcDm25H1_000031200.1,TcDm25H1_000031200.2,TcDm25H1_000116100.1,TcDm25H1_000116100.2,TcDm25H1_000116100.3,TcDm25H1_000116100.4,TcDm25H1_000116200.1,TcDm25H1_000116300.1,TcDm25H1_000193800.1,TcDm25H1_000214600.1,TcDm25H1_000214600.2,TcDm25H1_000245300.1,TcDm25H1_000245700.1,TcDm25H1_000245700.2,TcDm25H1_000245700.3,TcDm25H1_000245700.4,TcDm25H1_000245700.5,TcDm25H1_000324900.1,TcDm25H1_000325000.1,TcDm25H1_000336700.1,TcDm25H1_000336800.1,TcDm25H1_000336800.2,TcDm25H1_000336800.3,TcDm25H1_000363700.1,TcDm25H1_000363800.1,TcDm25H1_000363900.1,TcDm25H1_000364200.1,TcDm25H1_000364300.1,TcDm25H1_000364400.1,TcDm25H1_000364400.2,TcDm25H1_000364700.1,TcDm25H1_000364800.1,TcDm25H1_000364800.2,TcDm25H1_000364800.3,TcDm25H1_000364800.4,TcDm25H1_000365100.1,TcDm25H1_000365200.1,TcDm25H1_000365200.2,TcDm25H1_000381200.1,TcDm25H1_000395900.1,TcDm25H1_000407900.1,TcDm25H1_000407900.2,TcDm25H1_000407900.3,TcDm25H1_000415800.1,TcDm25H1_000415800.2,TcDm25H1_000415800.3,TcDm25H1_000420100.1,TcDm25H1_000420300.1,TcDm25H1_000420400.1,TcDm25H1_000420500.1,TcDm25H1_000420600.1,TcDm25H1_000420700.1,TcDm25H1_000420800.1,TcDm25H1_000420900.1,TcDm25H1_000421000.1,TcDm25H1_000421200.1,TcDm25H1_000421300.1,TcDm25H1_000421700.1,TcDm25H1_000421800.1,TcDm25H1_000421800.2,TcDm25H1_000422100.1,TcDm25H1_000422300.1,TcDm25H1_000422300.2,TcDm25H1_000422900.1,TcDm25H1_000423000.1,TcDm25H1_000423000.2,TcDm25H1_000423300.1,TcDm25H1_000423600.1,TcDm25H1_000423700.1,TcDm25H1_000423800.1,TcDm25H1_000423900.1,TcDm25H1_000424000.1,TcDm25H1_000424100.1,TcDm25H1_000424200.1,TcDm25H1_000424300.1,TcDm25H1_000424400.1,TcDm25H1_000445800.2,TcDm25H1_000445800.3,TcDm25H1_000445900.1,TcDm25H1_000446000.1,TcDm25H1_000448300.1,TcDm25H1_000448300.2,TcDm25H1_000448300.3,TcDm25H1_000448400.1,TcDm25H1_000448400.2,TcDm25H1_000448400.3,TcDm25H1_000448400.4,TcDm25H1_000448400.5,TcDm25H1_000448400.6,TcDm25H1_000448400.7,TcDm25H1_000448500.1,TcDm25H1_000490000.1,TcDm25H1_000492400.1,TcDm25H1_000492400.2,TcDm25H1_000492400.3,TcDm25H1_000494000.1,TcDm25H1_000512900.1,TcDm25H1_000557100.1,TcDm25H1_000557100.2,TcDm25H1_000627100.1,TcDm25H1_000627100.2,TcDm25H1_000627100.3,TcDm25H1_000637100.1,TcDm25H1_000639300.1,TcDm25H1_000639300.2,TcDm25H1_000640900.1,TcDm25H1_000641000.1,TcDm25H1_000641100.1,TcDm25H1_000668200.1,TcDm25H1_000668200.2,TcDm25H1_000668200.3,TcDm25H1_000677500.1,TcDm25H1_000704800.1,TcDm25H1_000705200.1,TcDm25H1_000705200.2,TcDm25H1_000726800.1,TcDm25H1_000733200.1,TcDm25H1_000733200.2,TcDm25H1_000733300.1,TcDm25H1_000733300.2,TcDm25H1_000733300.3,TcDm25H1_000738100.1,TcDm25H1_000738200.1,TcDm25H1_000738200.2,TcDm25H1_000738200.3,TcDm25H1_000740300.1,TcDm25H1_000740400.1,TcDm25H1_000740400.2,TcDm25H1_000742900.1,TcDm25H1_000743000.1,TcDm25H1_000743100.1,TcDm25H1_000743100.2,TcDm25H1_000770100.1,TcDm25H1_000770200.1,TcDm25H1_000869900.1,TcDm25H1_000869900.2,TcDm25H1_000870000.1,TcDm25H1_000870000.2,TcDm25H1_000882500.1,TcDm25H1_000882500.2,TcDm25H1_000882500.3,TcDm25H1_000882800.1,TcDm25H1_000882800.2,TcDm25H1_000882800.3,TcDm25H1_000882800.4,TcDm25H1_000882800.5,TcDm25H1_000954200.1,TcDm25H1_000954200.2,TcDm25H1_000973300.1,TcDm25H1_000973300.2,TcDm25H1_000974000.1,TcDm25H1_000974000.2,TcDm25H1_000974000.3,TcDm25H1_000974000.4,TcDm25H1_000995900.1,TcDm25H1_000996000.1,TcDm25H1_000996100.1,TcDm25H1_001000500.1,TcDm25H1_001000500.2,TcDm25H1_001054900.1,TcDm25H1_001065300.1,TcDm25H1_001065400.1,TcDm25H1_001088200.1,TcDm25H1_001088300.1,TcDm25H1_001088300.2,TcDm25H1_001177400.1,TcDm25H1_001224000.1,TcDm25H1_001224000.2,TcDm25H1_001224100.1,TcDm25H1_001224800.1,TcDm25H1_001224900.1,TcDm25H1_001225300.1,TcDm25H1_001225400.1,TcDm25H1_001225500.1,TcDm25H1_001225600.1,TcDm25H1_001225700.1,TcDm25H1_001225700.2,TcDm25H1_001240500.1,TcDm25H1_001267300.1,TcDm25H1_001267400.1,TcDm25H1_001267400.2,TcDm25H1_001268600.1,TcDm25H1_001268700.1,TcDm25H1_001269500.1,TcDm25H1_001269600.1,TcDm25H1_001269800.1,TcDm25H1_001270400.1,TcDm25H1_001270500.1,TcDm25H1_001270600.1,TcDm25H1_001270600.2,TcDm25H1_001270700.1,TcDm25H1_001270900.1,TcDm25H1_001276400.1,TcDm25H1_001276500.1,TcDm25H1_001276600.1,TcDm25H1_001277600.1,TcDm25H1_001321700.1,TcDm25H1_001321700.2,TcDm25H1_001321700.3,TcDm25H1_001321700.4,TcDm25H1_001327100.1,TcDm25H1_001327100.2,TcDm25H1_001356200.1,TcDm25H1_001356200.2,TcDm25H1_001357900.1,TcDm25H1_001358000.1,TcDm25H1_001379200.1,TcDm25H1_001379300.1,TcDm25H1_001379300.2,TcDm25H1_001380400.1,TcDm25H1_001380400.2,TcDm25H1_001401900.1,TcDm25H1_001401900.2,TcDm25H1_001401900.3,TcDm25H1_001401900.4,TcDm25H1_001401900.5,TcDm25H1_001401900.6,TcDm25H1_001402400.1,TcDm25H1_001403000.1,TcDm25H1_001403000.2,TcDm25H1_001403100.1,TcDm25H1_001403200.1,TcDm25H1_001427000.1,TcDm25H1_001427000.2,TcDm25H1_001442500.1,TcDm25H1_001442500.2,TcDm25H1_001450000.1,TcDm25H1_001450000.2,TcDm25H1_001450100.1,TcDm25H1_001450100.2,TcDm25H1_001462100.1,TcDm25H1_001462100.2,TcDm25H1_001471300.1,TcDm25H1_001471400.1,TcDm25H1_001474800.1,TcDm25H1_001474900.1,TcDm25H1_001475000.1,TcDm25H1_001475000.2,TcDm25H1_001475000.3,TcDm25H1_001475000.4,TcDm25H1_001489400.1,TcDm25H1_001489500.1,TcDm25H1_001489500.2,TcDm25H1_001489500.3,TcDm25H1_001497400.1,TcDm25H1_001518600.1,TcDm25H1_001518700.1,TcDm25H1_001518800.1,TcDm25H1_001518800.2,TcDm25H1_001523200.1,TcDm25H1_001523200.2,TcDm25H1_001523200.3,TcDm25H1_001524700.1,TcDm25H1_001524700.2,TcDm25H1_001524800.1,TcDm25H1_001528300.1,TcDm25H1_001546000.1,TcDm25H1_001546000.2,TcDm25H1_001546000.3,TcDm25H1_001546000.4,TcDm25H1_001557900.1,TcDm25H1_001557900.2,TcDm25H1_001587000.1,TcDm25H1_001587000.2,TcDm25H1_001587100.1,TcDm25H1_001587100.2,TcDm25H1_001587900.1,TcDm25H1_001587900.2,TcDm25H1_001588000.1,TcDm25H1_001588000.2,TcDm25H1_001589900.1,TcDm25H1_001635700.1,TcDm25H1_001635700.2,TcDm25H1_001667000.1,TcDm25H1_001667000.2,TcDm25H1_001667100.1,TcDm25H1_001667200.1,TcDm25H1_001668700.1,TcDm25H1_001668700.2,TcDm25H1_001668700.3,TcDm25H1_001668800.1,TcDm25H1_001668800.2,TcDm25H1_001668800.3,TcDm25H1_001668800.4,TcDm25H1_001669200.1,TcDm25H1_001669300.1,TcDm25H1_001669300.2,TcDm25H1_001669400.1,TcDm25H1_001671800.1,TcDm25H1_001671800.2,TcDm25H1_001671900.1,TcDm25H1_001672000.1,TcDm25H1_001672000.2,TcDm25H1_001673000.1,TcDm25H1_001673000.2,TcDm25H1_001673100.1,TcDm25H1_001678400.1,TcDm25H1_001678400.2,TcDm25H1_001678400.3,TcDm25H1_001678400.4,TcDm25H1_001684100.1,TcDm25H1_001684100.2,TcDm25H1_001684100.3,TcDm25H1_001684100.4,TcDm25H1_001685700.1,TcDm25H1_001685700.2,TcDm25H1_001685700.3,TcDm25H1_001687000.1,TcDm25H1_001687000.2,TcDm25H1_001691000.1,TcDm25H1_001691000.2,TcDm25H1_001695700.1,TcDm25H1_001695700.2,TcDm25H1_001695800.1,TcDm25H1_001698400.1,TcDm25H1_001698500.1,TcDm25H1_001698500.2,TcDm25H1_001701000.1,TcDm25H1_001706800.1,TcDm25H1_001706800.2,TcDm25H1_001706900.1,TcDm25H1_001706900.2,TcDm25H1_001707600.1,TcDm25H1_001707600.2,TcDm25H1_001707700.1,TcDm25H1_001708600.1,TcDm25H1_001708600.2,TcDm25H1_001710500.1,TcDm25H1_001710500.2,TcDm25H1_001710700.1,TcDm25H1_001711100.1,TcDm25H1_001711100.2,TcDm25H1_001711200.1,TcDm25H1_001711300.1,TcDm25H1_001718500.1,TcDm25H1_001721300.1,TcDm25H1_001721300.2,TcCLB.509707.25_mRNA;ortholog_cluster=OG0000000;product=term%3Dhypothetical protein%2C conserved
TcDm25_Chr01_H1	.	polypeptide	117450	119462	.	-	.	ID=TcDm25H1_000010500.2:pep;Derives_from=TcDm25H1_000010500.2;orthologous_to=TcDm25H1_000010500.1,TcDm25H1_000010500.3,TcDm25H1_000010500.4,TcDm25H1_000031200.1,TcDm25H1_000031200.2,TcDm25H1_000116100.1,TcDm25H1_000116100.2,TcDm25H1_000116100.3,TcDm25H1_000116100.4,TcDm25H1_000116200.1,TcDm25H1_000116300.1,TcDm25H1_000193800.1,TcDm25H1_000214600.1,TcDm25H1_000214600.2,TcDm25H1_000245300.1,TcDm25H1_000245700.1,TcDm25H1_000245700.2,TcDm25H1_000245700.3,TcDm25H1_000245700.4,TcDm25H1_000245700.5,TcDm25H1_000324900.1,TcDm25H1_000325000.1,TcDm25H1_000336700.1,TcDm25H1_000336800.1,TcDm25H1_000336800.2,TcDm25H1_000336800.3,TcDm25H1_000363700.1,TcDm25H1_000363800.1,TcDm25H1_000363900.1,TcDm25H1_000364200.1,TcDm25H1_000364300.1,TcDm25H1_000364400.1,TcDm25H1_000364400.2,TcDm25H1_000364700.1,TcDm25H1_000364800.1,TcDm25H1_000364800.2,TcDm25H1_000364800.3,TcDm25H1_000364800.4,TcDm25H1_000365100.1,TcDm25H1_000365200.1,TcDm25H1_000365200.2,TcDm25H1_000381200.1,TcDm25H1_000395900.1,TcDm25H1_000407900.1,TcDm25H1_000407900.2,TcDm25H1_000407900.3,TcDm25H1_000415800.1,TcDm25H1_000415800.2,TcDm25H1_000415800.3,TcDm25H1_000420100.1,TcDm25H1_000420300.1,TcDm25H1_000420400.1,TcDm25H1_000420500.1,TcDm25H1_000420600.1,TcDm25H1_000420700.1,TcDm25H1_000420800.1,TcDm25H1_000420900.1,TcDm25H1_000421000.1,TcDm25H1_000421200.1,TcDm25H1_000421300.1,TcDm25H1_000421700.1,TcDm25H1_000421800.1,TcDm25H1_000421800.2,TcDm25H1_000422100.1,TcDm25H1_000422300.1,TcDm25H1_000422300.2,TcDm25H1_000422900.1,TcDm25H1_000423000.1,TcDm25H1_000423000.2,TcDm25H1_000423300.1,TcDm25H1_000423600.1,TcDm25H1_000423700.1,TcDm25H1_000423800.1,TcDm25H1_000423900.1,TcDm25H1_000424000.1,TcDm25H1_000424100.1,TcDm25H1_000424200.1,TcDm25H1_000424300.1,TcDm25H1_000424400.1,TcDm25H1_000445800.2,TcDm25H1_000445800.3,TcDm25H1_000445900.1,TcDm25H1_000446000.1,TcDm25H1_000448300.1,TcDm25H1_000448300.2,TcDm25H1_000448300.3,TcDm25H1_000448400.1,TcDm25H1_000448400.2,TcDm25H1_000448400.3,TcDm25H1_000448400.4,TcDm25H1_000448400.5,TcDm25H1_000448400.6,TcDm25H1_000448400.7,TcDm25H1_000448500.1,TcDm25H1_000490000.1,TcDm25H1_000492400.1,TcDm25H1_000492400.2,TcDm25H1_000492400.3,TcDm25H1_000494000.1,TcDm25H1_000512900.1,TcDm25H1_000557100.1,TcDm25H1_000557100.2,TcDm25H1_000627100.1,TcDm25H1_000627100.2,TcDm25H1_000627100.3,TcDm25H1_000637100.1,TcDm25H1_000639300.1,TcDm25H1_000639300.2,TcDm25H1_000640900.1,TcDm25H1_000641000.1,TcDm25H1_000641100.1,TcDm25H1_000668200.1,TcDm25H1_000668200.2,TcDm25H1_000668200.3,TcDm25H1_000677500.1,TcDm25H1_000704800.1,TcDm25H1_000705200.1,TcDm25H1_000705200.2,TcDm25H1_000726800.1,TcDm25H1_000733200.1,TcDm25H1_000733200.2,TcDm25H1_000733300.1,TcDm25H1_000733300.2,TcDm25H1_000733300.3,TcDm25H1_000738100.1,TcDm25H1_000738200.1,TcDm25H1_000738200.2,TcDm25H1_000738200.3,TcDm25H1_000740300.1,TcDm25H1_000740400.1,TcDm25H1_000740400.2,TcDm25H1_000742900.1,TcDm25H1_000743000.1,TcDm25H1_000743100.1,TcDm25H1_000743100.2,TcDm25H1_000770100.1,TcDm25H1_000770200.1,TcDm25H1_000869900.1,TcDm25H1_000869900.2,TcDm25H1_000870000.1,TcDm25H1_000870000.2,TcDm25H1_000882500.1,TcDm25H1_000882500.2,TcDm25H1_000882500.3,TcDm25H1_000882800.1,TcDm25H1_000882800.2,TcDm25H1_000882800.3,TcDm25H1_000882800.4,TcDm25H1_000882800.5,TcDm25H1_000954200.1,TcDm25H1_000954200.2,TcDm25H1_000973300.1,TcDm25H1_000973300.2,TcDm25H1_000974000.1,TcDm25H1_000974000.2,TcDm25H1_000974000.3,TcDm25H1_000974000.4,TcDm25H1_000995900.1,TcDm25H1_000996000.1,TcDm25H1_000996100.1,TcDm25H1_001000500.1,TcDm25H1_001000500.2,TcDm25H1_001054900.1,TcDm25H1_001065300.1,TcDm25H1_001065400.1,TcDm25H1_001088200.1,TcDm25H1_001088300.1,TcDm25H1_001088300.2,TcDm25H1_001177400.1,TcDm25H1_001224000.1,TcDm25H1_001224000.2,TcDm25H1_001224100.1,TcDm25H1_001224800.1,TcDm25H1_001224900.1,TcDm25H1_001225300.1,TcDm25H1_001225400.1,TcDm25H1_001225500.1,TcDm25H1_001225600.1,TcDm25H1_001225700.1,TcDm25H1_001225700.2,TcDm25H1_001240500.1,TcDm25H1_001267300.1,TcDm25H1_001267400.1,TcDm25H1_001267400.2,TcDm25H1_001268600.1,TcDm25H1_001268700.1,TcDm25H1_001269500.1,TcDm25H1_001269600.1,TcDm25H1_001269800.1,TcDm25H1_001270400.1,TcDm25H1_001270500.1,TcDm25H1_001270600.1,TcDm25H1_001270600.2,TcDm25H1_001270700.1,TcDm25H1_001270900.1,TcDm25H1_001276400.1,TcDm25H1_001276500.1,TcDm25H1_001276600.1,TcDm25H1_001277600.1,TcDm25H1_001321700.1,TcDm25H1_001321700.2,TcDm25H1_001321700.3,TcDm25H1_001321700.4,TcDm25H1_001327100.1,TcDm25H1_001327100.2,TcDm25H1_001356200.1,TcDm25H1_001356200.2,TcDm25H1_001357900.1,TcDm25H1_001358000.1,TcDm25H1_001379200.1,TcDm25H1_001379300.1,TcDm25H1_001379300.2,TcDm25H1_001380400.1,TcDm25H1_001380400.2,TcDm25H1_001401900.1,TcDm25H1_001401900.2,TcDm25H1_001401900.3,TcDm25H1_001401900.4,TcDm25H1_001401900.5,TcDm25H1_001401900.6,TcDm25H1_001402400.1,TcDm25H1_001403000.1,TcDm25H1_001403000.2,TcDm25H1_001403100.1,TcDm25H1_001403200.1,TcDm25H1_001427000.1,TcDm25H1_001427000.2,TcDm25H1_001442500.1,TcDm25H1_001442500.2,TcDm25H1_001450000.1,TcDm25H1_001450000.2,TcDm25H1_001450100.1,TcDm25H1_001450100.2,TcDm25H1_001462100.1,TcDm25H1_001462100.2,TcDm25H1_001471300.1,TcDm25H1_001471400.1,TcDm25H1_001474800.1,TcDm25H1_001474900.1,TcDm25H1_001475000.1,TcDm25H1_001475000.2,TcDm25H1_001475000.3,TcDm25H1_001475000.4,TcDm25H1_001489400.1,TcDm25H1_001489500.1,TcDm25H1_001489500.2,TcDm25H1_001489500.3,TcDm25H1_001497400.1,TcDm25H1_001518600.1,TcDm25H1_001518700.1,TcDm25H1_001518800.1,TcDm25H1_001518800.2,TcDm25H1_001523200.1,TcDm25H1_001523200.2,TcDm25H1_001523200.3,TcDm25H1_001524700.1,TcDm25H1_001524700.2,TcDm25H1_001524800.1,TcDm25H1_001528300.1,TcDm25H1_001546000.1,TcDm25H1_001546000.2,TcDm25H1_001546000.3,TcDm25H1_001546000.4,TcDm25H1_001557900.1,TcDm25H1_001557900.2,TcDm25H1_001587000.1,TcDm25H1_001587000.2,TcDm25H1_001587100.1,TcDm25H1_001587100.2,TcDm25H1_001587900.1,TcDm25H1_001587900.2,TcDm25H1_001588000.1,TcDm25H1_001588000.2,TcDm25H1_001589900.1,TcDm25H1_001635700.1,TcDm25H1_001635700.2,TcDm25H1_001667000.1,TcDm25H1_001667000.2,TcDm25H1_001667100.1,TcDm25H1_001667200.1,TcDm25H1_001668700.1,TcDm25H1_001668700.2,TcDm25H1_001668700.3,TcDm25H1_001668800.1,TcDm25H1_001668800.2,TcDm25H1_001668800.3,TcDm25H1_001668800.4,TcDm25H1_001669200.1,TcDm25H1_001669300.1,TcDm25H1_001669300.2,TcDm25H1_001669400.1,TcDm25H1_001671800.1,TcDm25H1_001671800.2,TcDm25H1_001671900.1,TcDm25H1_001672000.1,TcDm25H1_001672000.2,TcDm25H1_001673000.1,TcDm25H1_001673000.2,TcDm25H1_001673100.1,TcDm25H1_001678400.1,TcDm25H1_001678400.2,TcDm25H1_001678400.3,TcDm25H1_001678400.4,TcDm25H1_001684100.1,TcDm25H1_001684100.2,TcDm25H1_001684100.3,TcDm25H1_001684100.4,TcDm25H1_001685700.1,TcDm25H1_001685700.2,TcDm25H1_001685700.3,TcDm25H1_001687000.1,TcDm25H1_001687000.2,TcDm25H1_001691000.1,TcDm25H1_001691000.2,TcDm25H1_001695700.1,TcDm25H1_001695700.2,TcDm25H1_001695800.1,TcDm25H1_001698400.1,TcDm25H1_001698500.1,TcDm25H1_001698500.2,TcDm25H1_001701000.1,TcDm25H1_001706800.1,TcDm25H1_001706800.2,TcDm25H1_001706900.1,TcDm25H1_001706900.2,TcDm25H1_001707600.1,TcDm25H1_001707600.2,TcDm25H1_001707700.1,TcDm25H1_001708600.1,TcDm25H1_001708600.2,TcDm25H1_001710500.1,TcDm25H1_001710500.2,TcDm25H1_001710700.1,TcDm25H1_001711100.1,TcDm25H1_001711100.2,TcDm25H1_001711200.1,TcDm25H1_001711300.1,TcDm25H1_001718500.1,TcDm25H1_001721300.1,TcDm25H1_001721300.2,TcCLB.509707.25_mRNA;ortholog_cluster=OG0000000;product=term%3DRNase H%2C putative%3Bevidence%3DIEA%3Bwith%3DPfam:PF00075;Ontology_term=GO:0003676,GO:0004523
TcDm25_Chr01_H1	Pfam	protein_match	118335	118742	.	-	.	Parent=TcDm25H1_000010500.2:pep;Name=PF00075;signature_desc=RNase H;Ontology_term=GO:0003676,GO:0004523
TcDm25_Chr01_H1	.	polypeptide	117450	119693	.	-	.	ID=TcDm25H1_000010500.3:pep;Derives_from=TcDm25H1_000010500.3;orthologous_to=TcDm25H1_000010500.1,TcDm25H1_000010500.2,TcDm25H1_000010500.4,TcDm25H1_000031200.1,TcDm25H1_000031200.2,TcDm25H1_000116100.1,TcDm25H1_000116100.2,TcDm25H1_000116100.3,TcDm25H1_000116100.4,TcDm25H1_000116200.1,TcDm25H1_000116300.1,TcDm25H1_000193800.1,TcDm25H1_000214600.1,TcDm25H1_000214600.2,TcDm25H1_000245300.1,TcDm25H1_000245700.1,TcDm25H1_000245700.2,TcDm25H1_000245700.3,TcDm25H1_000245700.4,TcDm25H1_000245700.5,TcDm25H1_000324900.1,TcDm25H1_000325000.1,TcDm25H1_000336700.1,TcDm25H1_000336800.1,TcDm25H1_000336800.2,TcDm25H1_000336800.3,TcDm25H1_000363700.1,TcDm25H1_000363800.1,TcDm25H1_000363900.1,TcDm25H1_000364200.1,TcDm25H1_000364300.1,TcDm25H1_000364400.1,TcDm25H1_000364400.2,TcDm25H1_000364700.1,TcDm25H1_000364800.1,TcDm25H1_000364800.2,TcDm25H1_000364800.3,TcDm25H1_000364800.4,TcDm25H1_000365100.1,TcDm25H1_000365200.1,TcDm25H1_000365200.2,TcDm25H1_000381200.1,TcDm25H1_000395900.1,TcDm25H1_000407900.1,TcDm25H1_000407900.2,TcDm25H1_000407900.3,TcDm25H1_000415800.1,TcDm25H1_000415800.2,TcDm25H1_000415800.3,TcDm25H1_000420100.1,TcDm25H1_000420300.1,TcDm25H1_000420400.1,TcDm25H1_000420500.1,TcDm25H1_000420600.1,TcDm25H1_000420700.1,TcDm25H1_000420800.1,TcDm25H1_000420900.1,TcDm25H1_000421000.1,TcDm25H1_000421200.1,TcDm25H1_000421300.1,TcDm25H1_000421700.1,TcDm25H1_000421800.1,TcDm25H1_000421800.2,TcDm25H1_000422100.1,TcDm25H1_000422300.1,TcDm25H1_000422300.2,TcDm25H1_000422900.1,TcDm25H1_000423000.1,TcDm25H1_000423000.2,TcDm25H1_000423300.1,TcDm25H1_000423600.1,TcDm25H1_000423700.1,TcDm25H1_000423800.1,TcDm25H1_000423900.1,TcDm25H1_000424000.1,TcDm25H1_000424100.1,TcDm25H1_000424200.1,TcDm25H1_000424300.1,TcDm25H1_000424400.1,TcDm25H1_000445800.2,TcDm25H1_000445800.3,TcDm25H1_000445900.1,TcDm25H1_000446000.1,TcDm25H1_000448300.1,TcDm25H1_000448300.2,TcDm25H1_000448300.3,TcDm25H1_000448400.1,TcDm25H1_000448400.2,TcDm25H1_000448400.3,TcDm25H1_000448400.4,TcDm25H1_000448400.5,TcDm25H1_000448400.6,TcDm25H1_000448400.7,TcDm25H1_000448500.1,TcDm25H1_000490000.1,TcDm25H1_000492400.1,TcDm25H1_000492400.2,TcDm25H1_000492400.3,TcDm25H1_000494000.1,TcDm25H1_000512900.1,TcDm25H1_000557100.1,TcDm25H1_000557100.2,TcDm25H1_000627100.1,TcDm25H1_000627100.2,TcDm25H1_000627100.3,TcDm25H1_000637100.1,TcDm25H1_000639300.1,TcDm25H1_000639300.2,TcDm25H1_000640900.1,TcDm25H1_000641000.1,TcDm25H1_000641100.1,TcDm25H1_000668200.1,TcDm25H1_000668200.2,TcDm25H1_000668200.3,TcDm25H1_000677500.1,TcDm25H1_000704800.1,TcDm25H1_000705200.1,TcDm25H1_000705200.2,TcDm25H1_000726800.1,TcDm25H1_000733200.1,TcDm25H1_000733200.2,TcDm25H1_000733300.1,TcDm25H1_000733300.2,TcDm25H1_000733300.3,TcDm25H1_000738100.1,TcDm25H1_000738200.1,TcDm25H1_000738200.2,TcDm25H1_000738200.3,TcDm25H1_000740300.1,TcDm25H1_000740400.1,TcDm25H1_000740400.2,TcDm25H1_000742900.1,TcDm25H1_000743000.1,TcDm25H1_000743100.1,TcDm25H1_000743100.2,TcDm25H1_000770100.1,TcDm25H1_000770200.1,TcDm25H1_000869900.1,TcDm25H1_000869900.2,TcDm25H1_000870000.1,TcDm25H1_000870000.2,TcDm25H1_000882500.1,TcDm25H1_000882500.2,TcDm25H1_000882500.3,TcDm25H1_000882800.1,TcDm25H1_000882800.2,TcDm25H1_000882800.3,TcDm25H1_000882800.4,TcDm25H1_000882800.5,TcDm25H1_000954200.1,TcDm25H1_000954200.2,TcDm25H1_000973300.1,TcDm25H1_000973300.2,TcDm25H1_000974000.1,TcDm25H1_000974000.2,TcDm25H1_000974000.3,TcDm25H1_000974000.4,TcDm25H1_000995900.1,TcDm25H1_000996000.1,TcDm25H1_000996100.1,TcDm25H1_001000500.1,TcDm25H1_001000500.2,TcDm25H1_001054900.1,TcDm25H1_001065300.1,TcDm25H1_001065400.1,TcDm25H1_001088200.1,TcDm25H1_001088300.1,TcDm25H1_001088300.2,TcDm25H1_001177400.1,TcDm25H1_001224000.1,TcDm25H1_001224000.2,TcDm25H1_001224100.1,TcDm25H1_001224800.1,TcDm25H1_001224900.1,TcDm25H1_001225300.1,TcDm25H1_001225400.1,TcDm25H1_001225500.1,TcDm25H1_001225600.1,TcDm25H1_001225700.1,TcDm25H1_001225700.2,TcDm25H1_001240500.1,TcDm25H1_001267300.1,TcDm25H1_001267400.1,TcDm25H1_001267400.2,TcDm25H1_001268600.1,TcDm25H1_001268700.1,TcDm25H1_001269500.1,TcDm25H1_001269600.1,TcDm25H1_001269800.1,TcDm25H1_001270400.1,TcDm25H1_001270500.1,TcDm25H1_001270600.1,TcDm25H1_001270600.2,TcDm25H1_001270700.1,TcDm25H1_001270900.1,TcDm25H1_001276400.1,TcDm25H1_001276500.1,TcDm25H1_001276600.1,TcDm25H1_001277600.1,TcDm25H1_001321700.1,TcDm25H1_001321700.2,TcDm25H1_001321700.3,TcDm25H1_001321700.4,TcDm25H1_001327100.1,TcDm25H1_001327100.2,TcDm25H1_001356200.1,TcDm25H1_001356200.2,TcDm25H1_001357900.1,TcDm25H1_001358000.1,TcDm25H1_001379200.1,TcDm25H1_001379300.1,TcDm25H1_001379300.2,TcDm25H1_001380400.1,TcDm25H1_001380400.2,TcDm25H1_001401900.1,TcDm25H1_001401900.2,TcDm25H1_001401900.3,TcDm25H1_001401900.4,TcDm25H1_001401900.5,TcDm25H1_001401900.6,TcDm25H1_001402400.1,TcDm25H1_001403000.1,TcDm25H1_001403000.2,TcDm25H1_001403100.1,TcDm25H1_001403200.1,TcDm25H1_001427000.1,TcDm25H1_001427000.2,TcDm25H1_001442500.1,TcDm25H1_001442500.2,TcDm25H1_001450000.1,TcDm25H1_001450000.2,TcDm25H1_001450100.1,TcDm25H1_001450100.2,TcDm25H1_001462100.1,TcDm25H1_001462100.2,TcDm25H1_001471300.1,TcDm25H1_001471400.1,TcDm25H1_001474800.1,TcDm25H1_001474900.1,TcDm25H1_001475000.1,TcDm25H1_001475000.2,TcDm25H1_001475000.3,TcDm25H1_001475000.4,TcDm25H1_001489400.1,TcDm25H1_001489500.1,TcDm25H1_001489500.2,TcDm25H1_001489500.3,TcDm25H1_001497400.1,TcDm25H1_001518600.1,TcDm25H1_001518700.1,TcDm25H1_001518800.1,TcDm25H1_001518800.2,TcDm25H1_001523200.1,TcDm25H1_001523200.2,TcDm25H1_001523200.3,TcDm25H1_001524700.1,TcDm25H1_001524700.2,TcDm25H1_001524800.1,TcDm25H1_001528300.1,TcDm25H1_001546000.1,TcDm25H1_001546000.2,TcDm25H1_001546000.3,TcDm25H1_001546000.4,TcDm25H1_001557900.1,TcDm25H1_001557900.2,TcDm25H1_001587000.1,TcDm25H1_001587000.2,TcDm25H1_001587100.1,TcDm25H1_001587100.2,TcDm25H1_001587900.1,TcDm25H1_001587900.2,TcDm25H1_001588000.1,TcDm25H1_001588000.2,TcDm25H1_001589900.1,TcDm25H1_001635700.1,TcDm25H1_001635700.2,TcDm25H1_001667000.1,TcDm25H1_001667000.2,TcDm25H1_001667100.1,TcDm25H1_001667200.1,TcDm25H1_001668700.1,TcDm25H1_001668700.2,TcDm25H1_001668700.3,TcDm25H1_001668800.1,TcDm25H1_001668800.2,TcDm25H1_001668800.3,TcDm25H1_001668800.4,TcDm25H1_001669200.1,TcDm25H1_001669300.1,TcDm25H1_001669300.2,TcDm25H1_001669400.1,TcDm25H1_001671800.1,TcDm25H1_001671800.2,TcDm25H1_001671900.1,TcDm25H1_001672000.1,TcDm25H1_001672000.2,TcDm25H1_001673000.1,TcDm25H1_001673000.2,TcDm25H1_001673100.1,TcDm25H1_001678400.1,TcDm25H1_001678400.2,TcDm25H1_001678400.3,TcDm25H1_001678400.4,TcDm25H1_001684100.1,TcDm25H1_001684100.2,TcDm25H1_001684100.3,TcDm25H1_001684100.4,TcDm25H1_001685700.1,TcDm25H1_001685700.2,TcDm25H1_001685700.3,TcDm25H1_001687000.1,TcDm25H1_001687000.2,TcDm25H1_001691000.1,TcDm25H1_001691000.2,TcDm25H1_001695700.1,TcDm25H1_001695700.2,TcDm25H1_001695800.1,TcDm25H1_001698400.1,TcDm25H1_001698500.1,TcDm25H1_001698500.2,TcDm25H1_001701000.1,TcDm25H1_001706800.1,TcDm25H1_001706800.2,TcDm25H1_001706900.1,TcDm25H1_001706900.2,TcDm25H1_001707600.1,TcDm25H1_001707600.2,TcDm25H1_001707700.1,TcDm25H1_001708600.1,TcDm25H1_001708600.2,TcDm25H1_001710500.1,TcDm25H1_001710500.2,TcDm25H1_001710700.1,TcDm25H1_001711100.1,TcDm25H1_001711100.2,TcDm25H1_001711200.1,TcDm25H1_001711300.1,TcDm25H1_001718500.1,TcDm25H1_001721300.1,TcDm25H1_001721300.2,TcCLB.509707.25_mRNA;ortholog_cluster=OG0000000;product=term%3DRNase H%2C putative%3Bevidence%3DIEA%3Bwith%3DPfam:PF00075;Ontology_term=GO:0003676,GO:0004523
TcDm25_Chr01_H1	Pfam	protein_match	118335	118742	.	-	.	Parent=TcDm25H1_000010500.3:pep;Name=PF00075;signature_desc=RNase H;Ontology_term=GO:0003676,GO:0004523
TcDm25_Chr01_H1	AUGUSTUS	gene	117450	119801	3.62	-	.	ID=TcDm25H1_000010500
TcDm25_Chr01_H1	AUGUSTUS	mRNA	117450	118568	0.9	-	.	ID=TcDm25H1_000010500.1;Parent=TcDm25H1_000010500
TcDm25_Chr01_H1	AUGUSTUS	CDS	117450	118568	0.9	-	0	ID=TcDm25H1_000010500.1:CDS:1;Parent=TcDm25H1_000010500.1
TcDm25_Chr01_H1	AUGUSTUS	mRNA	117450	119462	0.72	-	.	ID=TcDm25H1_000010500.2;Parent=TcDm25H1_000010500
TcDm25_Chr01_H1	AUGUSTUS	CDS	117450	119462	0.72	-	0	ID=TcDm25H1_000010500.2:CDS:1;Parent=TcDm25H1_000010500.2
TcDm25_Chr01_H1	AUGUSTUS	mRNA	117450	119693	1	-	.	ID=TcDm25H1_000010500.3;Parent=TcDm25H1_000010500
TcDm25_Chr01_H1	AUGUSTUS	CDS	117450	119693	1	-	0	ID=TcDm25H1_000010500.3:CDS:1;Parent=TcDm25H1_000010500.3
TcDm25_Chr01_H1	AUGUSTUS	mRNA	117450	119801	1	-	.	ID=TcDm25H1_000010500.4;Parent=TcDm25H1_000010500
TcDm25_Chr01_H1	AUGUSTUS	CDS	117450	119801	1	-	0	ID=TcDm25H1_000010500.4:CDS:1;Parent=TcDm25H1_000010500.4
TcDm25_Chr01_H1	.	polypeptide	117450	119801	.	-	.	ID=TcDm25H1_000010500.4:pep;Derives_from=TcDm25H1_000010500.4;orthologous_to=TcDm25H1_000010500.1,TcDm25H1_000010500.2,TcDm25H1_000010500.3,TcDm25H1_000031200.1,TcDm25H1_000031200.2,TcDm25H1_000116100.1,TcDm25H1_000116100.2,TcDm25H1_000116100.3,TcDm25H1_000116100.4,TcDm25H1_000116200.1,TcDm25H1_000116300.1,TcDm25H1_000193800.1,TcDm25H1_000214600.1,TcDm25H1_000214600.2,TcDm25H1_000245300.1,TcDm25H1_000245700.1,TcDm25H1_000245700.2,TcDm25H1_000245700.3,TcDm25H1_000245700.4,TcDm25H1_000245700.5,TcDm25H1_000324900.1,TcDm25H1_000325000.1,TcDm25H1_000336700.1,TcDm25H1_000336800.1,TcDm25H1_000336800.2,TcDm25H1_000336800.3,TcDm25H1_000363700.1,TcDm25H1_000363800.1,TcDm25H1_000363900.1,TcDm25H1_000364200.1,TcDm25H1_000364300.1,TcDm25H1_000364400.1,TcDm25H1_000364400.2,TcDm25H1_000364700.1,TcDm25H1_000364800.1,TcDm25H1_000364800.2,TcDm25H1_000364800.3,TcDm25H1_000364800.4,TcDm25H1_000365100.1,TcDm25H1_000365200.1,TcDm25H1_000365200.2,TcDm25H1_000381200.1,TcDm25H1_000395900.1,TcDm25H1_000407900.1,TcDm25H1_000407900.2,TcDm25H1_000407900.3,TcDm25H1_000415800.1,TcDm25H1_000415800.2,TcDm25H1_000415800.3,TcDm25H1_000420100.1,TcDm25H1_000420300.1,TcDm25H1_000420400.1,TcDm25H1_000420500.1,TcDm25H1_000420600.1,TcDm25H1_000420700.1,TcDm25H1_000420800.1,TcDm25H1_000420900.1,TcDm25H1_000421000.1,TcDm25H1_000421200.1,TcDm25H1_000421300.1,TcDm25H1_000421700.1,TcDm25H1_000421800.1,TcDm25H1_000421800.2,TcDm25H1_000422100.1,TcDm25H1_000422300.1,TcDm25H1_000422300.2,TcDm25H1_000422900.1,TcDm25H1_000423000.1,TcDm25H1_000423000.2,TcDm25H1_000423300.1,TcDm25H1_000423600.1,TcDm25H1_000423700.1,TcDm25H1_000423800.1,TcDm25H1_000423900.1,TcDm25H1_000424000.1,TcDm25H1_000424100.1,TcDm25H1_000424200.1,TcDm25H1_000424300.1,TcDm25H1_000424400.1,TcDm25H1_000445800.2,TcDm25H1_000445800.3,TcDm25H1_000445900.1,TcDm25H1_000446000.1,TcDm25H1_000448300.1,TcDm25H1_000448300.2,TcDm25H1_000448300.3,TcDm25H1_000448400.1,TcDm25H1_000448400.2,TcDm25H1_000448400.3,TcDm25H1_000448400.4,TcDm25H1_000448400.5,TcDm25H1_000448400.6,TcDm25H1_000448400.7,TcDm25H1_000448500.1,TcDm25H1_000490000.1,TcDm25H1_000492400.1,TcDm25H1_000492400.2,TcDm25H1_000492400.3,TcDm25H1_000494000.1,TcDm25H1_000512900.1,TcDm25H1_000557100.1,TcDm25H1_000557100.2,TcDm25H1_000627100.1,TcDm25H1_000627100.2,TcDm25H1_000627100.3,TcDm25H1_000637100.1,TcDm25H1_000639300.1,TcDm25H1_000639300.2,TcDm25H1_000640900.1,TcDm25H1_000641000.1,TcDm25H1_000641100.1,TcDm25H1_000668200.1,TcDm25H1_000668200.2,TcDm25H1_000668200.3,TcDm25H1_000677500.1,TcDm25H1_000704800.1,TcDm25H1_000705200.1,TcDm25H1_000705200.2,TcDm25H1_000726800.1,TcDm25H1_000733200.1,TcDm25H1_000733200.2,TcDm25H1_000733300.1,TcDm25H1_000733300.2,TcDm25H1_000733300.3,TcDm25H1_000738100.1,TcDm25H1_000738200.1,TcDm25H1_000738200.2,TcDm25H1_000738200.3,TcDm25H1_000740300.1,TcDm25H1_000740400.1,TcDm25H1_000740400.2,TcDm25H1_000742900.1,TcDm25H1_000743000.1,TcDm25H1_000743100.1,TcDm25H1_000743100.2,TcDm25H1_000770100.1,TcDm25H1_000770200.1,TcDm25H1_000869900.1,TcDm25H1_000869900.2,TcDm25H1_000870000.1,TcDm25H1_000870000.2,TcDm25H1_000882500.1,TcDm25H1_000882500.2,TcDm25H1_000882500.3,TcDm25H1_000882800.1,TcDm25H1_000882800.2,TcDm25H1_000882800.3,TcDm25H1_000882800.4,TcDm25H1_000882800.5,TcDm25H1_000954200.1,TcDm25H1_000954200.2,TcDm25H1_000973300.1,TcDm25H1_000973300.2,TcDm25H1_000974000.1,TcDm25H1_000974000.2,TcDm25H1_000974000.3,TcDm25H1_000974000.4,TcDm25H1_000995900.1,TcDm25H1_000996000.1,TcDm25H1_000996100.1,TcDm25H1_001000500.1,TcDm25H1_001000500.2,TcDm25H1_001054900.1,TcDm25H1_001065300.1,TcDm25H1_001065400.1,TcDm25H1_001088200.1,TcDm25H1_001088300.1,TcDm25H1_001088300.2,TcDm25H1_001177400.1,TcDm25H1_001224000.1,TcDm25H1_001224000.2,TcDm25H1_001224100.1,TcDm25H1_001224800.1,TcDm25H1_001224900.1,TcDm25H1_001225300.1,TcDm25H1_001225400.1,TcDm25H1_001225500.1,TcDm25H1_001225600.1,TcDm25H1_001225700.1,TcDm25H1_001225700.2,TcDm25H1_001240500.1,TcDm25H1_001267300.1,TcDm25H1_001267400.1,TcDm25H1_001267400.2,TcDm25H1_001268600.1,TcDm25H1_001268700.1,TcDm25H1_001269500.1,TcDm25H1_001269600.1,TcDm25H1_001269800.1,TcDm25H1_001270400.1,TcDm25H1_001270500.1,TcDm25H1_001270600.1,TcDm25H1_001270600.2,TcDm25H1_001270700.1,TcDm25H1_001270900.1,TcDm25H1_001276400.1,TcDm25H1_001276500.1,TcDm25H1_001276600.1,TcDm25H1_001277600.1,TcDm25H1_001321700.1,TcDm25H1_001321700.2,TcDm25H1_001321700.3,TcDm25H1_001321700.4,TcDm25H1_001327100.1,TcDm25H1_001327100.2,TcDm25H1_001356200.1,TcDm25H1_001356200.2,TcDm25H1_001357900.1,TcDm25H1_001358000.1,TcDm25H1_001379200.1,TcDm25H1_001379300.1,TcDm25H1_001379300.2,TcDm25H1_001380400.1,TcDm25H1_001380400.2,TcDm25H1_001401900.1,TcDm25H1_001401900.2,TcDm25H1_001401900.3,TcDm25H1_001401900.4,TcDm25H1_001401900.5,TcDm25H1_001401900.6,TcDm25H1_001402400.1,TcDm25H1_001403000.1,TcDm25H1_001403000.2,TcDm25H1_001403100.1,TcDm25H1_001403200.1,TcDm25H1_001427000.1,TcDm25H1_001427000.2,TcDm25H1_001442500.1,TcDm25H1_001442500.2,TcDm25H1_001450000.1,TcDm25H1_001450000.2,TcDm25H1_001450100.1,TcDm25H1_001450100.2,TcDm25H1_001462100.1,TcDm25H1_001462100.2,TcDm25H1_001471300.1,TcDm25H1_001471400.1,TcDm25H1_001474800.1,TcDm25H1_001474900.1,TcDm25H1_001475000.1,TcDm25H1_001475000.2,TcDm25H1_001475000.3,TcDm25H1_001475000.4,TcDm25H1_001489400.1,TcDm25H1_001489500.1,TcDm25H1_001489500.2,TcDm25H1_001489500.3,TcDm25H1_001497400.1,TcDm25H1_001518600.1,TcDm25H1_001518700.1,TcDm25H1_001518800.1,TcDm25H1_001518800.2,TcDm25H1_001523200.1,TcDm25H1_001523200.2,TcDm25H1_001523200.3,TcDm25H1_001524700.1,TcDm25H1_001524700.2,TcDm25H1_001524800.1,TcDm25H1_001528300.1,TcDm25H1_001546000.1,TcDm25H1_001546000.2,TcDm25H1_001546000.3,TcDm25H1_001546000.4,TcDm25H1_001557900.1,TcDm25H1_001557900.2,TcDm25H1_001587000.1,TcDm25H1_001587000.2,TcDm25H1_001587100.1,TcDm25H1_001587100.2,TcDm25H1_001587900.1,TcDm25H1_001587900.2,TcDm25H1_001588000.1,TcDm25H1_001588000.2,TcDm25H1_001589900.1,TcDm25H1_001635700.1,TcDm25H1_001635700.2,TcDm25H1_001667000.1,TcDm25H1_001667000.2,TcDm25H1_001667100.1,TcDm25H1_001667200.1,TcDm25H1_001668700.1,TcDm25H1_001668700.2,TcDm25H1_001668700.3,TcDm25H1_001668800.1,TcDm25H1_001668800.2,TcDm25H1_001668800.3,TcDm25H1_001668800.4,TcDm25H1_001669200.1,TcDm25H1_001669300.1,TcDm25H1_001669300.2,TcDm25H1_001669400.1,TcDm25H1_001671800.1,TcDm25H1_001671800.2,TcDm25H1_001671900.1,TcDm25H1_001672000.1,TcDm25H1_001672000.2,TcDm25H1_001673000.1,TcDm25H1_001673000.2,TcDm25H1_001673100.1,TcDm25H1_001678400.1,TcDm25H1_001678400.2,TcDm25H1_001678400.3,TcDm25H1_001678400.4,TcDm25H1_001684100.1,TcDm25H1_001684100.2,TcDm25H1_001684100.3,TcDm25H1_001684100.4,TcDm25H1_001685700.1,TcDm25H1_001685700.2,TcDm25H1_001685700.3,TcDm25H1_001687000.1,TcDm25H1_001687000.2,TcDm25H1_001691000.1,TcDm25H1_001691000.2,TcDm25H1_001695700.1,TcDm25H1_001695700.2,TcDm25H1_001695800.1,TcDm25H1_001698400.1,TcDm25H1_001698500.1,TcDm25H1_001698500.2,TcDm25H1_001701000.1,TcDm25H1_001706800.1,TcDm25H1_001706800.2,TcDm25H1_001706900.1,TcDm25H1_001706900.2,TcDm25H1_001707600.1,TcDm25H1_001707600.2,TcDm25H1_001707700.1,TcDm25H1_001708600.1,TcDm25H1_001708600.2,TcDm25H1_001710500.1,TcDm25H1_001710500.2,TcDm25H1_001710700.1,TcDm25H1_001711100.1,TcDm25H1_001711100.2,TcDm25H1_001711200.1,TcDm25H1_001711300.1,TcDm25H1_001718500.1,TcDm25H1_001721300.1,TcDm25H1_001721300.2,TcCLB.509707.25_mRNA;ortholog_cluster=OG0000000;product=term%3DReverse transcriptase (RNA-dependent DNA polymerase)/RNase H%2C putative%3Bevidence%3DIEA%3Bwith%3DPfam:PF00078|Pfam:PF00075;Ontology_term=GO:0003676,GO:0004523
TcDm25_Chr01_H1	Pfam	protein_match	118335	118742	.	-	.	Parent=TcDm25H1_000010500.4:pep;Name=PF00075;signature_desc=RNase H;Ontology_term=GO:0003676,GO:0004523
TcDm25_Chr01_H1	Pfam	protein_match	119424	119795	.	-	.	Parent=TcDm25H1_000010500.4:pep;Name=PF00078;signature_desc=Reverse transcriptase (RNA-dependent DNA polymerase)
TcDm25_Chr01_H1	.	pseudogene	123696	124148	597	+	.	ID=TcDm25H1_000010600:pseudogene;has_internal_stop=true;has_frameshift=false;has_stop=true;Target=TcCLB.507429.60:mRNA 3 153;original_prot_length=153
TcDm25_Chr01_H1	.	pseudogenic_transcript	123696	124148	.	+	.	ID=TcDm25H1_000010600.1;Parent=TcDm25H1_000010600:pseudogene
TcDm25_Chr01_H1	.	pseudogenic_exon	123696	124148	.	+	.	ID=TcDm25H1_000010600.1:pseudogenic_exon:1;Parent=TcDm25H1_000010600.1
TcDm25_Chr01_H1	.	polypeptide	123696	124148	.	+	.	ID=TcDm25H1_000010600.1:pep;Derives_from=TcDm25H1_000010600.1;orthologous_to=TcDm25H1_000031100.1,TcDm25H1_000125200.1,TcDm25H1_000214700.1,TcDm25H1_000337000.1,TcDm25H1_000420200.1,TcDm25H1_000593100.1,TcDm25H1_000627200.1,TcDm25H1_000637200.1,TcDm25H1_000641700.1,TcDm25H1_000716600.1,TcDm25H1_000735900.1,TcDm25H1_000744100.1,TcDm25H1_000824800.1,TcDm25H1_001096500.1,TcDm25H1_001222000.1,TcDm25H1_001223900.1,TcDm25H1_001240400.1,TcDm25H1_001294700.1,TcDm25H1_001426900.1,TcDm25H1_001474100.1,TcDm25H1_001485300.1,TcDm25H1_001492400.1,TcDm25H1_001528200.1,TcDm25H1_001700900.1,TcDm25H1_001708500.1,TcDm25H1_001710600.1,TcDm25H1_001718400.1;ortholog_cluster=OG0000066;product=term%3Dhypothetical protein%2C conserved
TcDm25_Chr01_H1	.	pseudogene	126430	126780	583	-	.	ID=TcDm25H1_000010700:pseudogene;has_internal_stop=false;has_frameshift=false;has_stop=true;Target=TcCLB.503767.20:mRNA 1 117;original_prot_length=117
TcDm25_Chr01_H1	.	pseudogenic_transcript	126430	126780	.	-	.	ID=TcDm25H1_000010700.1;Parent=TcDm25H1_000010700:pseudogene
TcDm25_Chr01_H1	.	pseudogenic_exon	126430	126780	.	-	.	ID=TcDm25H1_000010700.1:pseudogenic_exon:1;Parent=TcDm25H1_000010700.1
TcDm25_Chr01_H1	.	polypeptide	126430	126780	.	-	.	ID=TcDm25H1_000010700.1:pep;Derives_from=TcDm25H1_000010700.1;orthologous_to=TcDm25H1_000396000.1,TcDm25H1_000424500.1,TcDm25H1_000640800.1,TcDm25H1_000870100.1,TcDm25H1_001471500.1,TcDm25H1_001474700.1,TcDm25H1_001477900.1,TcDm25H1_001511300.1,TcDm25H1_001518500.1,TcDm25H1_001525000.1,TcDm25H1_001528100.1,TcDm25H1_001545900.1,TcCLB.503767.20_mRNA;ortholog_cluster=OG0000192;product=term%3Dhypothetical protein%2C conserved
TcDm25_Chr01_H1	AUGUSTUS	gene	126864	127133	0.69	-	.	ID=TcDm25H1_000010800
TcDm25_Chr01_H1	AUGUSTUS	mRNA	126864	127133	0.69	-	.	ID=TcDm25H1_000010800.1;Parent=TcDm25H1_000010800
TcDm25_Chr01_H1	AUGUSTUS	CDS	126864	127133	0.69	-	0	ID=TcDm25H1_000010800.1:CDS:1;Parent=TcDm25H1_000010800.1
TcDm25_Chr01_H1	.	polypeptide	126864	127133	.	-	.	ID=TcDm25H1_000010800.1:pep;Derives_from=TcDm25H1_000010800.1;orthologous_to=TcDm25H1_000403400.1;ortholog_cluster=OG0001352;product=term%3Dhypothetical protein%2C conserved
TcDm25_Chr01_H1	AUGUSTUS	gene	128556	128865	0.51	-	.	ID=TcDm25H1_000010900
TcDm25_Chr01_H1	AUGUSTUS	mRNA	128556	128865	0.51	-	.	ID=TcDm25H1_000010900.1;Parent=TcDm25H1_000010900
TcDm25_Chr01_H1	AUGUSTUS	CDS	128556	128726	0.51	-	0	ID=TcDm25H1_000010900.1:CDS:1;Parent=TcDm25H1_000010900.1
TcDm25_Chr01_H1	AUGUSTUS	CDS	128776	128865	0.96	-	0	ID=TcDm25H1_000010900.1:CDS:2;Parent=TcDm25H1_000010900.1
TcDm25_Chr01_H1	.	polypeptide	128556	128865	.	-	.	ID=TcDm25H1_000010900.1:pep;Derives_from=TcDm25H1_000010900.1;product=term%3Dhypothetical protein
TcDm25_Chr01_H1	.	pseudogene	130345	130803	645	-	.	ID=TcDm25H1_000011000:pseudogene;has_internal_stop=true;has_frameshift=true;Target=TcCLB.508903.100:mRNA 4 177;original_prot_length=177
TcDm25_Chr01_H1	.	pseudogenic_transcript	130345	130803	.	-	.	ID=TcDm25H1_000011000.1;Parent=TcDm25H1_000011000:pseudogene
TcDm25_Chr01_H1	.	pseudogenic_exon	130345	130362	.	-	.	ID=TcDm25H1_000011000.1:pseudogenic_exon:1;Parent=TcDm25H1_000011000.1
TcDm25_Chr01_H1	.	pseudogenic_exon	130365	130460	.	-	.	ID=TcDm25H1_000011000.1:pseudogenic_exon:2;Parent=TcDm25H1_000011000.1
TcDm25_Chr01_H1	.	pseudogenic_exon	130462	130803	.	-	.	ID=TcDm25H1_000011000.1:pseudogenic_exon:3;Parent=TcDm25H1_000011000.1
TcDm25_Chr01_H1	.	polypeptide	130345	130803	.	-	.	ID=TcDm25H1_000011000.1:pep;Derives_from=TcDm25H1_000011000.1;orthologous_to=TcDm25H1_000006600.1,TcDm25H1_000032700.1,TcDm25H1_000033600.1,TcDm25H1_000034100.1,TcDm25H1_000034600.1,TcDm25H1_000035100.1,TcDm25H1_000035700.1,TcDm25H1_000036500.1,TcDm25H1_000036700.1,TcDm25H1_000088000.1,TcDm25H1_000089400.1,TcDm25H1_000129500.1,TcDm25H1_000131000.1,TcDm25H1_000132600.1,TcDm25H1_000135700.1,TcDm25H1_000150900.1,TcDm25H1_000151700.1,TcDm25H1_000152200.1,TcDm25H1_000155600.1,TcDm25H1_000160600.1,TcDm25H1_000165100.1,TcDm25H1_000168400.1,TcDm25H1_000173100.1,TcDm25H1_000173300.1,TcDm25H1_000173700.1,TcDm25H1_000219300.1,TcDm25H1_000254900.1,TcDm25H1_000334900.1,TcDm25H1_000393700.1,TcDm25H1_000395000.1,TcDm25H1_000395400.1,TcDm25H1_000396300.1,TcDm25H1_000397600.1,TcDm25H1_000402600.1,TcDm25H1_000403100.1,TcDm25H1_000403700.1,TcDm25H1_000404300.1,TcDm25H1_000405000.1,TcDm25H1_000407200.1,TcDm25H1_000407700.1,TcDm25H1_000408400.1,TcDm25H1_000409000.1,TcDm25H1_000409600.1,TcDm25H1_000417100.1,TcDm25H1_000424900.1,TcDm25H1_000431500.1,TcDm25H1_000432900.1,TcDm25H1_000434400.1,TcDm25H1_000443300.1,TcDm25H1_000444600.1,TcDm25H1_000446500.1,TcDm25H1_000448000.1,TcDm25H1_000478500.1,TcDm25H1_000479100.1,TcDm25H1_000544300.1,TcDm25H1_000603600.1,TcDm25H1_000603800.1,TcDm25H1_000604000.1,TcDm25H1_000604200.1,TcDm25H1_000604400.1,TcDm25H1_000604600.1,TcDm25H1_000604800.1,TcDm25H1_000605000.1,TcDm25H1_000627800.1,TcDm25H1_000636700.1,TcDm25H1_000639000.1,TcDm25H1_000640500.1,TcDm25H1_000649100.1,TcDm25H1_000650000.1,TcDm25H1_000650400.1,TcDm25H1_000650800.1,TcDm25H1_000651300.1,TcDm25H1_000667200.1,TcDm25H1_000667700.1,TcDm25H1_000730900.1,TcDm25H1_000731700.1,TcDm25H1_000745500.1,TcDm25H1_000746800.1,TcDm25H1_000764100.1,TcDm25H1_000765600.1,TcDm25H1_000771600.1,TcDm25H1_000772600.1,TcDm25H1_000773000.1,TcDm25H1_000775200.1,TcDm25H1_000775600.1,TcDm25H1_000776100.1,TcDm25H1_000776500.1,TcDm25H1_000782100.1,TcDm25H1_000782800.1,TcDm25H1_000783800.1,TcDm25H1_000784200.1,TcDm25H1_000786200.1,TcDm25H1_000786600.1,TcDm25H1_000787000.1,TcDm25H1_000788800.1,TcDm25H1_000789600.1,TcDm25H1_000792500.1,TcDm25H1_000794100.1,TcDm25H1_000795700.1,TcDm25H1_000798400.1,TcDm25H1_000799500.1,TcDm25H1_000801200.1,TcDm25H1_000801800.1,TcDm25H1_000810200.1,TcDm25H1_000811600.1,TcDm25H1_000815400.1,TcDm25H1_000816300.1,TcDm25H1_000850900.1,TcDm25H1_000851800.1,TcDm25H1_000852600.1,TcDm25H1_000937800.1,TcDm25H1_000969500.1,TcDm25H1_000971100.1,TcDm25H1_000981600.1,TcDm25H1_000982800.1,TcDm25H1_000984700.1,TcDm25H1_000985300.1,TcDm25H1_000989000.1,TcDm25H1_001007900.1,TcDm25H1_001009100.1,TcDm25H1_001085100.1,TcDm25H1_001089800.1,TcDm25H1_001120600.1,TcDm25H1_001122500.1,TcDm25H1_001154700.1,TcDm25H1_001157200.1,TcDm25H1_001194500.1,TcDm25H1_001194700.1,TcDm25H1_001195800.1,TcDm25H1_001197200.1,TcDm25H1_001199700.1,TcDm25H1_001255000.1,TcDm25H1_001296700.1,TcDm25H1_001331400.1,TcDm25H1_001358700.1,TcDm25H1_001365900.1,TcDm25H1_001369100.1,TcDm25H1_001386300.1,TcDm25H1_001388100.1,TcDm25H1_001393200.1,TcDm25H1_001415000.1,TcDm25H1_001416300.1,TcDm25H1_001416400.1,TcDm25H1_001422500.1,TcDm25H1_001438200.1,TcDm25H1_001455700.1,TcDm25H1_001469200.1,TcDm25H1_001471100.1,TcDm25H1_001471800.1,TcDm25H1_001474400.1,TcDm25H1_001475900.1,TcDm25H1_001478200.1,TcDm25H1_001478900.1,TcDm25H1_001481300.1,TcDm25H1_001486900.1,TcDm25H1_001488200.1,TcDm25H1_001492600.1,TcDm25H1_001493200.1,TcDm25H1_001497100.1,TcDm25H1_001500400.1,TcDm25H1_001501300.1,TcDm25H1_001505300.1,TcDm25H1_001505700.1,TcDm25H1_001507100.1,TcDm25H1_001507900.1,TcDm25H1_001510900.1,TcDm25H1_001512900.1,TcDm25H1_001513400.1,TcDm25H1_001513800.1,TcDm25H1_001514700.1,TcDm25H1_001516500.1,TcDm25H1_001520900.1,TcDm25H1_001522800.1,TcDm25H1_001523300.1,TcDm25H1_001525300.1,TcDm25H1_001526300.1,TcDm25H1_001527800.1,TcDm25H1_001529700.1,TcDm25H1_001533300.1,TcDm25H1_001536500.1,TcDm25H1_001538400.1,TcDm25H1_001539700.1,TcDm25H1_001541100.1,TcDm25H1_001543800.1,TcDm25H1_001545600.1,TcDm25H1_001546500.1,TcDm25H1_001548100.1,TcDm25H1_001549000.1,TcDm25H1_001549900.1,TcDm25H1_001550300.1,TcDm25H1_001552900.1,TcDm25H1_001554900.1,TcDm25H1_001556000.1,TcDm25H1_001557500.1,TcDm25H1_001558300.1,TcDm25H1_001580300.1,TcDm25H1_001637000.1,TcDm25H1_001637700.1,TcDm25H1_001663900.1,TcDm25H1_001664800.1,TcDm25H1_001679000.1,TcDm25H1_001679800.1,TcDm25H1_001688400.1,TcDm25H1_001691200.1,TcDm25H1_001693200.1,TcDm25H1_001695200.1,TcDm25H1_001695400.1,TcDm25H1_001699900.1,TcDm25H1_001705600.1,TcDm25H1_001723300.1,TcDm25H1_001727000.1,TcDm25H1_001727500.1,TcCLB.508903.100_mRNA;ortholog_cluster=OG0000002;product=term%3Dhypothetical protein%2C conserved
TcDm25_Chr01_H1	RATT	gene	130981	134118	.	-	.	ID=TcDm25H1_000011100;ratt_ortholog=TcCLB.507555.50
TcDm25_Chr01_H1	RATT	mRNA	130981	134118	.	-	.	ID=TcDm25H1_000011100.1;Parent=TcDm25H1_000011100
TcDm25_Chr01_H1	RATT	CDS	130981	134118	.	-	0	ID=TcDm25H1_000011100.1:CDS:1;Parent=TcDm25H1_000011100.1
TcDm25_Chr01_H1	.	polypeptide	130981	134118	.	-	.	ID=TcDm25H1_000011100.1:pep;Derives_from=TcDm25H1_000011100.1;orthologous_to=TcDm25H1_000938300.1,TcDm25H1_001197600.1;ortholog_cluster=OG0000964;product=term%3DBNR repeat-like domain/Protein of unknown function (DUF3676)/Trans-sialidase of Trypanosoma hydrophobic C-terminal%2C putative%3Bevidence%3DIEA%3Bwith%3DPfam:PF13859|Pfam:PF12429|Pfam:PF11052
TcDm25_Chr01_H1	Pfam	protein_match	130990	131061	.	-	.	Parent=TcDm25H1_000011100.1:pep;Name=PF11052;signature_desc=Trans-sialidase of Trypanosoma hydrophobic C-terminal
TcDm25_Chr01_H1	Pfam	protein_match	131251	131937	.	-	.	Parent=TcDm25H1_000011100.1:pep;Name=PF12429;signature_desc=Protein of unknown function (DUF3676)
TcDm25_Chr01_H1	Pfam	protein_match	132805	133809	.	-	.	Parent=TcDm25H1_000011100.1:pep;Name=PF13859;signature_desc=BNR repeat-like domain
TcDm25_Chr01_H1	.	pseudogene	134976	135326	484	-	.	ID=TcDm25H1_000011200:pseudogene;has_internal_stop=true;has_frameshift=true;Target=TcCLB.506341.40:mRNA 1 118;original_prot_length=118
TcDm25_Chr01_H1	.	pseudogenic_transcript	134976	135326	.	-	.	ID=TcDm25H1_000011200.1;Parent=TcDm25H1_000011200:pseudogene
TcDm25_Chr01_H1	.	pseudogenic_exon	134976	135119	.	-	.	ID=TcDm25H1_000011200.1:pseudogenic_exon:1;Parent=TcDm25H1_000011200.1
TcDm25_Chr01_H1	.	pseudogenic_exon	135122	135205	.	-	.	ID=TcDm25H1_000011200.1:pseudogenic_exon:2;Parent=TcDm25H1_000011200.1
TcDm25_Chr01_H1	.	pseudogenic_exon	135208	135234	.	-	.	ID=TcDm25H1_000011200.1:pseudogenic_exon:3;Parent=TcDm25H1_000011200.1
TcDm25_Chr01_H1	.	pseudogenic_exon	135237	135326	.	-	.	ID=TcDm25H1_000011200.1:pseudogenic_exon:4;Parent=TcDm25H1_000011200.1
TcDm25_Chr01_H1	.	polypeptide	134976	135326	.	-	.	ID=TcDm25H1_000011200.1:pep;Derives_from=TcDm25H1_000011200.1;orthologous_to=TcDm25H1_000135400.1,TcDm25H1_000542300.1,TcDm25H1_000601100.1,TcDm25H1_000809900.1,TcDm25H1_000935900.1,TcDm25H1_000970800.1,TcDm25H1_000983100.1,TcDm25H1_000985500.1,TcDm25H1_001008200.1,TcDm25H1_001009400.1,TcDm25H1_001010800.1,TcDm25H1_001037600.1,TcDm25H1_001129300.1,TcDm25H1_001157500.1,TcDm25H1_001200000.1,TcDm25H1_001239800.1,TcDm25H1_001253500.1,TcDm25H1_001327500.1,TcDm25H1_001329500.1,TcDm25H1_001332200.1,TcDm25H1_001417400.1,TcCLB.506341.40_mRNA;ortholog_cluster=OG0000089;product=term%3Dhypothetical protein%2C conserved
TcDm25_Chr01_H1	AUGUSTUS	gene	136884	137908	0.59	-	.	ID=TcDm25H1_000011300
TcDm25_Chr01_H1	AUGUSTUS	mRNA	136884	137908	0.59	-	.	ID=TcDm25H1_000011300.1;Parent=TcDm25H1_000011300
TcDm25_Chr01_H1	AUGUSTUS	CDS	136884	137739	0.93	-	1	ID=TcDm25H1_000011300.1:CDS:1;Parent=TcDm25H1_000011300.1
TcDm25_Chr01_H1	AUGUSTUS	CDS	137793	137908	0.62	-	0	ID=TcDm25H1_000011300.1:CDS:2;Parent=TcDm25H1_000011300.1
TcDm25_Chr01_H1	.	polypeptide	136884	137908	.	-	.	ID=TcDm25H1_000011300.1:pep;Derives_from=TcDm25H1_000011300.1;orthologous_to=TcDm25H1_000542100.1,TcDm25H1_000601300.1,TcDm25H1_000809700.1,TcDm25H1_000816700.1,TcDm25H1_000935700.1,TcDm25H1_000970600.1,TcDm25H1_001008400.1,TcDm25H1_001009600.1,TcDm25H1_001011000.1,TcDm25H1_001037800.1,TcDm25H1_001129500.1,TcDm25H1_001200200.1,TcDm25H1_001240000.1,TcDm25H1_001327300.1,TcDm25H1_001332400.1,TcDm25H1_001417600.1;ortholog_cluster=OG0000139;product=term%3Dhypothetical protein%2C conserved
TcDm25_Chr01_H1	AUGUSTUS	gene	137931	138207	0.53	-	.	ID=TcDm25H1_000011400
TcDm25_Chr01_H1	AUGUSTUS	mRNA	137931	138207	0.53	-	.	ID=TcDm25H1_000011400.1;Parent=TcDm25H1_000011400
TcDm25_Chr01_H1	AUGUSTUS	CDS	137931	137971	0.87	-	2	ID=TcDm25H1_000011400.1:CDS:1;Parent=TcDm25H1_000011400.1
TcDm25_Chr01_H1	AUGUSTUS	CDS	138024	138207	0.53	-	0	ID=TcDm25H1_000011400.1:CDS:2;Parent=TcDm25H1_000011400.1
TcDm25_Chr01_H1	.	polypeptide	137931	138207	.	-	.	ID=TcDm25H1_000011400.1:pep;Derives_from=TcDm25H1_000011400.1;orthologous_to=TcDm25H1_001009700.1,TcDm25H1_001200300.1;ortholog_cluster=OG0000965;product=term%3Dhypothetical protein%2C conserved
TcDm25_Chr01_H1	AUGUSTUS	gene	139679	140628	0.57	-	.	ID=TcDm25H1_000011500
TcDm25_Chr01_H1	AUGUSTUS	mRNA	139679	140628	0.57	-	.	ID=TcDm25H1_000011500.1;Parent=TcDm25H1_000011500
TcDm25_Chr01_H1	AUGUSTUS	CDS	139679	140135	0.62	-	1	ID=TcDm25H1_000011500.1:CDS:1;Parent=TcDm25H1_000011500.1
TcDm25_Chr01_H1	AUGUSTUS	CDS	140204	140628	0.57	-	0	ID=TcDm25H1_000011500.1:CDS:2;Parent=TcDm25H1_000011500.1
TcDm25_Chr01_H1	.	polypeptide	139679	140628	.	-	.	ID=TcDm25H1_000011500.1:pep;Derives_from=TcDm25H1_000011500.1;orthologous_to=TcDm25H1_000023400.1,TcDm25H1_000023500.1,TcDm25H1_000023500.2,TcDm25H1_000030900.1,TcDm25H1_000031000.1,TcDm25H1_000031300.1,TcDm25H1_000064400.1,TcDm25H1_000064500.1,TcDm25H1_000070600.1,TcDm25H1_000070700.1,TcDm25H1_000080000.1,TcDm25H1_000080100.1,TcDm25H1_000083900.1,TcDm25H1_000084600.1,TcDm25H1_000084700.1,TcDm25H1_000091600.1,TcDm25H1_000121400.1,TcDm25H1_000121500.1,TcDm25H1_000125600.1,TcDm25H1_000125700.1,TcDm25H1_000125700.2,TcDm25H1_000125700.4,TcDm25H1_000125700.5,TcDm25H1_000135300.1,TcDm25H1_000135300.2,TcDm25H1_000141500.1,TcDm25H1_000141600.1,TcDm25H1_000183100.1,TcDm25H1_000183100.2,TcDm25H1_000183200.1,TcDm25H1_000215000.1,TcDm25H1_000216100.1,TcDm25H1_000216200.1,TcDm25H1_000216200.2,TcDm25H1_000216200.3,TcDm25H1_000220500.1,TcDm25H1_000220600.1,TcDm25H1_000220600.2,TcDm25H1_000247400.1,TcDm25H1_000247500.1,TcDm25H1_000298300.1,TcDm25H1_000298300.2,TcDm25H1_000310000.1,TcDm25H1_000312300.1,TcDm25H1_000314300.1,TcDm25H1_000321200.1,TcDm25H1_000326300.1,TcDm25H1_000326300.2,TcDm25H1_000333900.1,TcDm25H1_000340100.1,TcDm25H1_000371600.1,TcDm25H1_000371600.2,TcDm25H1_000372000.1,TcDm25H1_000372000.2,TcDm25H1_000372000.3,TcDm25H1_000372100.1,TcDm25H1_000373300.1,TcDm25H1_000373700.1,TcDm25H1_000373800.1,TcDm25H1_000373800.2,TcDm25H1_000373800.3,TcDm25H1_000373800.4,TcDm25H1_000392700.1,TcDm25H1_000392800.1,TcDm25H1_000469000.3,TcDm25H1_000493800.1,TcDm25H1_000493900.1,TcDm25H1_000494600.1,TcDm25H1_000494700.1,TcDm25H1_000507600.1,TcDm25H1_000508100.1,TcDm25H1_000526100.1,TcDm25H1_000527600.1,TcDm25H1_000527700.1,TcDm25H1_000528300.1,TcDm25H1_000528400.1,TcDm25H1_000528900.1,TcDm25H1_000528900.2,TcDm25H1_000529600.1,TcDm25H1_000529600.2,TcDm25H1_000532100.1,TcDm25H1_000532600.1,TcDm25H1_000532600.2,TcDm25H1_000533300.1,TcDm25H1_000533300.2,TcDm25H1_000534000.1,TcDm25H1_000534000.2,TcDm25H1_000534000.3,TcDm25H1_000534600.1,TcDm25H1_000534700.1,TcDm25H1_000534700.2,TcDm25H1_000541900.1,TcDm25H1_000542000.1,TcDm25H1_000557200.1,TcDm25H1_000589700.1,TcDm25H1_000592200.1,TcDm25H1_000601400.1,TcDm25H1_000601500.1,TcDm25H1_000611800.1,TcDm25H1_000611800.2,TcDm25H1_000611900.1,TcDm25H1_000611900.2,TcDm25H1_000624500.1,TcDm25H1_000634700.1,TcDm25H1_000667800.1,TcDm25H1_000667900.1,TcDm25H1_000667900.2,TcDm25H1_000678000.1,TcDm25H1_000688000.1,TcDm25H1_000705700.1,TcDm25H1_000705700.2,TcDm25H1_000705800.1,TcDm25H1_000705800.2,TcDm25H1_000726100.1,TcDm25H1_000726200.1,TcDm25H1_000726900.1,TcDm25H1_000727000.1,TcDm25H1_000733100.1,TcDm25H1_000733100.2,TcDm25H1_000739600.1,TcDm25H1_000739600.2,TcDm25H1_000741400.1,TcDm25H1_000747000.1,TcDm25H1_000762900.1,TcDm25H1_000770500.1,TcDm25H1_000780300.1,TcDm25H1_000790600.1,TcDm25H1_000802200.1,TcDm25H1_000802300.1,TcDm25H1_000809600.1,TcDm25H1_000809600.2,TcDm25H1_000813400.1,TcDm25H1_000813500.1,TcDm25H1_000816800.1,TcDm25H1_000816800.2,TcDm25H1_000816800.3,TcDm25H1_000822900.2,TcDm25H1_000826800.1,TcDm25H1_000827500.1,TcDm25H1_000828300.1,TcDm25H1_000828400.1,TcDm25H1_000828900.3,TcDm25H1_000828900.4,TcDm25H1_000829000.1,TcDm25H1_000829100.1,TcDm25H1_000829100.2,TcDm25H1_000830000.1,TcDm25H1_000830600.1,TcDm25H1_000839000.1,TcDm25H1_000839000.2,TcDm25H1_000839800.1,TcDm25H1_000839800.2,TcDm25H1_000840600.1,TcDm25H1_000840600.2,TcDm25H1_000860300.1,TcDm25H1_000876500.1,TcDm25H1_000876600.1,TcDm25H1_000882400.1,TcDm25H1_000882700.1,TcDm25H1_000882700.2,TcDm25H1_000882700.3,TcDm25H1_000883000.1,TcDm25H1_000883100.1,TcDm25H1_000885300.1,TcDm25H1_000911600.1,TcDm25H1_000911700.1,TcDm25H1_000911700.2,TcDm25H1_000926200.1,TcDm25H1_000926300.1,TcDm25H1_000954800.1,TcDm25H1_000954900.1,TcDm25H1_000955000.1,TcDm25H1_000960000.1,TcDm25H1_000960100.1,TcDm25H1_000962300.1,TcDm25H1_000962400.1,TcDm25H1_000970400.1,TcDm25H1_000985600.1,TcDm25H1_000988600.1,TcDm25H1_000988700.1,TcDm25H1_000988700.2,TcDm25H1_000988700.3,TcDm25H1_000988700.4,TcDm25H1_000988700.5,TcDm25H1_000994400.1,TcDm25H1_000994500.1,TcDm25H1_000994600.1,TcDm25H1_000997100.1,TcDm25H1_000997200.1,TcDm25H1_000997200.2,TcDm25H1_000999500.1,TcDm25H1_001000700.1,TcDm25H1_001000700.2,TcDm25H1_001003500.1,TcDm25H1_001004100.1,TcDm25H1_001004200.1,TcDm25H1_001007300.1,TcDm25H1_001010100.1,TcDm25H1_001011400.1,TcDm25H1_001019300.1,TcDm25H1_001023900.1,TcDm25H1_001031100.1,TcDm25H1_001031200.1,TcDm25H1_001032800.1,TcDm25H1_001033400.1,TcDm25H1_001037100.1,TcDm25H1_001054700.1,TcDm25H1_001095900.1,TcDm25H1_001123300.1,TcDm25H1_001126300.1,TcDm25H1_001128400.1,TcDm25H1_001128500.1,TcDm25H1_001129700.1,TcDm25H1_001137300.1,TcDm25H1_001145100.1,TcDm25H1_001145100.2,TcDm25H1_001145100.3,TcDm25H1_001145200.1,TcDm25H1_001146100.1,TcDm25H1_001146200.1,TcDm25H1_001146200.2,TcDm25H1_001146300.1,TcDm25H1_001157800.1,TcDm25H1_001157900.1,TcDm25H1_001158000.1,TcDm25H1_001159100.1,TcDm25H1_001159200.1,TcDm25H1_001159300.1,TcDm25H1_001176000.1,TcDm25H1_001176000.2,TcDm25H1_001176100.1,TcDm25H1_001176400.1,TcDm25H1_001176500.1,TcDm25H1_001177000.1,TcDm25H1_001177100.1,TcDm25H1_001200400.1,TcDm25H1_001200400.2,TcDm25H1_001204600.1,TcDm25H1_001205000.1,TcDm25H1_001207500.1,TcDm25H1_001208300.1,TcDm25H1_001208500.1,TcDm25H1_001227200.1,TcDm25H1_001238700.1,TcDm25H1_001240100.1,TcDm25H1_001240200.1,TcDm25H1_001253400.1,TcDm25H1_001286800.1,TcDm25H1_001327200.1,TcDm25H1_001329100.1,TcDm25H1_001329200.1,TcDm25H1_001347300.1,TcDm25H1_001347300.2,TcDm25H1_001347800.1,TcDm25H1_001347800.2,TcDm25H1_001348300.1,TcDm25H1_001348300.2,TcDm25H1_001348800.1,TcDm25H1_001348800.2,TcDm25H1_001348900.1,TcDm25H1_001348900.2,TcDm25H1_001362700.1,TcDm25H1_001362800.2,TcDm25H1_001363400.1,TcDm25H1_001363500.1,TcDm25H1_001363700.1,TcDm25H1_001380700.1,TcDm25H1_001424000.1,TcDm25H1_001424100.1,TcDm25H1_001434600.1,TcDm25H1_001457100.1,TcDm25H1_001468200.1,TcDm25H1_001472800.1,TcDm25H1_001482700.1,TcDm25H1_001482800.1,TcDm25H1_001486500.1,TcDm25H1_001493700.1,TcDm25H1_001493700.2,TcDm25H1_001493700.3,TcDm25H1_001494900.1,TcDm25H1_001494900.2,TcDm25H1_001494900.3,TcDm25H1_001495000.1,TcDm25H1_001499100.1,TcDm25H1_001511600.1,TcDm25H1_001511700.1,TcDm25H1_001514400.1,TcDm25H1_001514400.2,TcDm25H1_001522400.1,TcDm25H1_001535800.1,TcDm25H1_001548500.1,TcDm25H1_001548600.1,TcDm25H1_001548700.1,TcDm25H1_001551000.1,TcDm25H1_001552100.1,TcDm25H1_001585700.1,TcDm25H1_001585800.1,TcDm25H1_001587600.1,TcDm25H1_001591000.1,TcDm25H1_001591100.1,TcDm25H1_001591200.1,TcDm25H1_001603200.1,TcDm25H1_001605400.1,TcDm25H1_001605500.1,TcDm25H1_001608900.1,TcDm25H1_001614100.1,TcDm25H1_001621100.1,TcDm25H1_001621100.2,TcDm25H1_001635800.1,TcDm25H1_001635900.1,TcDm25H1_001638600.1,TcDm25H1_001638700.1,TcDm25H1_001638800.1,TcDm25H1_001640800.1,TcDm25H1_001640900.1,TcDm25H1_001641000.1,TcDm25H1_001664500.1,TcDm25H1_001718000.1;ortholog_cluster=OG0000001;product=term%3Dhypothetical protein%2C conserved
TcDm25_Chr01_H1	AUGUSTUS	gene	141149	141859	0.91	-	.	ID=TcDm25H1_000011600
TcDm25_Chr01_H1	AUGUSTUS	mRNA	141149	141859	0.91	-	.	ID=TcDm25H1_000011600.1;Parent=TcDm25H1_000011600
TcDm25_Chr01_H1	AUGUSTUS	CDS	141149	141175	1	-	0	ID=TcDm25H1_000011600.1:CDS:1;Parent=TcDm25H1_000011600.1
TcDm25_Chr01_H1	AUGUSTUS	CDS	141245	141859	0.91	-	0	ID=TcDm25H1_000011600.1:CDS:2;Parent=TcDm25H1_000011600.1
TcDm25_Chr01_H1	.	polypeptide	141149	141859	.	-	.	ID=TcDm25H1_000011600.1:pep;Derives_from=TcDm25H1_000011600.1;orthologous_to=TcDm25H1_000010200.1,TcDm25H1_000010300.1,TcDm25H1_000011700.1,TcDm25H1_000023300.1,TcDm25H1_000030800.1,TcDm25H1_000031400.1,TcDm25H1_000064200.1,TcDm25H1_000068000.1,TcDm25H1_000084800.1,TcDm25H1_000088700.1,TcDm25H1_000091500.1,TcDm25H1_000125500.1,TcDm25H1_000135200.1,TcDm25H1_000141400.1,TcDm25H1_000183300.1,TcDm25H1_000214900.1,TcDm25H1_000216000.1,TcDm25H1_000247300.1,TcDm25H1_000247300.2,TcDm25H1_000298400.1,TcDm25H1_000310100.1,TcDm25H1_000310100.2,TcDm25H1_000312400.1,TcDm25H1_000312400.2,TcDm25H1_000314400.1,TcDm25H1_000314400.2,TcDm25H1_000321300.1,TcDm25H1_000321300.2,TcDm25H1_000321300.3,TcDm25H1_000321300.4,TcDm25H1_000325900.1,TcDm25H1_000326400.1,TcDm25H1_000333800.1,TcDm25H1_000340000.1,TcDm25H1_000340000.2,TcDm25H1_000371500.1,TcDm25H1_000371900.1,TcDm25H1_000373200.1,TcDm25H1_000373600.1,TcDm25H1_000373600.2,TcDm25H1_000392500.1,TcDm25H1_000392600.1,TcDm25H1_000468900.1,TcDm25H1_000500300.1,TcDm25H1_000507500.1,TcDm25H1_000508000.1,TcDm25H1_000527800.1,TcDm25H1_000529000.1,TcDm25H1_000529000.2,TcDm25H1_000532700.1,TcDm25H1_000533400.1,TcDm25H1_000533400.2,TcDm25H1_000534100.1,TcDm25H1_000534100.2,TcDm25H1_000534700.3,TcDm25H1_000589600.1,TcDm25H1_000601600.1,TcDm25H1_000601600.2,TcDm25H1_000608100.1,TcDm25H1_000611600.1,TcDm25H1_000611700.1,TcDm25H1_000611700.2,TcDm25H1_000624300.5,TcDm25H1_000624300.6,TcDm25H1_000624300.7,TcDm25H1_000624400.1,TcDm25H1_000634800.1,TcDm25H1_000634800.2,TcDm25H1_000667900.3,TcDm25H1_000678100.1,TcDm25H1_000688100.1,TcDm25H1_000734800.1,TcDm25H1_000734800.2,TcDm25H1_000739600.3,TcDm25H1_000763000.1,TcDm25H1_000770400.1,TcDm25H1_000770400.2,TcDm25H1_000809500.1,TcDm25H1_000809500.2,TcDm25H1_000813300.1,TcDm25H1_000822900.1,TcDm25H1_000826700.1,TcDm25H1_000826700.2,TcDm25H1_000827400.1,TcDm25H1_000827400.2,TcDm25H1_000828200.1,TcDm25H1_000828200.2,TcDm25H1_000828900.1,TcDm25H1_000828900.2,TcDm25H1_000829900.1,TcDm25H1_000830500.1,TcDm25H1_000838900.1,TcDm25H1_000838900.2,TcDm25H1_000839900.1,TcDm25H1_000840500.1,TcDm25H1_000851300.1,TcDm25H1_000851300.2,TcDm25H1_000876700.1,TcDm25H1_000876800.1,TcDm25H1_000883200.1,TcDm25H1_000885200.1,TcDm25H1_000911800.1,TcDm25H1_000926500.1,TcDm25H1_000926800.1,TcDm25H1_000959900.1,TcDm25H1_000983200.1,TcDm25H1_000985700.1,TcDm25H1_000988700.6,TcDm25H1_000988800.1,TcDm25H1_000994700.1,TcDm25H1_000997300.1,TcDm25H1_000999400.1,TcDm25H1_001003600.1,TcDm25H1_001007400.1,TcDm25H1_001019400.1,TcDm25H1_001019500.1,TcDm25H1_001024000.1,TcDm25H1_001024000.2,TcDm25H1_001031300.1,TcDm25H1_001031300.2,TcDm25H1_001032900.1,TcDm25H1_001032900.2,TcDm25H1_001033300.1,TcDm25H1_001036400.1,TcDm25H1_001036400.2,TcDm25H1_001037200.1,TcDm25H1_001037200.2,TcDm25H1_001096000.1,TcDm25H1_001123400.1,TcDm25H1_001126400.1,TcDm25H1_001126400.2,TcDm25H1_001128600.1,TcDm25H1_001137400.1,TcDm25H1_001145300.1,TcDm25H1_001146400.1,TcDm25H1_001158100.1,TcDm25H1_001159000.1,TcDm25H1_001204500.1,TcDm25H1_001204900.1,TcDm25H1_001207400.1,TcDm25H1_001208200.1,TcDm25H1_001240300.1,TcDm25H1_001240600.1,TcDm25H1_001250300.1,TcDm25H1_001253300.1,TcDm25H1_001286700.1,TcDm25H1_001321500.1,TcDm25H1_001321600.1,TcDm25H1_001321600.2,TcDm25H1_001327000.1,TcDm25H1_001329000.1,TcDm25H1_001347200.1,TcDm25H1_001347700.1,TcDm25H1_001348200.1,TcDm25H1_001348700.1,TcDm25H1_001362600.1,TcDm25H1_001363300.1,TcDm25H1_001363300.2,TcDm25H1_001380600.1,TcDm25H1_001424200.1,TcDm25H1_001434400.1,TcDm25H1_001434500.1,TcDm25H1_001457000.1,TcDm25H1_001482600.1,TcDm25H1_001493600.1,TcDm25H1_001495100.1,TcDm25H1_001499200.1,TcDm25H1_001503900.1,TcDm25H1_001511500.1,TcDm25H1_001514300.1,TcDm25H1_001535900.1,TcDm25H1_001550900.1,TcDm25H1_001550900.2,TcDm25H1_001550900.3,TcDm25H1_001552200.1,TcDm25H1_001552200.2,TcDm25H1_001585900.1,TcDm25H1_001585900.2,TcDm25H1_001585900.3,TcDm25H1_001587700.1,TcDm25H1_001590900.1,TcDm25H1_001590900.2,TcDm25H1_001603100.1,TcDm25H1_001605600.1,TcDm25H1_001609000.1,TcDm25H1_001614200.1,TcDm25H1_001621200.1,TcDm25H1_001622400.1,TcDm25H1_001622500.1,TcDm25H1_001636000.1,TcDm25H1_001638900.1,TcDm25H1_001638900.2,TcDm25H1_001664400.1;ortholog_cluster=OG0000003;product=term%3Dhypothetical protein%2C conserved
TcDm25_Chr01_H1	AUGUSTUS	gene	141893	142294	0.79	-	.	ID=TcDm25H1_000011700
TcDm25_Chr01_H1	AUGUSTUS	mRNA	141893	142294	0.79	-	.	ID=TcDm25H1_000011700.1;Parent=TcDm25H1_000011700
TcDm25_Chr01_H1	AUGUSTUS	CDS	141893	142294	0.79	-	0	ID=TcDm25H1_000011700.1:CDS:1;Parent=TcDm25H1_000011700.1
TcDm25_Chr01_H1	.	polypeptide	141893	142294	.	-	.	ID=TcDm25H1_000011700.1:pep;Derives_from=TcDm25H1_000011700.1;orthologous_to=TcDm25H1_000010200.1,TcDm25H1_000010300.1,TcDm25H1_000011600.1,TcDm25H1_000023300.1,TcDm25H1_000030800.1,TcDm25H1_000031400.1,TcDm25H1_000064200.1,TcDm25H1_000068000.1,TcDm25H1_000084800.1,TcDm25H1_000088700.1,TcDm25H1_000091500.1,TcDm25H1_000125500.1,TcDm25H1_000135200.1,TcDm25H1_000141400.1,TcDm25H1_000183300.1,TcDm25H1_000214900.1,TcDm25H1_000216000.1,TcDm25H1_000247300.1,TcDm25H1_000247300.2,TcDm25H1_000298400.1,TcDm25H1_000310100.1,TcDm25H1_000310100.2,TcDm25H1_000312400.1,TcDm25H1_000312400.2,TcDm25H1_000314400.1,TcDm25H1_000314400.2,TcDm25H1_000321300.1,TcDm25H1_000321300.2,TcDm25H1_000321300.3,TcDm25H1_000321300.4,TcDm25H1_000325900.1,TcDm25H1_000326400.1,TcDm25H1_000333800.1,TcDm25H1_000340000.1,TcDm25H1_000340000.2,TcDm25H1_000371500.1,TcDm25H1_000371900.1,TcDm25H1_000373200.1,TcDm25H1_000373600.1,TcDm25H1_000373600.2,TcDm25H1_000392500.1,TcDm25H1_000392600.1,TcDm25H1_000468900.1,TcDm25H1_000500300.1,TcDm25H1_000507500.1,TcDm25H1_000508000.1,TcDm25H1_000527800.1,TcDm25H1_000529000.1,TcDm25H1_000529000.2,TcDm25H1_000532700.1,TcDm25H1_000533400.1,TcDm25H1_000533400.2,TcDm25H1_000534100.1,TcDm25H1_000534100.2,TcDm25H1_000534700.3,TcDm25H1_000589600.1,TcDm25H1_000601600.1,TcDm25H1_000601600.2,TcDm25H1_000608100.1,TcDm25H1_000611600.1,TcDm25H1_000611700.1,TcDm25H1_000611700.2,TcDm25H1_000624300.5,TcDm25H1_000624300.6,TcDm25H1_000624300.7,TcDm25H1_000624400.1,TcDm25H1_000634800.1,TcDm25H1_000634800.2,TcDm25H1_000667900.3,TcDm25H1_000678100.1,TcDm25H1_000688100.1,TcDm25H1_000734800.1,TcDm25H1_000734800.2,TcDm25H1_000739600.3,TcDm25H1_000763000.1,TcDm25H1_000770400.1,TcDm25H1_000770400.2,TcDm25H1_000809500.1,TcDm25H1_000809500.2,TcDm25H1_000813300.1,TcDm25H1_000822900.1,TcDm25H1_000826700.1,TcDm25H1_000826700.2,TcDm25H1_000827400.1,TcDm25H1_000827400.2,TcDm25H1_000828200.1,TcDm25H1_000828200.2,TcDm25H1_000828900.1,TcDm25H1_000828900.2,TcDm25H1_000829900.1,TcDm25H1_000830500.1,TcDm25H1_000838900.1,TcDm25H1_000838900.2,TcDm25H1_000839900.1,TcDm25H1_000840500.1,TcDm25H1_000851300.1,TcDm25H1_000851300.2,TcDm25H1_000876700.1,TcDm25H1_000876800.1,TcDm25H1_000883200.1,TcDm25H1_000885200.1,TcDm25H1_000911800.1,TcDm25H1_000926500.1,TcDm25H1_000926800.1,TcDm25H1_000959900.1,TcDm25H1_000983200.1,TcDm25H1_000985700.1,TcDm25H1_000988700.6,TcDm25H1_000988800.1,TcDm25H1_000994700.1,TcDm25H1_000997300.1,TcDm25H1_000999400.1,TcDm25H1_001003600.1,TcDm25H1_001007400.1,TcDm25H1_001019400.1,TcDm25H1_001019500.1,TcDm25H1_001024000.1,TcDm25H1_001024000.2,TcDm25H1_001031300.1,TcDm25H1_001031300.2,TcDm25H1_001032900.1,TcDm25H1_001032900.2,TcDm25H1_001033300.1,TcDm25H1_001036400.1,TcDm25H1_001036400.2,TcDm25H1_001037200.1,TcDm25H1_001037200.2,TcDm25H1_001096000.1,TcDm25H1_001123400.1,TcDm25H1_001126400.1,TcDm25H1_001126400.2,TcDm25H1_001128600.1,TcDm25H1_001137400.1,TcDm25H1_001145300.1,TcDm25H1_001146400.1,TcDm25H1_001158100.1,TcDm25H1_001159000.1,TcDm25H1_001204500.1,TcDm25H1_001204900.1,TcDm25H1_001207400.1,TcDm25H1_001208200.1,TcDm25H1_001240300.1,TcDm25H1_001240600.1,TcDm25H1_001250300.1,TcDm25H1_001253300.1,TcDm25H1_001286700.1,TcDm25H1_001321500.1,TcDm25H1_001321600.1,TcDm25H1_001321600.2,TcDm25H1_001327000.1,TcDm25H1_001329000.1,TcDm25H1_001347200.1,TcDm25H1_001347700.1,TcDm25H1_001348200.1,TcDm25H1_001348700.1,TcDm25H1_001362600.1,TcDm25H1_001363300.1,TcDm25H1_001363300.2,TcDm25H1_001380600.1,TcDm25H1_001424200.1,TcDm25H1_001434400.1,TcDm25H1_001434500.1,TcDm25H1_001457000.1,TcDm25H1_001482600.1,TcDm25H1_001493600.1,TcDm25H1_001495100.1,TcDm25H1_001499200.1,TcDm25H1_001503900.1,TcDm25H1_001511500.1,TcDm25H1_001514300.1,TcDm25H1_001535900.1,TcDm25H1_001550900.1,TcDm25H1_001550900.2,TcDm25H1_001550900.3,TcDm25H1_001552200.1,TcDm25H1_001552200.2,TcDm25H1_001585900.1,TcDm25H1_001585900.2,TcDm25H1_001585900.3,TcDm25H1_001587700.1,TcDm25H1_001590900.1,TcDm25H1_001590900.2,TcDm25H1_001603100.1,TcDm25H1_001605600.1,TcDm25H1_001609000.1,TcDm25H1_001614200.1,TcDm25H1_001621200.1,TcDm25H1_001622400.1,TcDm25H1_001622500.1,TcDm25H1_001636000.1,TcDm25H1_001638900.1,TcDm25H1_001638900.2,TcDm25H1_001664400.1;ortholog_cluster=OG0000003;product=term%3Dhypothetical protein%2C conserved
TcDm25_Chr01_H1	AUGUSTUS	gene	142361	142840	0.77	-	.	ID=TcDm25H1_000011800
TcDm25_Chr01_H1	AUGUSTUS	mRNA	142361	142840	0.77	-	.	ID=TcDm25H1_000011800.1;Parent=TcDm25H1_000011800
TcDm25_Chr01_H1	AUGUSTUS	CDS	142361	142840	0.77	-	0	ID=TcDm25H1_000011800.1:CDS:1;Parent=TcDm25H1_000011800.1
TcDm25_Chr01_H1	.	polypeptide	142361	142840	.	-	.	ID=TcDm25H1_000011800.1:pep;Derives_from=TcDm25H1_000011800.1;orthologous_to=TcDm25H1_001326900.1,TcDm25H1_001328900.1,TcDm25H1_001718100.1;ortholog_cluster=OG0000701;product=term%3Dhypothetical protein%2C conserved
TcDm25_Chr01_H1	RATT	gene	144915	155279	.	-	.	ID=TcDm25H1_000011900;ratt_ortholog=TcCLB.506623.60
TcDm25_Chr01_H1	RATT	mRNA	144915	155279	.	-	.	ID=TcDm25H1_000011900.1;Parent=TcDm25H1_000011900
TcDm25_Chr01_H1	RATT	CDS	144915	155279	.	-	0	ID=TcDm25H1_000011900.1:CDS:1;Parent=TcDm25H1_000011900.1
TcDm25_Chr01_H1	.	polypeptide	144915	155279	.	-	.	ID=TcDm25H1_000011900.1:pep;Derives_from=TcDm25H1_000011900.1;product=term%3DDispersed gene family protein 1 of Trypanosoma cruzi region 4/Dispersed gene family protein 1 of Trypanosoma cruzi region 5/Dispersed gene family protein 1 of Trypanosoma cruzi C-terminus%2C putative%3Bevidence%3DIEA%3Bwith%3DPfam:PF11024|Pfam:PF11038|Pfam:PF11040
TcDm25_Chr01_H1	Pfam	protein_match	144945	145199	.	-	.	Parent=TcDm25H1_000011900.1:pep;Name=PF11040;signature_desc=Dispersed gene family protein 1 of Trypanosoma cruzi C-terminus
TcDm25_Chr01_H1	Pfam	protein_match	145716	146546	.	-	.	Parent=TcDm25H1_000011900.1:pep;Name=PF11038;signature_desc=Dispersed gene family protein 1 of Trypanosoma cruzi region 5
TcDm25_Chr01_H1	Pfam	protein_match	146586	146795	.	-	.	Parent=TcDm25H1_000011900.1:pep;Name=PF11024;signature_desc=Dispersed gene family protein 1 of Trypanosoma cruzi region 4
TcDm25_Chr01_H1	.	pseudogene	155539	156079	611	-	.	ID=TcDm25H1_000012000:pseudogene;has_internal_stop=false;has_frameshift=true;Target=TcCLB.504557.40:mRNA 1 178;original_prot_length=184
TcDm25_Chr01_H1	.	pseudogenic_transcript	155539	156079	.	-	.	ID=TcDm25H1_000012000.1;Parent=TcDm25H1_000012000:pseudogene
TcDm25_Chr01_H1	.	pseudogenic_exon	155539	155814	.	-	.	ID=TcDm25H1_000012000.1:pseudogenic_exon:1;Parent=TcDm25H1_000012000.1
TcDm25_Chr01_H1	.	pseudogenic_exon	155816	155854	.	-	.	ID=TcDm25H1_000012000.1:pseudogenic_exon:2;Parent=TcDm25H1_000012000.1
TcDm25_Chr01_H1	.	pseudogenic_exon	155857	156006	.	-	.	ID=TcDm25H1_000012000.1:pseudogenic_exon:3;Parent=TcDm25H1_000012000.1
TcDm25_Chr01_H1	.	pseudogenic_exon	156008	156079	.	-	.	ID=TcDm25H1_000012000.1:pseudogenic_exon:4;Parent=TcDm25H1_000012000.1
TcDm25_Chr01_H1	.	polypeptide	155539	156079	.	-	.	ID=TcDm25H1_000012000.1:pep;Derives_from=TcDm25H1_000012000.1;orthologous_to=TcDm25H1_000019300.1,TcCLB.504557.40_mRNA;ortholog_cluster=OG0001302;product=term%3Dhypothetical protein%2C conserved
TcDm25_Chr01_H1	AUGUSTUS	gene	157616	158000	0.49	-	.	ID=TcDm25H1_000012100
TcDm25_Chr01_H1	AUGUSTUS	mRNA	157616	158000	0.49	-	.	ID=TcDm25H1_000012100.1;Parent=TcDm25H1_000012100
TcDm25_Chr01_H1	AUGUSTUS	CDS	157616	157834	0.49	-	0	ID=TcDm25H1_000012100.1:CDS:1;Parent=TcDm25H1_000012100.1
TcDm25_Chr01_H1	AUGUSTUS	CDS	157938	158000	1	-	0	ID=TcDm25H1_000012100.1:CDS:2;Parent=TcDm25H1_000012100.1
TcDm25_Chr01_H1	.	polypeptide	157616	158000	.	-	.	ID=TcDm25H1_000012100.1:pep;Derives_from=TcDm25H1_000012100.1;orthologous_to=TcDm25H1_000008000.1,TcDm25H1_000019400.1,TcDm25H1_000480700.1,TcDm25H1_001154300.1,TcDm25H1_001724200.1,TcDm25H1_001726400.1,TcCLB.506961.30_mRNA;ortholog_cluster=OG0000336;product=term%3Dhypothetical protein%2C conserved
TcDm25_Chr01_H1	AUGUSTUS	gene	160178	160666	0.66	-	.	ID=TcDm25H1_000012200
TcDm25_Chr01_H1	AUGUSTUS	mRNA	160178	160666	0.66	-	.	ID=TcDm25H1_000012200.1;Parent=TcDm25H1_000012200
TcDm25_Chr01_H1	AUGUSTUS	CDS	160178	160666	0.66	-	0	ID=TcDm25H1_000012200.1:CDS:1;Parent=TcDm25H1_000012200.1
TcDm25_Chr01_H1	.	polypeptide	160178	160666	.	-	.	ID=TcDm25H1_000012200.1:pep;Derives_from=TcDm25H1_000012200.1;product=term%3Dhypothetical protein
TcDm25_Chr01_H1	RATT	gene	162740	170425	.	+	.	ID=TcDm25H1_000012300;ratt_ortholog=TcCLB.506625.60
TcDm25_Chr01_H1	RATT	mRNA	162740	170425	.	+	.	ID=TcDm25H1_000012300.1;Parent=TcDm25H1_000012300
TcDm25_Chr01_H1	RATT	CDS	162740	170425	.	+	0	ID=TcDm25H1_000012300.1:CDS:1;Parent=TcDm25H1_000012300.1
TcDm25_Chr01_H1	.	polypeptide	162740	170425	.	+	.	ID=TcDm25H1_000012300.1:pep;Derives_from=TcDm25H1_000012300.1;orthologous_to=TcCLB.506625.60_mRNA;ortholog_cluster=OG0001353;product=term%3DEndonuclease/Exonuclease/phosphatase family%2C putative%3Bevidence%3DIEA%3Bwith%3DPfam:PF03372
TcDm25_Chr01_H1	Pfam	protein_match	169136	169858	.	+	.	Parent=TcDm25H1_000012300.1:pep;Name=PF03372;signature_desc=Endonuclease/Exonuclease/phosphatase family
TcDm25_Chr01_H1	RATT	gene	171191	171634	.	+	.	ID=TcDm25H1_000012400;ratt_ortholog=TcCLB.506625.70
TcDm25_Chr01_H1	RATT	mRNA	171191	171634	.	+	.	ID=TcDm25H1_000012400.1;Parent=TcDm25H1_000012400
TcDm25_Chr01_H1	RATT	CDS	171191	171634	.	+	0	ID=TcDm25H1_000012400.1:CDS:1;Parent=TcDm25H1_000012400.1
TcDm25_Chr01_H1	.	polypeptide	171191	171634	.	+	.	ID=TcDm25H1_000012400.1:pep;Derives_from=TcDm25H1_000012400.1;orthologous_to=TcCLB.506625.70_mRNA;ortholog_cluster=OG0001354;product=term%3DRNA recognition motif. (a.k.a. RRM%2C RBD%2C or RNP domain)%2C putative%3Bevidence%3DIEA%3Bwith%3DPfam:PF00076;Ontology_term=GO:0003676
TcDm25_Chr01_H1	Pfam	protein_match	171200	171391	.	+	.	Parent=TcDm25H1_000012400.1:pep;Name=PF00076;signature_desc=RNA recognition motif. (a.k.a. RRM%2C RBD%2C or RNP domain);Ontology_term=GO:0003676
TcDm25_Chr01_H1	RATT	gene	172094	174058	.	+	.	ID=TcDm25H1_000012500;ratt_ortholog=TcCLB.506625.80
TcDm25_Chr01_H1	RATT	mRNA	172094	174058	.	+	.	ID=TcDm25H1_000012500.1;Parent=TcDm25H1_000012500
TcDm25_Chr01_H1	RATT	CDS	172094	174058	.	+	0	ID=TcDm25H1_000012500.1:CDS:1;Parent=TcDm25H1_000012500.1
TcDm25_Chr01_H1	.	polypeptide	172094	174058	.	+	.	ID=TcDm25H1_000012500.1:pep;Derives_from=TcDm25H1_000012500.1;orthologous_to=TcCLB.506625.80_mRNA;ortholog_cluster=OG0001355;product=term%3D3'5'-cyclic nucleotide phosphodiesterase%2C putative%3Bevidence%3DIEA%3Bwith%3DPfam:PF00233;Ontology_term=GO:0007165,GO:0004114
TcDm25_Chr01_H1	Pfam	protein_match	172634	173317	.	+	.	Parent=TcDm25H1_000012500.1:pep;Name=PF00233;signature_desc=3'5'-cyclic nucleotide phosphodiesterase;Ontology_term=GO:0004114,GO:0007165
TcDm25_Chr01_H1	RATT	gene	174452	174670	.	+	.	ID=TcDm25H1_000012600;ratt_ortholog=TcCLB.506625.84
TcDm25_Chr01_H1	RATT	mRNA	174452	174670	.	+	.	ID=TcDm25H1_000012600.1;Parent=TcDm25H1_000012600
TcDm25_Chr01_H1	RATT	CDS	174452	174670	.	+	0	ID=TcDm25H1_000012600.1:CDS:1;Parent=TcDm25H1_000012600.1
TcDm25_Chr01_H1	.	polypeptide	174452	174670	.	+	.	ID=TcDm25H1_000012600.1:pep;Derives_from=TcDm25H1_000012600.1;orthologous_to=TcCLB.506625.84_mRNA;ortholog_cluster=OG0001356;product=term%3Dhypothetical protein%2C conserved
TcDm25_Chr01_H1	RATT	gene	175537	176007	.	+	.	ID=TcDm25H1_000012700;ratt_ortholog=TcCLB.506625.90
TcDm25_Chr01_H1	RATT	mRNA	175537	176007	.	+	.	ID=TcDm25H1_000012700.1;Parent=TcDm25H1_000012700
TcDm25_Chr01_H1	RATT	CDS	175537	176007	.	+	0	ID=TcDm25H1_000012700.1:CDS:1;Parent=TcDm25H1_000012700.1
TcDm25_Chr01_H1	.	polypeptide	175537	176007	.	+	.	ID=TcDm25H1_000012700.1:pep;Derives_from=TcDm25H1_000012700.1;orthologous_to=TcCLB.506625.90_mRNA;ortholog_cluster=OG0001357;product=term%3Dhypothetical protein%2C conserved
TcDm25_Chr01_H1	RATT	gene	176192	177421	.	+	.	ID=TcDm25H1_000012800;ratt_ortholog=TcCLB.506625.100
TcDm25_Chr01_H1	RATT	mRNA	176192	177421	.	+	.	ID=TcDm25H1_000012800.1;Parent=TcDm25H1_000012800
TcDm25_Chr01_H1	RATT	CDS	176192	177421	.	+	0	ID=TcDm25H1_000012800.1:CDS:1;Parent=TcDm25H1_000012800.1
TcDm25_Chr01_H1	.	polypeptide	176192	177421	.	+	.	ID=TcDm25H1_000012800.1:pep;Derives_from=TcDm25H1_000012800.1;orthologous_to=TcDm25H1_000013000.1,TcCLB.506625.100_mRNA,TcCLB.506625.120_mRNA;ortholog_cluster=OG0000702;product=term%3Dhypothetical protein%2C conserved
TcDm25_Chr01_H1	RATT	gene	177974	178789	.	+	.	ID=TcDm25H1_000012900;ratt_ortholog=TcCLB.506625.110
TcDm25_Chr01_H1	RATT	mRNA	177974	178789	.	+	.	ID=TcDm25H1_000012900.1;Parent=TcDm25H1_000012900
TcDm25_Chr01_H1	RATT	CDS	177974	178789	.	+	0	ID=TcDm25H1_000012900.1:CDS:1;Parent=TcDm25H1_000012900.1
TcDm25_Chr01_H1	.	polypeptide	177974	178789	.	+	.	ID=TcDm25H1_000012900.1:pep;Derives_from=TcDm25H1_000012900.1;orthologous_to=TcCLB.506625.110_mRNA;ortholog_cluster=OG0001358;product=term%3DC-terminal topoisomerase domain containing protein%2C putative%3Bevidence%3DIEA%3Bwith%3DPfam:PF14370
TcDm25_Chr01_H1	Pfam	protein_match	178580	178783	.	+	.	Parent=TcDm25H1_000012900.1:pep;Name=PF14370;signature_desc=C-terminal topoisomerase domain
TcDm25_Chr01_H1	RATT	gene	181741	182973	.	+	.	ID=TcDm25H1_000013000;ratt_ortholog=TcCLB.506625.120
TcDm25_Chr01_H1	RATT	mRNA	181741	182973	.	+	.	ID=TcDm25H1_000013000.1;Parent=TcDm25H1_000013000
TcDm25_Chr01_H1	RATT	CDS	181741	182973	.	+	0	ID=TcDm25H1_000013000.1:CDS:1;Parent=TcDm25H1_000013000.1
TcDm25_Chr01_H1	.	polypeptide	181741	182973	.	+	.	ID=TcDm25H1_000013000.1:pep;Derives_from=TcDm25H1_000013000.1;orthologous_to=TcDm25H1_000012800.1,TcCLB.506625.100_mRNA,TcCLB.506625.120_mRNA;ortholog_cluster=OG0000702;product=term%3Dhypothetical protein%2C conserved
TcDm25_Chr01_H1	RATT	gene	184445	185383	.	+	.	ID=TcDm25H1_000013100;ratt_ortholog=TcCLB.506625.130
TcDm25_Chr01_H1	RATT	mRNA	184445	185383	.	+	.	ID=TcDm25H1_000013100.1;Parent=TcDm25H1_000013100
TcDm25_Chr01_H1	RATT	CDS	184445	185383	.	+	0	ID=TcDm25H1_000013100.1:CDS:1;Parent=TcDm25H1_000013100.1
TcDm25_Chr01_H1	.	polypeptide	184445	185383	.	+	.	ID=TcDm25H1_000013100.1:pep;Derives_from=TcDm25H1_000013100.1;orthologous_to=TcCLB.506625.130_mRNA;ortholog_cluster=OG0001359;product=term%3Dhypothetical protein%2C conserved
TcDm25_Chr01_H1	RATT	gene	186130	186834	.	+	.	ID=TcDm25H1_000013200;ratt_ortholog=TcCLB.506625.140
TcDm25_Chr01_H1	RATT	mRNA	186130	186834	.	+	.	ID=TcDm25H1_000013200.1;Parent=TcDm25H1_000013200
TcDm25_Chr01_H1	RATT	CDS	186130	186834	.	+	0	ID=TcDm25H1_000013200.1:CDS:1;Parent=TcDm25H1_000013200.1
TcDm25_Chr01_H1	.	polypeptide	186130	186834	.	+	.	ID=TcDm25H1_000013200.1:pep;Derives_from=TcDm25H1_000013200.1;orthologous_to=TcCLB.506625.140_mRNA;ortholog_cluster=OG0001360;product=term%3Dhypothetical protein%2C conserved
TcDm25_Chr01_H1	RATT	gene	187118	187756	.	+	.	ID=TcDm25H1_000013300;ratt_ortholog=TcCLB.506625.150
TcDm25_Chr01_H1	RATT	mRNA	187118	187756	.	+	.	ID=TcDm25H1_000013300.1;Parent=TcDm25H1_000013300
TcDm25_Chr01_H1	RATT	CDS	187118	187756	.	+	0	ID=TcDm25H1_000013300.1:CDS:1;Parent=TcDm25H1_000013300.1
TcDm25_Chr01_H1	.	polypeptide	187118	187756	.	+	.	ID=TcDm25H1_000013300.1:pep;Derives_from=TcDm25H1_000013300.1;orthologous_to=TcCLB.506625.150_mRNA;ortholog_cluster=OG0001361;product=term%3Dhypothetical protein%2C conserved
TcDm25_Chr01_H1	RATT	gene	188003	192841	.	+	.	ID=TcDm25H1_000013400;ratt_ortholog=TcCLB.506625.160
TcDm25_Chr01_H1	RATT	mRNA	188003	192841	.	+	.	ID=TcDm25H1_000013400.1;Parent=TcDm25H1_000013400
TcDm25_Chr01_H1	RATT	CDS	188003	192841	.	+	0	ID=TcDm25H1_000013400.1:CDS:1;Parent=TcDm25H1_000013400.1
TcDm25_Chr01_H1	.	polypeptide	188003	192841	.	+	.	ID=TcDm25H1_000013400.1:pep;Derives_from=TcDm25H1_000013400.1;orthologous_to=TcCLB.506625.160_mRNA;ortholog_cluster=OG0001362;product=term%3Dhypothetical protein%2C conserved
TcDm25_Chr01_H1	AUGUSTUS	gene	193086	193535	1	+	.	ID=TcDm25H1_000013500
TcDm25_Chr01_H1	AUGUSTUS	mRNA	193086	193535	1	+	.	ID=TcDm25H1_000013500.1;Parent=TcDm25H1_000013500
TcDm25_Chr01_H1	AUGUSTUS	CDS	193086	193535	1	+	0	ID=TcDm25H1_000013500.1:CDS:1;Parent=TcDm25H1_000013500.1
TcDm25_Chr01_H1	.	polypeptide	193086	193535	.	+	.	ID=TcDm25H1_000013500.1:pep;Derives_from=TcDm25H1_000013500.1;product=term%3Dhypothetical protein
TcDm25_Chr01_H1	RATT	gene	193814	195310	.	+	.	ID=TcDm25H1_000013600;ratt_ortholog=TcCLB.506625.180
TcDm25_Chr01_H1	RATT	mRNA	193814	195310	.	+	.	ID=TcDm25H1_000013600.1;Parent=TcDm25H1_000013600
TcDm25_Chr01_H1	RATT	CDS	193814	195310	.	+	0	ID=TcDm25H1_000013600.1:CDS:1;Parent=TcDm25H1_000013600.1
TcDm25_Chr01_H1	.	polypeptide	193814	195310	.	+	.	ID=TcDm25H1_000013600.1:pep;Derives_from=TcDm25H1_000013600.1;orthologous_to=TcCLB.506625.180_mRNA;ortholog_cluster=OG0001363;product=term%3Dhypothetical protein%2C conserved
TcDm25_Chr01_H1	RATT	gene	195685	196851	.	+	.	ID=TcDm25H1_000013700;ratt_ortholog=TcCLB.506625.190
TcDm25_Chr01_H1	RATT	mRNA	195685	196851	.	+	.	ID=TcDm25H1_000013700.1;Parent=TcDm25H1_000013700
TcDm25_Chr01_H1	RATT	CDS	195685	196851	.	+	0	ID=TcDm25H1_000013700.1:CDS:1;Parent=TcDm25H1_000013700.1
TcDm25_Chr01_H1	.	polypeptide	195685	196851	.	+	.	ID=TcDm25H1_000013700.1:pep;Derives_from=TcDm25H1_000013700.1;orthologous_to=TcCLB.506625.190_mRNA;ortholog_cluster=OG0001364;product=term%3Dhypothetical protein%2C conserved
TcDm25_Chr01_H1	RATT	gene	197108	198010	.	+	.	ID=TcDm25H1_000013800;ratt_ortholog=TcCLB.506625.200
TcDm25_Chr01_H1	RATT	mRNA	197108	198010	.	+	.	ID=TcDm25H1_000013800.1;Parent=TcDm25H1_000013800
TcDm25_Chr01_H1	RATT	CDS	197108	198010	.	+	0	ID=TcDm25H1_000013800.1:CDS:1;Parent=TcDm25H1_000013800.1
TcDm25_Chr01_H1	.	polypeptide	197108	198010	.	+	.	ID=TcDm25H1_000013800.1:pep;Derives_from=TcDm25H1_000013800.1;orthologous_to=TcCLB.506625.200_mRNA;ortholog_cluster=OG0001365;product=term%3DKH domain containing protein%2C putative%3Bevidence%3DIEA%3Bwith%3DPfam:PF15985
TcDm25_Chr01_H1	Pfam	protein_match	197735	197878	.	+	.	Parent=TcDm25H1_000013800.1:pep;Name=PF15985;signature_desc=KH domain
TcDm25_Chr01_H1	RATT	gene	198252	198614	.	+	.	ID=TcDm25H1_000013900;ratt_ortholog=TcCLB.506625.210
TcDm25_Chr01_H1	RATT	mRNA	198252	198614	.	+	.	ID=TcDm25H1_000013900.1;Parent=TcDm25H1_000013900
TcDm25_Chr01_H1	RATT	CDS	198252	198614	.	+	0	ID=TcDm25H1_000013900.1:CDS:1;Parent=TcDm25H1_000013900.1
TcDm25_Chr01_H1	.	polypeptide	198252	198614	.	+	.	ID=TcDm25H1_000013900.1:pep;Derives_from=TcDm25H1_000013900.1;orthologous_to=TcCLB.506625.210_mRNA;ortholog_cluster=OG0001366;product=term%3Dhypothetical protein%2C conserved
TcDm25_Chr01_H1	.	pseudogene	198860	200134	2.21e+03	+	.	ID=TcDm25H1_000014000:pseudogene;has_internal_stop=true;has_frameshift=false;has_start=true;has_stop=true;Target=TcCLB.506625.220:mRNA 1 425;original_prot_length=425
TcDm25_Chr01_H1	.	pseudogenic_transcript	198860	200134	.	+	.	ID=TcDm25H1_000014000.1;Parent=TcDm25H1_000014000:pseudogene
TcDm25_Chr01_H1	.	pseudogenic_exon	198860	200134	.	+	.	ID=TcDm25H1_000014000.1:pseudogenic_exon:1;Parent=TcDm25H1_000014000.1
TcDm25_Chr01_H1	.	polypeptide	198860	200134	.	+	.	ID=TcDm25H1_000014000.1:pep;Derives_from=TcDm25H1_000014000.1;orthologous_to=TcCLB.506625.220_mRNA;ortholog_cluster=OG0007447;product=term%3Dhypothetical protein%2C conserved
TcDm25_Chr01_H1	RATT	gene	200526	201155	.	+	.	ID=TcDm25H1_000014100;ratt_ortholog=TcCLB.506625.230
TcDm25_Chr01_H1	RATT	mRNA	200526	201155	.	+	.	ID=TcDm25H1_000014100.1;Parent=TcDm25H1_000014100
TcDm25_Chr01_H1	RATT	CDS	200526	201155	.	+	0	ID=TcDm25H1_000014100.1:CDS:1;Parent=TcDm25H1_000014100.1
TcDm25_Chr01_H1	.	polypeptide	200526	201155	.	+	.	ID=TcDm25H1_000014100.1:pep;Derives_from=TcDm25H1_000014100.1;orthologous_to=TcCLB.506625.230_mRNA;ortholog_cluster=OG0001367;product=term%3Dhypothetical protein%2C conserved
TcDm25_Chr01_H1	RATT	gene	202727	203632	.	+	.	ID=TcDm25H1_000014200;ratt_ortholog=TcCLB.506625.240
TcDm25_Chr01_H1	RATT	mRNA	202727	203632	.	+	.	ID=TcDm25H1_000014200.1;Parent=TcDm25H1_000014200
TcDm25_Chr01_H1	RATT	CDS	202727	203632	.	+	0	ID=TcDm25H1_000014200.1:CDS:1;Parent=TcDm25H1_000014200.1
TcDm25_Chr01_H1	.	polypeptide	202727	203632	.	+	.	ID=TcDm25H1_000014200.1:pep;Derives_from=TcDm25H1_000014200.1;orthologous_to=TcCLB.506625.240_mRNA;ortholog_cluster=OG0001368;product=term%3Dhypothetical protein%2C conserved
TcDm25_Chr01_H1	RATT	gene	204343	208029	.	+	.	ID=TcDm25H1_000014300;ratt_ortholog=TcCLB.506625.249
TcDm25_Chr01_H1	RATT	mRNA	204343	208029	.	+	.	ID=TcDm25H1_000014300.1;Parent=TcDm25H1_000014300
TcDm25_Chr01_H1	RATT	CDS	204343	208029	.	+	0	ID=TcDm25H1_000014300.1:CDS:1;Parent=TcDm25H1_000014300.1
TcDm25_Chr01_H1	.	polypeptide	204343	208029	.	+	.	ID=TcDm25H1_000014300.1:pep;Derives_from=TcDm25H1_000014300.1;orthologous_to=TcCLB.506625.249_mRNA;ortholog_cluster=OG0001369;product=term%3DRNA pseudouridylate synthase%2C putative%3Bevidence%3DIEA%3Bwith%3DPfam:PF00849;Ontology_term=GO:0003723,GO:0009982,GO:0009451,GO:0001522
TcDm25_Chr01_H1	Pfam	protein_match	207208	207747	.	+	.	Parent=TcDm25H1_000014300.1:pep;Name=PF00849;signature_desc=RNA pseudouridylate synthase;Ontology_term=GO:0003723,GO:0009982,GO:0001522,GO:0009451
TcDm25_Chr01_H1	RATT	gene	208319	208948	.	+	.	ID=TcDm25H1_000014400;ratt_ortholog=TcCLB.508127.5
TcDm25_Chr01_H1	RATT	mRNA	208319	208948	.	+	.	ID=TcDm25H1_000014400.1;Parent=TcDm25H1_000014400
TcDm25_Chr01_H1	RATT	CDS	208319	208948	.	+	0	ID=TcDm25H1_000014400.1:CDS:1;Parent=TcDm25H1_000014400.1
TcDm25_Chr01_H1	.	polypeptide	208319	208948	.	+	.	ID=TcDm25H1_000014400.1:pep;Derives_from=TcDm25H1_000014400.1;orthologous_to=TcCLB.508127.5_mRNA;ortholog_cluster=OG0001370;product=term%3Dhypothetical protein%2C conserved
TcDm25_Chr01_H1	RATT	gene	209345	210823	.	+	.	ID=TcDm25H1_000014500;ratt_ortholog=TcCLB.508127.9
TcDm25_Chr01_H1	RATT	mRNA	209345	210823	.	+	.	ID=TcDm25H1_000014500.1;Parent=TcDm25H1_000014500
TcDm25_Chr01_H1	RATT	CDS	209345	210823	.	+	0	ID=TcDm25H1_000014500.1:CDS:1;Parent=TcDm25H1_000014500.1
TcDm25_Chr01_H1	.	polypeptide	209345	210823	.	+	.	ID=TcDm25H1_000014500.1:pep;Derives_from=TcDm25H1_000014500.1;orthologous_to=TcCLB.508127.9_mRNA;ortholog_cluster=OG0001371;product=term%3DMitochondrial 39-S ribosomal protein L47 (MRP-L47)%2C putative%3Bevidence%3DIEA%3Bwith%3DPfam:PF06984;Ontology_term=GO:0006412,GO:0003735,GO:0005761
TcDm25_Chr01_H1	Pfam	protein_match	209384	209644	.	+	.	Parent=TcDm25H1_000014500.1:pep;Name=PF06984;signature_desc=Mitochondrial 39-S ribosomal protein L47 (MRP-L47);Ontology_term=GO:0003735,GO:0006412,GO:0005761
TcDm25_Chr01_H1	RATT	gene	210836	216121	.	+	.	ID=TcDm25H1_000014600;ratt_ortholog=TcCLB.508129.9
TcDm25_Chr01_H1	RATT	mRNA	210836	216121	.	+	.	ID=TcDm25H1_000014600.1;Parent=TcDm25H1_000014600
TcDm25_Chr01_H1	RATT	CDS	210836	216121	.	+	0	ID=TcDm25H1_000014600.1:CDS:1;Parent=TcDm25H1_000014600.1
TcDm25_Chr01_H1	.	polypeptide	210836	216121	.	+	.	ID=TcDm25H1_000014600.1:pep;Derives_from=TcDm25H1_000014600.1;orthologous_to=TcCLB.461927.9_mRNA,TcCLB.508129.9_mRNA;ortholog_cluster=OG0000966;product=term%3DAMP deaminase/Adenosine deaminase%2C putative%3Bevidence%3DIEA%3Bwith%3DPfam:PF19326|Pfam:PF00962;Ontology_term=GO:0019239
TcDm25_Chr01_H1	Pfam	protein_match	211601	213166	.	+	.	Parent=TcDm25H1_000014600.1:pep;Name=PF19326;signature_desc=AMP deaminase
TcDm25_Chr01_H1	Pfam	protein_match	213539	215155	.	+	.	Parent=TcDm25H1_000014600.1:pep;Name=PF19326;signature_desc=AMP deaminase
TcDm25_Chr01_H1	Pfam	protein_match	214691	215026	.	+	.	Parent=TcDm25H1_000014600.1:pep;Name=PF00962;signature_desc=Adenosine deaminase;Ontology_term=GO:0019239
TcDm25_Chr01_H1	AUGUSTUS	gene	216678	218012	1	+	.	ID=TcDm25H1_000014700
TcDm25_Chr01_H1	AUGUSTUS	mRNA	216678	218012	1	+	.	ID=TcDm25H1_000014700.1;Parent=TcDm25H1_000014700
TcDm25_Chr01_H1	AUGUSTUS	CDS	216678	218012	1	+	0	ID=TcDm25H1_000014700.1:CDS:1;Parent=TcDm25H1_000014700.1
TcDm25_Chr01_H1	.	polypeptide	216678	218012	.	+	.	ID=TcDm25H1_000014700.1:pep;Derives_from=TcDm25H1_000014700.1;product=term%3DAlcohol dehydrogenase GroES-like domain containing protein%2C putative%3Bevidence%3DIEA%3Bwith%3DPfam:PF08240;Ontology_term=GO:0055114,GO:0016491
TcDm25_Chr01_H1	Pfam	protein_match	216819	217007	.	+	.	Parent=TcDm25H1_000014700.1:pep;Name=PF08240;signature_desc=Alcohol dehydrogenase GroES-like domain;Ontology_term=GO:0016491,GO:0055114
TcDm25_Chr01_H1	AUGUSTUS	gene	218640	219479	1	+	.	ID=TcDm25H1_000014800
TcDm25_Chr01_H1	AUGUSTUS	mRNA	218640	219479	1	+	.	ID=TcDm25H1_000014800.1;Parent=TcDm25H1_000014800
TcDm25_Chr01_H1	AUGUSTUS	CDS	218640	219479	1	+	0	ID=TcDm25H1_000014800.1:CDS:1;Parent=TcDm25H1_000014800.1
TcDm25_Chr01_H1	.	polypeptide	218640	219479	.	+	.	ID=TcDm25H1_000014800.1:pep;Derives_from=TcDm25H1_000014800.1;product=term%3Dhypothetical protein
TcDm25_Chr01_H1	AUGUSTUS	gene	219712	221898	1	+	.	ID=TcDm25H1_000014900
TcDm25_Chr01_H1	AUGUSTUS	mRNA	219712	221898	1	+	.	ID=TcDm25H1_000014900.1;Parent=TcDm25H1_000014900
TcDm25_Chr01_H1	AUGUSTUS	CDS	219712	221898	1	+	0	ID=TcDm25H1_000014900.1:CDS:1;Parent=TcDm25H1_000014900.1
TcDm25_Chr01_H1	.	polypeptide	219712	221898	.	+	.	ID=TcDm25H1_000014900.1:pep;Derives_from=TcDm25H1_000014900.1;orthologous_to=TcDm25H1_001072100.1,TcCLB.509595.50_mRNA;ortholog_cluster=OG0000967;product=term%3DRNB domain containing protein%2C putative%3Bevidence%3DIEA%3Bwith%3DPfam:PF00773;Ontology_term=GO:0003723,GO:0004540
TcDm25_Chr01_H1	Pfam	protein_match	220276	221253	.	+	.	Parent=TcDm25H1_000014900.1:pep;Name=PF00773;signature_desc=RNB domain;Ontology_term=GO:0003723,GO:0004540
TcDm25_Chr01_H1	AUGUSTUS	gene	222168	222746	1	+	.	ID=TcDm25H1_000015000
TcDm25_Chr01_H1	AUGUSTUS	mRNA	222168	222746	1	+	.	ID=TcDm25H1_000015000.1;Parent=TcDm25H1_000015000
TcDm25_Chr01_H1	AUGUSTUS	CDS	222168	222746	1	+	0	ID=TcDm25H1_000015000.1:CDS:1;Parent=TcDm25H1_000015000.1
TcDm25_Chr01_H1	.	polypeptide	222168	222746	.	+	.	ID=TcDm25H1_000015000.1:pep;Derives_from=TcDm25H1_000015000.1;product=term%3DADP-ribosylation factor family/Signal recognition particle receptor beta subunit/Ras of Complex%2C Roc%2C domain of DAPkinase/Gtr1/RagA G protein conserved region/Ras family/50S ribosome-binding GTPase%2C putative%3Bevidence%3DIEA%3Bwith%3DPfam:PF00025|Pfam:PF09439|Pfam:PF08477|Pfam:PF04670|Pfam:PF00071|Pfam:PF01926;Ontology_term=GO:0005525,GO:0005737,GO:0005634,GO:0007264,GO:0005622
TcDm25_Chr01_H1	Pfam	protein_match	222189	222713	.	+	.	Parent=TcDm25H1_000015000.1:pep;Name=PF00025;signature_desc=ADP-ribosylation factor family;Ontology_term=GO:0005525
TcDm25_Chr01_H1	Pfam	protein_match	222219	222611	.	+	.	Parent=TcDm25H1_000015000.1:pep;Name=PF09439;signature_desc=Signal recognition particle receptor beta subunit
TcDm25_Chr01_H1	Pfam	protein_match	222222	222572	.	+	.	Parent=TcDm25H1_000015000.1:pep;Name=PF08477;signature_desc=Ras of Complex%2C Roc%2C domain of DAPkinase;Ontology_term=GO:0005525,GO:0007264,GO:0005622
TcDm25_Chr01_H1	Pfam	protein_match	222222	222575	.	+	.	Parent=TcDm25H1_000015000.1:pep;Name=PF04670;signature_desc=Gtr1/RagA G protein conserved region;Ontology_term=GO:0005525,GO:0005634,GO:0005737
TcDm25_Chr01_H1	Pfam	protein_match	222222	222719	.	+	.	Parent=TcDm25H1_000015000.1:pep;Name=PF00071;signature_desc=Ras family;Ontology_term=GO:0005525,GO:0007264
TcDm25_Chr01_H1	Pfam	protein_match	222225	222533	.	+	.	Parent=TcDm25H1_000015000.1:pep;Name=PF01926;signature_desc=50S ribosome-binding GTPase;Ontology_term=GO:0005525
TcDm25_Chr01_H1	AUGUSTUS	gene	222996	224030	1	+	.	ID=TcDm25H1_000015100
TcDm25_Chr01_H1	AUGUSTUS	mRNA	222996	224030	1	+	.	ID=TcDm25H1_000015100.1;Parent=TcDm25H1_000015100
TcDm25_Chr01_H1	AUGUSTUS	CDS	222996	224030	1	+	0	ID=TcDm25H1_000015100.1:CDS:1;Parent=TcDm25H1_000015100.1
TcDm25_Chr01_H1	.	polypeptide	222996	224030	.	+	.	ID=TcDm25H1_000015100.1:pep;Derives_from=TcDm25H1_000015100.1;product=term%3Dhypothetical protein
TcDm25_Chr01_H1	AUGUSTUS	gene	224488	228444	1	+	.	ID=TcDm25H1_000015200
TcDm25_Chr01_H1	AUGUSTUS	mRNA	224488	228444	1	+	.	ID=TcDm25H1_000015200.1;Parent=TcDm25H1_000015200
TcDm25_Chr01_H1	AUGUSTUS	CDS	224488	228444	1	+	0	ID=TcDm25H1_000015200.1:CDS:1;Parent=TcDm25H1_000015200.1
TcDm25_Chr01_H1	.	polypeptide	224488	228444	.	+	.	ID=TcDm25H1_000015200.1:pep;Derives_from=TcDm25H1_000015200.1;product=term%3Dhypothetical protein
TcDm25_Chr01_H1	AUGUSTUS	gene	229320	231095	1	+	.	ID=TcDm25H1_000015300
TcDm25_Chr01_H1	AUGUSTUS	mRNA	229320	231095	1	+	.	ID=TcDm25H1_000015300.1;Parent=TcDm25H1_000015300
TcDm25_Chr01_H1	AUGUSTUS	CDS	229320	231095	1	+	0	ID=TcDm25H1_000015300.1:CDS:1;Parent=TcDm25H1_000015300.1
TcDm25_Chr01_H1	.	polypeptide	229320	231095	.	+	.	ID=TcDm25H1_000015300.1:pep;Derives_from=TcDm25H1_000015300.1;product=term%3DGlycosyltransferase 61%2C putative%3Bevidence%3DIEA%3Bwith%3DPfam:PF04577;Ontology_term=GO:0016757
TcDm25_Chr01_H1	Pfam	protein_match	230250	230819	.	+	.	Parent=TcDm25H1_000015300.1:pep;Name=PF04577;signature_desc=Glycosyltransferase 61;Ontology_term=GO:0016757
TcDm25_Chr01_H1	AUGUSTUS	gene	231358	231894	1	+	.	ID=TcDm25H1_000015400
TcDm25_Chr01_H1	AUGUSTUS	mRNA	231358	231894	1	+	.	ID=TcDm25H1_000015400.1;Parent=TcDm25H1_000015400
TcDm25_Chr01_H1	AUGUSTUS	CDS	231358	231894	1	+	0	ID=TcDm25H1_000015400.1:CDS:1;Parent=TcDm25H1_000015400.1
TcDm25_Chr01_H1	.	polypeptide	231358	231894	.	+	.	ID=TcDm25H1_000015400.1:pep;Derives_from=TcDm25H1_000015400.1;product=term%3Dhypothetical protein
TcDm25_Chr01_H1	AUGUSTUS	gene	232336	233460	1	+	.	ID=TcDm25H1_000015500
TcDm25_Chr01_H1	AUGUSTUS	mRNA	232336	233460	1	+	.	ID=TcDm25H1_000015500.1;Parent=TcDm25H1_000015500
TcDm25_Chr01_H1	AUGUSTUS	CDS	232336	233460	1	+	0	ID=TcDm25H1_000015500.1:CDS:1;Parent=TcDm25H1_000015500.1
TcDm25_Chr01_H1	.	polypeptide	232336	233460	.	+	.	ID=TcDm25H1_000015500.1:pep;Derives_from=TcDm25H1_000015500.1;orthologous_to=TcCLB.504557.60_mRNA;ortholog_cluster=OG0001372;product=term%3DPhytanoyl-CoA dioxygenase (PhyH)%2C putative%3Bevidence%3DIEA%3Bwith%3DPfam:PF05721
TcDm25_Chr01_H1	Pfam	protein_match	232564	233247	.	+	.	Parent=TcDm25H1_000015500.1:pep;Name=PF05721;signature_desc=Phytanoyl-CoA dioxygenase (PhyH)
TcDm25_Chr01_H1	AUGUSTUS	gene	233638	239882	0.51	-	.	ID=TcDm25H1_000015600
TcDm25_Chr01_H1	AUGUSTUS	mRNA	233638	239882	0.51	-	.	ID=TcDm25H1_000015600.1;Parent=TcDm25H1_000015600
TcDm25_Chr01_H1	AUGUSTUS	CDS	233638	239503	0.51	-	1	ID=TcDm25H1_000015600.1:CDS:1;Parent=TcDm25H1_000015600.1
TcDm25_Chr01_H1	AUGUSTUS	CDS	239554	239882	0.86	-	0	ID=TcDm25H1_000015600.1:CDS:2;Parent=TcDm25H1_000015600.1
TcDm25_Chr01_H1	.	polypeptide	233638	239882	.	-	.	ID=TcDm25H1_000015600.1:pep;Derives_from=TcDm25H1_000015600.1;orthologous_to=TcCLB.504557.50_mRNA,TcCLB.506625.19_mRNA;ortholog_cluster=OG0000968;product=term%3Dhypothetical protein%2C conserved
TcDm25_Chr01_H1	.	pseudogene	240109	240896	556	-	.	ID=TcDm25H1_000015700:pseudogene;has_internal_stop=true;has_frameshift=true;Target=TcCLB.511469.105:mRNA 20 291;original_prot_length=293
TcDm25_Chr01_H1	.	pseudogenic_transcript	240109	240896	.	-	.	ID=TcDm25H1_000015700.1;Parent=TcDm25H1_000015700:pseudogene
TcDm25_Chr01_H1	.	pseudogenic_exon	240109	240135	.	-	.	ID=TcDm25H1_000015700.1:pseudogenic_exon:1;Parent=TcDm25H1_000015700.1
TcDm25_Chr01_H1	.	pseudogenic_exon	240137	240388	.	-	.	ID=TcDm25H1_000015700.1:pseudogenic_exon:2;Parent=TcDm25H1_000015700.1
TcDm25_Chr01_H1	.	pseudogenic_exon	240390	240428	.	-	.	ID=TcDm25H1_000015700.1:pseudogenic_exon:3;Parent=TcDm25H1_000015700.1
TcDm25_Chr01_H1	.	pseudogenic_exon	240430	240555	.	-	.	ID=TcDm25H1_000015700.1:pseudogenic_exon:4;Parent=TcDm25H1_000015700.1
TcDm25_Chr01_H1	.	pseudogenic_exon	240558	240635	.	-	.	ID=TcDm25H1_000015700.1:pseudogenic_exon:5;Parent=TcDm25H1_000015700.1
TcDm25_Chr01_H1	.	pseudogenic_exon	240638	240835	.	-	.	ID=TcDm25H1_000015700.1:pseudogenic_exon:6;Parent=TcDm25H1_000015700.1
TcDm25_Chr01_H1	.	pseudogenic_exon	240837	240896	.	-	.	ID=TcDm25H1_000015700.1:pseudogenic_exon:7;Parent=TcDm25H1_000015700.1
TcDm25_Chr01_H1	.	polypeptide	240109	240896	.	-	.	ID=TcDm25H1_000015700.1:pep;Derives_from=TcDm25H1_000015700.1;orthologous_to=TcDm25H1_000016000.1,TcDm25H1_000016300.1,TcDm25H1_000016600.1,TcDm25H1_000016900.1,TcDm25H1_000017200.1,TcDm25H1_000017500.1,TcDm25H1_000017800.1,TcDm25H1_000018100.1,TcDm25H1_000018400.1,TcDm25H1_000018700.1,TcDm25H1_000019000.1,TcDm25H1_000541700.1,TcDm25H1_000758000.1,TcDm25H1_000870400.1,TcDm25H1_000870900.1,TcDm25H1_001085700.1,TcDm25H1_001500000.1;ortholog_cluster=OG0000134;product=term%3Dhypothetical protein%2C conserved
TcDm25_Chr01_H1	AUGUSTUS	gene	241679	243883	1	-	.	ID=TcDm25H1_000015800
TcDm25_Chr01_H1	AUGUSTUS	mRNA	241679	243883	1	-	.	ID=TcDm25H1_000015800.1;Parent=TcDm25H1_000015800
TcDm25_Chr01_H1	AUGUSTUS	CDS	241679	243883	1	-	0	ID=TcDm25H1_000015800.1:CDS:1;Parent=TcDm25H1_000015800.1
TcDm25_Chr01_H1	.	polypeptide	241679	243883	.	-	.	ID=TcDm25H1_000015800.1:pep;Derives_from=TcDm25H1_000015800.1;orthologous_to=TcDm25H1_000006100.3,TcDm25H1_000016100.1,TcDm25H1_000016400.1,TcDm25H1_000016700.1,TcDm25H1_000017000.1,TcDm25H1_000017300.1,TcDm25H1_000017600.1,TcDm25H1_000017900.1,TcDm25H1_000018200.1,TcDm25H1_000018200.2,TcDm25H1_000018500.1,TcDm25H1_000018800.1,TcDm25H1_000019100.1,TcDm25H1_000032300.1,TcDm25H1_000391500.1,TcDm25H1_000392900.1,TcDm25H1_000477100.1,TcDm25H1_000543800.1,TcDm25H1_000720100.1,TcDm25H1_000757900.1,TcDm25H1_000870500.1,TcDm25H1_000871000.1,TcDm25H1_000882600.1,TcDm25H1_000882900.1,TcDm25H1_000981000.1,TcDm25H1_001255600.1,TcDm25H1_001500100.1,TcDm25H1_001579800.1;ortholog_cluster=OG0000055;product=term%3DBNR repeat-like domain containing protein%2C putative%3Bevidence%3DIEA%3Bwith%3DPfam:PF13859
TcDm25_Chr01_H1	Pfam	protein_match	242543	243562	.	-	.	Parent=TcDm25H1_000015800.1:pep;Name=PF13859;signature_desc=BNR repeat-like domain
TcDm25_Chr01_H1	AUGUSTUS	gene	244857	245821	0.51	-	.	ID=TcDm25H1_000015900
TcDm25_Chr01_H1	AUGUSTUS	mRNA	244857	245821	0.51	-	.	ID=TcDm25H1_000015900.1;Parent=TcDm25H1_000015900
TcDm25_Chr01_H1	AUGUSTUS	CDS	244857	245442	0.51	-	1	ID=TcDm25H1_000015900.1:CDS:1;Parent=TcDm25H1_000015900.1
TcDm25_Chr01_H1	AUGUSTUS	CDS	245493	245821	0.96	-	0	ID=TcDm25H1_000015900.1:CDS:2;Parent=TcDm25H1_000015900.1
TcDm25_Chr01_H1	.	polypeptide	244857	245821	.	-	.	ID=TcDm25H1_000015900.1:pep;Derives_from=TcDm25H1_000015900.1;orthologous_to=TcDm25H1_000007500.1,TcDm25H1_000016200.1,TcDm25H1_000016500.1,TcDm25H1_000016800.1,TcDm25H1_000017100.1,TcDm25H1_000017400.1,TcDm25H1_000017700.1,TcDm25H1_000018000.1,TcDm25H1_000018300.1,TcDm25H1_000018600.1,TcDm25H1_000018900.1,TcDm25H1_000019200.1,TcDm25H1_000157600.1,TcDm25H1_000161300.1,TcDm25H1_000163900.2,TcDm25H1_000167200.2,TcDm25H1_000170100.1,TcDm25H1_000336900.1,TcDm25H1_000767500.1,TcDm25H1_000788000.11,TcDm25H1_000813800.1,TcDm25H1_000814700.1,TcDm25H1_001227900.1;ortholog_cluster=OG0000079;product=term%3Dhypothetical protein%2C conserved
TcDm25_Chr01_H1	.	pseudogene	246050	246834	559	-	.	ID=TcDm25H1_000016000:pseudogene;has_internal_stop=true;has_frameshift=true;Target=TcCLB.511469.105:mRNA 20 290;original_prot_length=293
TcDm25_Chr01_H1	.	pseudogenic_transcript	246050	246834	.	-	.	ID=TcDm25H1_000016000.1;Parent=TcDm25H1_000016000:pseudogene
TcDm25_Chr01_H1	.	pseudogenic_exon	246050	246073	.	-	.	ID=TcDm25H1_000016000.1:pseudogenic_exon:1;Parent=TcDm25H1_000016000.1
TcDm25_Chr01_H1	.	pseudogenic_exon	246075	246326	.	-	.	ID=TcDm25H1_000016000.1:pseudogenic_exon:2;Parent=TcDm25H1_000016000.1
TcDm25_Chr01_H1	.	pseudogenic_exon	246328	246366	.	-	.	ID=TcDm25H1_000016000.1:pseudogenic_exon:3;Parent=TcDm25H1_000016000.1
TcDm25_Chr01_H1	.	pseudogenic_exon	246368	246493	.	-	.	ID=TcDm25H1_000016000.1:pseudogenic_exon:4;Parent=TcDm25H1_000016000.1
TcDm25_Chr01_H1	.	pseudogenic_exon	246496	246543	.	-	.	ID=TcDm25H1_000016000.1:pseudogenic_exon:5;Parent=TcDm25H1_000016000.1
TcDm25_Chr01_H1	.	pseudogenic_exon	246545	246559	.	-	.	ID=TcDm25H1_000016000.1:pseudogenic_exon:6;Parent=TcDm25H1_000016000.1
TcDm25_Chr01_H1	.	pseudogenic_exon	246562	246573	.	-	.	ID=TcDm25H1_000016000.1:pseudogenic_exon:7;Parent=TcDm25H1_000016000.1
TcDm25_Chr01_H1	.	pseudogenic_exon	246576	246773	.	-	.	ID=TcDm25H1_000016000.1:pseudogenic_exon:8;Parent=TcDm25H1_000016000.1
TcDm25_Chr01_H1	.	pseudogenic_exon	246775	246834	.	-	.	ID=TcDm25H1_000016000.1:pseudogenic_exon:9;Parent=TcDm25H1_000016000.1
TcDm25_Chr01_H1	.	polypeptide	246050	246834	.	-	.	ID=TcDm25H1_000016000.1:pep;Derives_from=TcDm25H1_000016000.1;orthologous_to=TcDm25H1_000015700.1,TcDm25H1_000016300.1,TcDm25H1_000016600.1,TcDm25H1_000016900.1,TcDm25H1_000017200.1,TcDm25H1_000017500.1,TcDm25H1_000017800.1,TcDm25H1_000018100.1,TcDm25H1_000018400.1,TcDm25H1_000018700.1,TcDm25H1_000019000.1,TcDm25H1_000541700.1,TcDm25H1_000758000.1,TcDm25H1_000870400.1,TcDm25H1_000870900.1,TcDm25H1_001085700.1,TcDm25H1_001500000.1;ortholog_cluster=OG0000134;product=term%3Dhypothetical protein%2C conserved
TcDm25_Chr01_H1	AUGUSTUS	gene	247617	249821	1	-	.	ID=TcDm25H1_000016100
TcDm25_Chr01_H1	AUGUSTUS	mRNA	247617	249821	1	-	.	ID=TcDm25H1_000016100.1;Parent=TcDm25H1_000016100
TcDm25_Chr01_H1	AUGUSTUS	CDS	247617	249821	1	-	0	ID=TcDm25H1_000016100.1:CDS:1;Parent=TcDm25H1_000016100.1
TcDm25_Chr01_H1	.	polypeptide	247617	249821	.	-	.	ID=TcDm25H1_000016100.1:pep;Derives_from=TcDm25H1_000016100.1;orthologous_to=TcDm25H1_000006100.3,TcDm25H1_000015800.1,TcDm25H1_000016400.1,TcDm25H1_000016700.1,TcDm25H1_000017000.1,TcDm25H1_000017300.1,TcDm25H1_000017600.1,TcDm25H1_000017900.1,TcDm25H1_000018200.1,TcDm25H1_000018200.2,TcDm25H1_000018500.1,TcDm25H1_000018800.1,TcDm25H1_000019100.1,TcDm25H1_000032300.1,TcDm25H1_000391500.1,TcDm25H1_000392900.1,TcDm25H1_000477100.1,TcDm25H1_000543800.1,TcDm25H1_000720100.1,TcDm25H1_000757900.1,TcDm25H1_000870500.1,TcDm25H1_000871000.1,TcDm25H1_000882600.1,TcDm25H1_000882900.1,TcDm25H1_000981000.1,TcDm25H1_001255600.1,TcDm25H1_001500100.1,TcDm25H1_001579800.1;ortholog_cluster=OG0000055;product=term%3DBNR repeat-like domain containing protein%2C putative%3Bevidence%3DIEA%3Bwith%3DPfam:PF13859
TcDm25_Chr01_H1	Pfam	protein_match	248481	249500	.	-	.	Parent=TcDm25H1_000016100.1:pep;Name=PF13859;signature_desc=BNR repeat-like domain
TcDm25_Chr01_H1	AUGUSTUS	gene	250795	251759	0.58	-	.	ID=TcDm25H1_000016200
TcDm25_Chr01_H1	AUGUSTUS	mRNA	250795	251759	0.58	-	.	ID=TcDm25H1_000016200.1;Parent=TcDm25H1_000016200
TcDm25_Chr01_H1	AUGUSTUS	CDS	250795	251380	0.58	-	1	ID=TcDm25H1_000016200.1:CDS:1;Parent=TcDm25H1_000016200.1
TcDm25_Chr01_H1	AUGUSTUS	CDS	251431	251759	0.96	-	0	ID=TcDm25H1_000016200.1:CDS:2;Parent=TcDm25H1_000016200.1
TcDm25_Chr01_H1	.	polypeptide	250795	251759	.	-	.	ID=TcDm25H1_000016200.1:pep;Derives_from=TcDm25H1_000016200.1;orthologous_to=TcDm25H1_000007500.1,TcDm25H1_000015900.1,TcDm25H1_000016500.1,TcDm25H1_000016800.1,TcDm25H1_000017100.1,TcDm25H1_000017400.1,TcDm25H1_000017700.1,TcDm25H1_000018000.1,TcDm25H1_000018300.1,TcDm25H1_000018600.1,TcDm25H1_000018900.1,TcDm25H1_000019200.1,TcDm25H1_000157600.1,TcDm25H1_000161300.1,TcDm25H1_000163900.2,TcDm25H1_000167200.2,TcDm25H1_000170100.1,TcDm25H1_000336900.1,TcDm25H1_000767500.1,TcDm25H1_000788000.11,TcDm25H1_000813800.1,TcDm25H1_000814700.1,TcDm25H1_001227900.1;ortholog_cluster=OG0000079;product=term%3Dhypothetical protein%2C conserved
TcDm25_Chr01_H1	.	pseudogene	251988	252772	559	-	.	ID=TcDm25H1_000016300:pseudogene;has_internal_stop=true;has_frameshift=true;Target=TcCLB.511469.105:mRNA 20 290;original_prot_length=293
TcDm25_Chr01_H1	.	pseudogenic_transcript	251988	252772	.	-	.	ID=TcDm25H1_000016300.1;Parent=TcDm25H1_000016300:pseudogene
TcDm25_Chr01_H1	.	pseudogenic_exon	251988	252011	.	-	.	ID=TcDm25H1_000016300.1:pseudogenic_exon:1;Parent=TcDm25H1_000016300.1
TcDm25_Chr01_H1	.	pseudogenic_exon	252013	252264	.	-	.	ID=TcDm25H1_000016300.1:pseudogenic_exon:2;Parent=TcDm25H1_000016300.1
TcDm25_Chr01_H1	.	pseudogenic_exon	252266	252304	.	-	.	ID=TcDm25H1_000016300.1:pseudogenic_exon:3;Parent=TcDm25H1_000016300.1
TcDm25_Chr01_H1	.	pseudogenic_exon	252306	252431	.	-	.	ID=TcDm25H1_000016300.1:pseudogenic_exon:4;Parent=TcDm25H1_000016300.1
TcDm25_Chr01_H1	.	pseudogenic_exon	252434	252481	.	-	.	ID=TcDm25H1_000016300.1:pseudogenic_exon:5;Parent=TcDm25H1_000016300.1
TcDm25_Chr01_H1	.	pseudogenic_exon	252483	252497	.	-	.	ID=TcDm25H1_000016300.1:pseudogenic_exon:6;Parent=TcDm25H1_000016300.1
TcDm25_Chr01_H1	.	pseudogenic_exon	252500	252511	.	-	.	ID=TcDm25H1_000016300.1:pseudogenic_exon:7;Parent=TcDm25H1_000016300.1
TcDm25_Chr01_H1	.	pseudogenic_exon	252514	252711	.	-	.	ID=TcDm25H1_000016300.1:pseudogenic_exon:8;Parent=TcDm25H1_000016300.1
TcDm25_Chr01_H1	.	pseudogenic_exon	252713	252772	.	-	.	ID=TcDm25H1_000016300.1:pseudogenic_exon:9;Parent=TcDm25H1_000016300.1
TcDm25_Chr01_H1	.	polypeptide	251988	252772	.	-	.	ID=TcDm25H1_000016300.1:pep;Derives_from=TcDm25H1_000016300.1;orthologous_to=TcDm25H1_000015700.1,TcDm25H1_000016000.1,TcDm25H1_000016600.1,TcDm25H1_000016900.1,TcDm25H1_000017200.1,TcDm25H1_000017500.1,TcDm25H1_000017800.1,TcDm25H1_000018100.1,TcDm25H1_000018400.1,TcDm25H1_000018700.1,TcDm25H1_000019000.1,TcDm25H1_000541700.1,TcDm25H1_000758000.1,TcDm25H1_000870400.1,TcDm25H1_000870900.1,TcDm25H1_001085700.1,TcDm25H1_001500000.1;ortholog_cluster=OG0000134;product=term%3Dhypothetical protein%2C conserved
TcDm25_Chr01_H1	AUGUSTUS	gene	253555	255759	1	-	.	ID=TcDm25H1_000016400
TcDm25_Chr01_H1	AUGUSTUS	mRNA	253555	255759	1	-	.	ID=TcDm25H1_000016400.1;Parent=TcDm25H1_000016400
TcDm25_Chr01_H1	AUGUSTUS	CDS	253555	255759	1	-	0	ID=TcDm25H1_000016400.1:CDS:1;Parent=TcDm25H1_000016400.1
TcDm25_Chr01_H1	.	polypeptide	253555	255759	.	-	.	ID=TcDm25H1_000016400.1:pep;Derives_from=TcDm25H1_000016400.1;orthologous_to=TcDm25H1_000006100.3,TcDm25H1_000015800.1,TcDm25H1_000016100.1,TcDm25H1_000016700.1,TcDm25H1_000017000.1,TcDm25H1_000017300.1,TcDm25H1_000017600.1,TcDm25H1_000017900.1,TcDm25H1_000018200.1,TcDm25H1_000018200.2,TcDm25H1_000018500.1,TcDm25H1_000018800.1,TcDm25H1_000019100.1,TcDm25H1_000032300.1,TcDm25H1_000391500.1,TcDm25H1_000392900.1,TcDm25H1_000477100.1,TcDm25H1_000543800.1,TcDm25H1_000720100.1,TcDm25H1_000757900.1,TcDm25H1_000870500.1,TcDm25H1_000871000.1,TcDm25H1_000882600.1,TcDm25H1_000882900.1,TcDm25H1_000981000.1,TcDm25H1_001255600.1,TcDm25H1_001500100.1,TcDm25H1_001579800.1;ortholog_cluster=OG0000055;product=term%3DBNR repeat-like domain containing protein%2C putative%3Bevidence%3DIEA%3Bwith%3DPfam:PF13859
TcDm25_Chr01_H1	Pfam	protein_match	254419	255438	.	-	.	Parent=TcDm25H1_000016400.1:pep;Name=PF13859;signature_desc=BNR repeat-like domain
TcDm25_Chr01_H1	AUGUSTUS	gene	256733	257697	0.57	-	.	ID=TcDm25H1_000016500
TcDm25_Chr01_H1	AUGUSTUS	mRNA	256733	257697	0.57	-	.	ID=TcDm25H1_000016500.1;Parent=TcDm25H1_000016500
TcDm25_Chr01_H1	AUGUSTUS	CDS	256733	257318	0.57	-	1	ID=TcDm25H1_000016500.1:CDS:1;Parent=TcDm25H1_000016500.1
TcDm25_Chr01_H1	AUGUSTUS	CDS	257369	257697	0.94	-	0	ID=TcDm25H1_000016500.1:CDS:2;Parent=TcDm25H1_000016500.1
TcDm25_Chr01_H1	.	polypeptide	256733	257697	.	-	.	ID=TcDm25H1_000016500.1:pep;Derives_from=TcDm25H1_000016500.1;orthologous_to=TcDm25H1_000007500.1,TcDm25H1_000015900.1,TcDm25H1_000016200.1,TcDm25H1_000016800.1,TcDm25H1_000017100.1,TcDm25H1_000017400.1,TcDm25H1_000017700.1,TcDm25H1_000018000.1,TcDm25H1_000018300.1,TcDm25H1_000018600.1,TcDm25H1_000018900.1,TcDm25H1_000019200.1,TcDm25H1_000157600.1,TcDm25H1_000161300.1,TcDm25H1_000163900.2,TcDm25H1_000167200.2,TcDm25H1_000170100.1,TcDm25H1_000336900.1,TcDm25H1_000767500.1,TcDm25H1_000788000.11,TcDm25H1_000813800.1,TcDm25H1_000814700.1,TcDm25H1_001227900.1;ortholog_cluster=OG0000079;product=term%3Dhypothetical protein%2C conserved
TcDm25_Chr01_H1	.	pseudogene	257926	258710	559	-	.	ID=TcDm25H1_000016600:pseudogene;has_internal_stop=true;has_frameshift=true;Target=TcCLB.511469.105:mRNA 20 290;original_prot_length=293
TcDm25_Chr01_H1	.	pseudogenic_transcript	257926	258710	.	-	.	ID=TcDm25H1_000016600.1;Parent=TcDm25H1_000016600:pseudogene
TcDm25_Chr01_H1	.	pseudogenic_exon	257926	257949	.	-	.	ID=TcDm25H1_000016600.1:pseudogenic_exon:1;Parent=TcDm25H1_000016600.1
TcDm25_Chr01_H1	.	pseudogenic_exon	257951	258202	.	-	.	ID=TcDm25H1_000016600.1:pseudogenic_exon:2;Parent=TcDm25H1_000016600.1
TcDm25_Chr01_H1	.	pseudogenic_exon	258204	258242	.	-	.	ID=TcDm25H1_000016600.1:pseudogenic_exon:3;Parent=TcDm25H1_000016600.1
TcDm25_Chr01_H1	.	pseudogenic_exon	258244	258369	.	-	.	ID=TcDm25H1_000016600.1:pseudogenic_exon:4;Parent=TcDm25H1_000016600.1
TcDm25_Chr01_H1	.	pseudogenic_exon	258372	258419	.	-	.	ID=TcDm25H1_000016600.1:pseudogenic_exon:5;Parent=TcDm25H1_000016600.1
TcDm25_Chr01_H1	.	pseudogenic_exon	258421	258435	.	-	.	ID=TcDm25H1_000016600.1:pseudogenic_exon:6;Parent=TcDm25H1_000016600.1
TcDm25_Chr01_H1	.	pseudogenic_exon	258438	258449	.	-	.	ID=TcDm25H1_000016600.1:pseudogenic_exon:7;Parent=TcDm25H1_000016600.1
TcDm25_Chr01_H1	.	pseudogenic_exon	258452	258649	.	-	.	ID=TcDm25H1_000016600.1:pseudogenic_exon:8;Parent=TcDm25H1_000016600.1
TcDm25_Chr01_H1	.	pseudogenic_exon	258651	258710	.	-	.	ID=TcDm25H1_000016600.1:pseudogenic_exon:9;Parent=TcDm25H1_000016600.1
TcDm25_Chr01_H1	.	polypeptide	257926	258710	.	-	.	ID=TcDm25H1_000016600.1:pep;Derives_from=TcDm25H1_000016600.1;orthologous_to=TcDm25H1_000015700.1,TcDm25H1_000016000.1,TcDm25H1_000016300.1,TcDm25H1_000016900.1,TcDm25H1_000017200.1,TcDm25H1_000017500.1,TcDm25H1_000017800.1,TcDm25H1_000018100.1,TcDm25H1_000018400.1,TcDm25H1_000018700.1,TcDm25H1_000019000.1,TcDm25H1_000541700.1,TcDm25H1_000758000.1,TcDm25H1_000870400.1,TcDm25H1_000870900.1,TcDm25H1_001085700.1,TcDm25H1_001500000.1;ortholog_cluster=OG0000134;product=term%3Dhypothetical protein%2C conserved
TcDm25_Chr01_H1	AUGUSTUS	gene	259493	261697	1	-	.	ID=TcDm25H1_000016700
TcDm25_Chr01_H1	AUGUSTUS	mRNA	259493	261697	1	-	.	ID=TcDm25H1_000016700.1;Parent=TcDm25H1_000016700
TcDm25_Chr01_H1	AUGUSTUS	CDS	259493	261697	1	-	0	ID=TcDm25H1_000016700.1:CDS:1;Parent=TcDm25H1_000016700.1
TcDm25_Chr01_H1	.	polypeptide	259493	261697	.	-	.	ID=TcDm25H1_000016700.1:pep;Derives_from=TcDm25H1_000016700.1;orthologous_to=TcDm25H1_000006100.3,TcDm25H1_000015800.1,TcDm25H1_000016100.1,TcDm25H1_000016400.1,TcDm25H1_000017000.1,TcDm25H1_000017300.1,TcDm25H1_000017600.1,TcDm25H1_000017900.1,TcDm25H1_000018200.1,TcDm25H1_000018200.2,TcDm25H1_000018500.1,TcDm25H1_000018800.1,TcDm25H1_000019100.1,TcDm25H1_000032300.1,TcDm25H1_000391500.1,TcDm25H1_000392900.1,TcDm25H1_000477100.1,TcDm25H1_000543800.1,TcDm25H1_000720100.1,TcDm25H1_000757900.1,TcDm25H1_000870500.1,TcDm25H1_000871000.1,TcDm25H1_000882600.1,TcDm25H1_000882900.1,TcDm25H1_000981000.1,TcDm25H1_001255600.1,TcDm25H1_001500100.1,TcDm25H1_001579800.1;ortholog_cluster=OG0000055;product=term%3DBNR repeat-like domain containing protein%2C putative%3Bevidence%3DIEA%3Bwith%3DPfam:PF13859
TcDm25_Chr01_H1	Pfam	protein_match	260357	261376	.	-	.	Parent=TcDm25H1_000016700.1:pep;Name=PF13859;signature_desc=BNR repeat-like domain
TcDm25_Chr01_H1	AUGUSTUS	gene	262669	263633	0.63	-	.	ID=TcDm25H1_000016800
TcDm25_Chr01_H1	AUGUSTUS	mRNA	262669	263633	0.63	-	.	ID=TcDm25H1_000016800.1;Parent=TcDm25H1_000016800
TcDm25_Chr01_H1	AUGUSTUS	CDS	262669	263254	0.63	-	1	ID=TcDm25H1_000016800.1:CDS:1;Parent=TcDm25H1_000016800.1
TcDm25_Chr01_H1	AUGUSTUS	CDS	263305	263633	0.97	-	0	ID=TcDm25H1_000016800.1:CDS:2;Parent=TcDm25H1_000016800.1
TcDm25_Chr01_H1	.	polypeptide	262669	263633	.	-	.	ID=TcDm25H1_000016800.1:pep;Derives_from=TcDm25H1_000016800.1;orthologous_to=TcDm25H1_000007500.1,TcDm25H1_000015900.1,TcDm25H1_000016200.1,TcDm25H1_000016500.1,TcDm25H1_000017100.1,TcDm25H1_000017400.1,TcDm25H1_000017700.1,TcDm25H1_000018000.1,TcDm25H1_000018300.1,TcDm25H1_000018600.1,TcDm25H1_000018900.1,TcDm25H1_000019200.1,TcDm25H1_000157600.1,TcDm25H1_000161300.1,TcDm25H1_000163900.2,TcDm25H1_000167200.2,TcDm25H1_000170100.1,TcDm25H1_000336900.1,TcDm25H1_000767500.1,TcDm25H1_000788000.11,TcDm25H1_000813800.1,TcDm25H1_000814700.1,TcDm25H1_001227900.1;ortholog_cluster=OG0000079;product=term%3Dhypothetical protein%2C conserved
TcDm25_Chr01_H1	.	pseudogene	263862	264646	556	-	.	ID=TcDm25H1_000016900:pseudogene;has_internal_stop=true;has_frameshift=true;Target=TcCLB.511469.105:mRNA 20 290;original_prot_length=293
TcDm25_Chr01_H1	.	pseudogenic_transcript	263862	264646	.	-	.	ID=TcDm25H1_000016900.1;Parent=TcDm25H1_000016900:pseudogene
TcDm25_Chr01_H1	.	pseudogenic_exon	263862	263885	.	-	.	ID=TcDm25H1_000016900.1:pseudogenic_exon:1;Parent=TcDm25H1_000016900.1
TcDm25_Chr01_H1	.	pseudogenic_exon	263887	264138	.	-	.	ID=TcDm25H1_000016900.1:pseudogenic_exon:2;Parent=TcDm25H1_000016900.1
TcDm25_Chr01_H1	.	pseudogenic_exon	264140	264178	.	-	.	ID=TcDm25H1_000016900.1:pseudogenic_exon:3;Parent=TcDm25H1_000016900.1
TcDm25_Chr01_H1	.	pseudogenic_exon	264180	264305	.	-	.	ID=TcDm25H1_000016900.1:pseudogenic_exon:4;Parent=TcDm25H1_000016900.1
TcDm25_Chr01_H1	.	pseudogenic_exon	264308	264385	.	-	.	ID=TcDm25H1_000016900.1:pseudogenic_exon:5;Parent=TcDm25H1_000016900.1
TcDm25_Chr01_H1	.	pseudogenic_exon	264388	264585	.	-	.	ID=TcDm25H1_000016900.1:pseudogenic_exon:6;Parent=TcDm25H1_000016900.1
TcDm25_Chr01_H1	.	pseudogenic_exon	264587	264646	.	-	.	ID=TcDm25H1_000016900.1:pseudogenic_exon:7;Parent=TcDm25H1_000016900.1
TcDm25_Chr01_H1	.	polypeptide	263862	264646	.	-	.	ID=TcDm25H1_000016900.1:pep;Derives_from=TcDm25H1_000016900.1;orthologous_to=TcDm25H1_000015700.1,TcDm25H1_000016000.1,TcDm25H1_000016300.1,TcDm25H1_000016600.1,TcDm25H1_000017200.1,TcDm25H1_000017500.1,TcDm25H1_000017800.1,TcDm25H1_000018100.1,TcDm25H1_000018400.1,TcDm25H1_000018700.1,TcDm25H1_000019000.1,TcDm25H1_000541700.1,TcDm25H1_000758000.1,TcDm25H1_000870400.1,TcDm25H1_000870900.1,TcDm25H1_001085700.1,TcDm25H1_001500000.1;ortholog_cluster=OG0000134;product=term%3Dhypothetical protein%2C conserved
TcDm25_Chr01_H1	AUGUSTUS	gene	265430	267664	1	-	.	ID=TcDm25H1_000017000
TcDm25_Chr01_H1	AUGUSTUS	mRNA	265430	267664	1	-	.	ID=TcDm25H1_000017000.1;Parent=TcDm25H1_000017000
TcDm25_Chr01_H1	AUGUSTUS	CDS	265430	267664	1	-	0	ID=TcDm25H1_000017000.1:CDS:1;Parent=TcDm25H1_000017000.1
TcDm25_Chr01_H1	.	polypeptide	265430	267664	.	-	.	ID=TcDm25H1_000017000.1:pep;Derives_from=TcDm25H1_000017000.1;orthologous_to=TcDm25H1_000006100.3,TcDm25H1_000015800.1,TcDm25H1_000016100.1,TcDm25H1_000016400.1,TcDm25H1_000016700.1,TcDm25H1_000017300.1,TcDm25H1_000017600.1,TcDm25H1_000017900.1,TcDm25H1_000018200.1,TcDm25H1_000018200.2,TcDm25H1_000018500.1,TcDm25H1_000018800.1,TcDm25H1_000019100.1,TcDm25H1_000032300.1,TcDm25H1_000391500.1,TcDm25H1_000392900.1,TcDm25H1_000477100.1,TcDm25H1_000543800.1,TcDm25H1_000720100.1,TcDm25H1_000757900.1,TcDm25H1_000870500.1,TcDm25H1_000871000.1,TcDm25H1_000882600.1,TcDm25H1_000882900.1,TcDm25H1_000981000.1,TcDm25H1_001255600.1,TcDm25H1_001500100.1,TcDm25H1_001579800.1;ortholog_cluster=OG0000055;product=term%3DBNR repeat-like domain containing protein%2C putative%3Bevidence%3DIEA%3Bwith%3DPfam:PF13859
TcDm25_Chr01_H1	Pfam	protein_match	266339	267343	.	-	.	Parent=TcDm25H1_000017000.1:pep;Name=PF13859;signature_desc=BNR repeat-like domain
TcDm25_Chr01_H1	AUGUSTUS	gene	268636	269600	0.61	-	.	ID=TcDm25H1_000017100
TcDm25_Chr01_H1	AUGUSTUS	mRNA	268636	269600	0.61	-	.	ID=TcDm25H1_000017100.1;Parent=TcDm25H1_000017100
TcDm25_Chr01_H1	AUGUSTUS	CDS	268636	269221	0.61	-	1	ID=TcDm25H1_000017100.1:CDS:1;Parent=TcDm25H1_000017100.1
TcDm25_Chr01_H1	AUGUSTUS	CDS	269272	269600	0.94	-	0	ID=TcDm25H1_000017100.1:CDS:2;Parent=TcDm25H1_000017100.1
TcDm25_Chr01_H1	.	polypeptide	268636	269600	.	-	.	ID=TcDm25H1_000017100.1:pep;Derives_from=TcDm25H1_000017100.1;orthologous_to=TcDm25H1_000007500.1,TcDm25H1_000015900.1,TcDm25H1_000016200.1,TcDm25H1_000016500.1,TcDm25H1_000016800.1,TcDm25H1_000017400.1,TcDm25H1_000017700.1,TcDm25H1_000018000.1,TcDm25H1_000018300.1,TcDm25H1_000018600.1,TcDm25H1_000018900.1,TcDm25H1_000019200.1,TcDm25H1_000157600.1,TcDm25H1_000161300.1,TcDm25H1_000163900.2,TcDm25H1_000167200.2,TcDm25H1_000170100.1,TcDm25H1_000336900.1,TcDm25H1_000767500.1,TcDm25H1_000788000.11,TcDm25H1_000813800.1,TcDm25H1_000814700.1,TcDm25H1_001227900.1;ortholog_cluster=OG0000079;product=term%3Dhypothetical protein%2C conserved
TcDm25_Chr01_H1	.	pseudogene	269829	270613	559	-	.	ID=TcDm25H1_000017200:pseudogene;has_internal_stop=true;has_frameshift=true;Target=TcCLB.511469.105:mRNA 20 290;original_prot_length=293
TcDm25_Chr01_H1	.	pseudogenic_transcript	269829	270613	.	-	.	ID=TcDm25H1_000017200.1;Parent=TcDm25H1_000017200:pseudogene
TcDm25_Chr01_H1	.	pseudogenic_exon	269829	269852	.	-	.	ID=TcDm25H1_000017200.1:pseudogenic_exon:1;Parent=TcDm25H1_000017200.1
TcDm25_Chr01_H1	.	pseudogenic_exon	269854	270105	.	-	.	ID=TcDm25H1_000017200.1:pseudogenic_exon:2;Parent=TcDm25H1_000017200.1
TcDm25_Chr01_H1	.	pseudogenic_exon	270107	270145	.	-	.	ID=TcDm25H1_000017200.1:pseudogenic_exon:3;Parent=TcDm25H1_000017200.1
TcDm25_Chr01_H1	.	pseudogenic_exon	270147	270272	.	-	.	ID=TcDm25H1_000017200.1:pseudogenic_exon:4;Parent=TcDm25H1_000017200.1
TcDm25_Chr01_H1	.	pseudogenic_exon	270275	270322	.	-	.	ID=TcDm25H1_000017200.1:pseudogenic_exon:5;Parent=TcDm25H1_000017200.1
TcDm25_Chr01_H1	.	pseudogenic_exon	270324	270338	.	-	.	ID=TcDm25H1_000017200.1:pseudogenic_exon:6;Parent=TcDm25H1_000017200.1
TcDm25_Chr01_H1	.	pseudogenic_exon	270341	270352	.	-	.	ID=TcDm25H1_000017200.1:pseudogenic_exon:7;Parent=TcDm25H1_000017200.1
TcDm25_Chr01_H1	.	pseudogenic_exon	270355	270552	.	-	.	ID=TcDm25H1_000017200.1:pseudogenic_exon:8;Parent=TcDm25H1_000017200.1
TcDm25_Chr01_H1	.	pseudogenic_exon	270554	270613	.	-	.	ID=TcDm25H1_000017200.1:pseudogenic_exon:9;Parent=TcDm25H1_000017200.1
TcDm25_Chr01_H1	.	polypeptide	269829	270613	.	-	.	ID=TcDm25H1_000017200.1:pep;Derives_from=TcDm25H1_000017200.1;orthologous_to=TcDm25H1_000015700.1,TcDm25H1_000016000.1,TcDm25H1_000016300.1,TcDm25H1_000016600.1,TcDm25H1_000016900.1,TcDm25H1_000017500.1,TcDm25H1_000017800.1,TcDm25H1_000018100.1,TcDm25H1_000018400.1,TcDm25H1_000018700.1,TcDm25H1_000019000.1,TcDm25H1_000541700.1,TcDm25H1_000758000.1,TcDm25H1_000870400.1,TcDm25H1_000870900.1,TcDm25H1_001085700.1,TcDm25H1_001500000.1;ortholog_cluster=OG0000134;product=term%3Dhypothetical protein%2C conserved
TcDm25_Chr01_H1	AUGUSTUS	gene	271400	273718	1	-	.	ID=TcDm25H1_000017300
TcDm25_Chr01_H1	AUGUSTUS	mRNA	271400	273718	1	-	.	ID=TcDm25H1_000017300.1;Parent=TcDm25H1_000017300
TcDm25_Chr01_H1	AUGUSTUS	CDS	271400	273718	1	-	0	ID=TcDm25H1_000017300.1:CDS:1;Parent=TcDm25H1_000017300.1
TcDm25_Chr01_H1	.	polypeptide	271400	273718	.	-	.	ID=TcDm25H1_000017300.1:pep;Derives_from=TcDm25H1_000017300.1;orthologous_to=TcDm25H1_000006100.3,TcDm25H1_000015800.1,TcDm25H1_000016100.1,TcDm25H1_000016400.1,TcDm25H1_000016700.1,TcDm25H1_000017000.1,TcDm25H1_000017600.1,TcDm25H1_000017900.1,TcDm25H1_000018200.1,TcDm25H1_000018200.2,TcDm25H1_000018500.1,TcDm25H1_000018800.1,TcDm25H1_000019100.1,TcDm25H1_000032300.1,TcDm25H1_000391500.1,TcDm25H1_000392900.1,TcDm25H1_000477100.1,TcDm25H1_000543800.1,TcDm25H1_000720100.1,TcDm25H1_000757900.1,TcDm25H1_000870500.1,TcDm25H1_000871000.1,TcDm25H1_000882600.1,TcDm25H1_000882900.1,TcDm25H1_000981000.1,TcDm25H1_001255600.1,TcDm25H1_001500100.1,TcDm25H1_001579800.1;ortholog_cluster=OG0000055;product=term%3DBNR repeat-like domain containing protein%2C putative%3Bevidence%3DIEA%3Bwith%3DPfam:PF13859
TcDm25_Chr01_H1	Pfam	protein_match	272393	273397	.	-	.	Parent=TcDm25H1_000017300.1:pep;Name=PF13859;signature_desc=BNR repeat-like domain
TcDm25_Chr01_H1	AUGUSTUS	gene	274690	275654	0.58	-	.	ID=TcDm25H1_000017400
TcDm25_Chr01_H1	AUGUSTUS	mRNA	274690	275654	0.58	-	.	ID=TcDm25H1_000017400.1;Parent=TcDm25H1_000017400
TcDm25_Chr01_H1	AUGUSTUS	CDS	274690	275275	0.58	-	1	ID=TcDm25H1_000017400.1:CDS:1;Parent=TcDm25H1_000017400.1
TcDm25_Chr01_H1	AUGUSTUS	CDS	275326	275654	0.9	-	0	ID=TcDm25H1_000017400.1:CDS:2;Parent=TcDm25H1_000017400.1
TcDm25_Chr01_H1	.	polypeptide	274690	275654	.	-	.	ID=TcDm25H1_000017400.1:pep;Derives_from=TcDm25H1_000017400.1;orthologous_to=TcDm25H1_000007500.1,TcDm25H1_000015900.1,TcDm25H1_000016200.1,TcDm25H1_000016500.1,TcDm25H1_000016800.1,TcDm25H1_000017100.1,TcDm25H1_000017700.1,TcDm25H1_000018000.1,TcDm25H1_000018300.1,TcDm25H1_000018600.1,TcDm25H1_000018900.1,TcDm25H1_000019200.1,TcDm25H1_000157600.1,TcDm25H1_000161300.1,TcDm25H1_000163900.2,TcDm25H1_000167200.2,TcDm25H1_000170100.1,TcDm25H1_000336900.1,TcDm25H1_000767500.1,TcDm25H1_000788000.11,TcDm25H1_000813800.1,TcDm25H1_000814700.1,TcDm25H1_001227900.1;ortholog_cluster=OG0000079;product=term%3Dhypothetical protein%2C conserved
TcDm25_Chr01_H1	.	pseudogene	275883	276667	559	-	.	ID=TcDm25H1_000017500:pseudogene;has_internal_stop=true;has_frameshift=true;Target=TcCLB.511469.105:mRNA 20 290;original_prot_length=293
TcDm25_Chr01_H1	.	pseudogenic_transcript	275883	276667	.	-	.	ID=TcDm25H1_000017500.1;Parent=TcDm25H1_000017500:pseudogene
TcDm25_Chr01_H1	.	pseudogenic_exon	275883	275906	.	-	.	ID=TcDm25H1_000017500.1:pseudogenic_exon:1;Parent=TcDm25H1_000017500.1
TcDm25_Chr01_H1	.	pseudogenic_exon	275908	276159	.	-	.	ID=TcDm25H1_000017500.1:pseudogenic_exon:2;Parent=TcDm25H1_000017500.1
TcDm25_Chr01_H1	.	pseudogenic_exon	276161	276199	.	-	.	ID=TcDm25H1_000017500.1:pseudogenic_exon:3;Parent=TcDm25H1_000017500.1
TcDm25_Chr01_H1	.	pseudogenic_exon	276201	276326	.	-	.	ID=TcDm25H1_000017500.1:pseudogenic_exon:4;Parent=TcDm25H1_000017500.1
TcDm25_Chr01_H1	.	pseudogenic_exon	276329	276376	.	-	.	ID=TcDm25H1_000017500.1:pseudogenic_exon:5;Parent=TcDm25H1_000017500.1
TcDm25_Chr01_H1	.	pseudogenic_exon	276378	276392	.	-	.	ID=TcDm25H1_000017500.1:pseudogenic_exon:6;Parent=TcDm25H1_000017500.1
TcDm25_Chr01_H1	.	pseudogenic_exon	276395	276406	.	-	.	ID=TcDm25H1_000017500.1:pseudogenic_exon:7;Parent=TcDm25H1_000017500.1
TcDm25_Chr01_H1	.	pseudogenic_exon	276409	276606	.	-	.	ID=TcDm25H1_000017500.1:pseudogenic_exon:8;Parent=TcDm25H1_000017500.1
TcDm25_Chr01_H1	.	pseudogenic_exon	276608	276667	.	-	.	ID=TcDm25H1_000017500.1:pseudogenic_exon:9;Parent=TcDm25H1_000017500.1
TcDm25_Chr01_H1	.	polypeptide	275883	276667	.	-	.	ID=TcDm25H1_000017500.1:pep;Derives_from=TcDm25H1_000017500.1;orthologous_to=TcDm25H1_000015700.1,TcDm25H1_000016000.1,TcDm25H1_000016300.1,TcDm25H1_000016600.1,TcDm25H1_000016900.1,TcDm25H1_000017200.1,TcDm25H1_000017800.1,TcDm25H1_000018100.1,TcDm25H1_000018400.1,TcDm25H1_000018700.1,TcDm25H1_000019000.1,TcDm25H1_000541700.1,TcDm25H1_000758000.1,TcDm25H1_000870400.1,TcDm25H1_000870900.1,TcDm25H1_001085700.1,TcDm25H1_001500000.1;ortholog_cluster=OG0000134;product=term%3Dhypothetical protein%2C conserved
TcDm25_Chr01_H1	AUGUSTUS	gene	277455	279773	1	-	.	ID=TcDm25H1_000017600
TcDm25_Chr01_H1	AUGUSTUS	mRNA	277455	279773	1	-	.	ID=TcDm25H1_000017600.1;Parent=TcDm25H1_000017600
TcDm25_Chr01_H1	AUGUSTUS	CDS	277455	279773	1	-	0	ID=TcDm25H1_000017600.1:CDS:1;Parent=TcDm25H1_000017600.1
TcDm25_Chr01_H1	.	polypeptide	277455	279773	.	-	.	ID=TcDm25H1_000017600.1:pep;Derives_from=TcDm25H1_000017600.1;orthologous_to=TcDm25H1_000006100.3,TcDm25H1_000015800.1,TcDm25H1_000016100.1,TcDm25H1_000016400.1,TcDm25H1_000016700.1,TcDm25H1_000017000.1,TcDm25H1_000017300.1,TcDm25H1_000017900.1,TcDm25H1_000018200.1,TcDm25H1_000018200.2,TcDm25H1_000018500.1,TcDm25H1_000018800.1,TcDm25H1_000019100.1,TcDm25H1_000032300.1,TcDm25H1_000391500.1,TcDm25H1_000392900.1,TcDm25H1_000477100.1,TcDm25H1_000543800.1,TcDm25H1_000720100.1,TcDm25H1_000757900.1,TcDm25H1_000870500.1,TcDm25H1_000871000.1,TcDm25H1_000882600.1,TcDm25H1_000882900.1,TcDm25H1_000981000.1,TcDm25H1_001255600.1,TcDm25H1_001500100.1,TcDm25H1_001579800.1;ortholog_cluster=OG0000055;product=term%3DBNR repeat-like domain containing protein%2C putative%3Bevidence%3DIEA%3Bwith%3DPfam:PF13859
TcDm25_Chr01_H1	Pfam	protein_match	278448	279452	.	-	.	Parent=TcDm25H1_000017600.1:pep;Name=PF13859;signature_desc=BNR repeat-like domain
TcDm25_Chr01_H1	AUGUSTUS	gene	280745	281709	0.57	-	.	ID=TcDm25H1_000017700
TcDm25_Chr01_H1	AUGUSTUS	mRNA	280745	281709	0.57	-	.	ID=TcDm25H1_000017700.1;Parent=TcDm25H1_000017700
TcDm25_Chr01_H1	AUGUSTUS	CDS	280745	281330	0.57	-	1	ID=TcDm25H1_000017700.1:CDS:1;Parent=TcDm25H1_000017700.1
TcDm25_Chr01_H1	AUGUSTUS	CDS	281381	281709	0.94	-	0	ID=TcDm25H1_000017700.1:CDS:2;Parent=TcDm25H1_000017700.1
TcDm25_Chr01_H1	.	polypeptide	280745	281709	.	-	.	ID=TcDm25H1_000017700.1:pep;Derives_from=TcDm25H1_000017700.1;orthologous_to=TcDm25H1_000007500.1,TcDm25H1_000015900.1,TcDm25H1_000016200.1,TcDm25H1_000016500.1,TcDm25H1_000016800.1,TcDm25H1_000017100.1,TcDm25H1_000017400.1,TcDm25H1_000018000.1,TcDm25H1_000018300.1,TcDm25H1_000018600.1,TcDm25H1_000018900.1,TcDm25H1_000019200.1,TcDm25H1_000157600.1,TcDm25H1_000161300.1,TcDm25H1_000163900.2,TcDm25H1_000167200.2,TcDm25H1_000170100.1,TcDm25H1_000336900.1,TcDm25H1_000767500.1,TcDm25H1_000788000.11,TcDm25H1_000813800.1,TcDm25H1_000814700.1,TcDm25H1_001227900.1;ortholog_cluster=OG0000079;product=term%3Dhypothetical protein%2C conserved
TcDm25_Chr01_H1	.	pseudogene	281938	282722	556	-	.	ID=TcDm25H1_000017800:pseudogene;has_internal_stop=true;has_frameshift=true;Target=TcCLB.511469.105:mRNA 20 290;original_prot_length=293
TcDm25_Chr01_H1	.	pseudogenic_transcript	281938	282722	.	-	.	ID=TcDm25H1_000017800.1;Parent=TcDm25H1_000017800:pseudogene
TcDm25_Chr01_H1	.	pseudogenic_exon	281938	281961	.	-	.	ID=TcDm25H1_000017800.1:pseudogenic_exon:1;Parent=TcDm25H1_000017800.1
TcDm25_Chr01_H1	.	pseudogenic_exon	281963	282214	.	-	.	ID=TcDm25H1_000017800.1:pseudogenic_exon:2;Parent=TcDm25H1_000017800.1
TcDm25_Chr01_H1	.	pseudogenic_exon	282216	282254	.	-	.	ID=TcDm25H1_000017800.1:pseudogenic_exon:3;Parent=TcDm25H1_000017800.1
TcDm25_Chr01_H1	.	pseudogenic_exon	282256	282381	.	-	.	ID=TcDm25H1_000017800.1:pseudogenic_exon:4;Parent=TcDm25H1_000017800.1
TcDm25_Chr01_H1	.	pseudogenic_exon	282384	282431	.	-	.	ID=TcDm25H1_000017800.1:pseudogenic_exon:5;Parent=TcDm25H1_000017800.1
TcDm25_Chr01_H1	.	pseudogenic_exon	282433	282447	.	-	.	ID=TcDm25H1_000017800.1:pseudogenic_exon:6;Parent=TcDm25H1_000017800.1
TcDm25_Chr01_H1	.	pseudogenic_exon	282450	282461	.	-	.	ID=TcDm25H1_000017800.1:pseudogenic_exon:7;Parent=TcDm25H1_000017800.1
TcDm25_Chr01_H1	.	pseudogenic_exon	282464	282661	.	-	.	ID=TcDm25H1_000017800.1:pseudogenic_exon:8;Parent=TcDm25H1_000017800.1
TcDm25_Chr01_H1	.	pseudogenic_exon	282663	282722	.	-	.	ID=TcDm25H1_000017800.1:pseudogenic_exon:9;Parent=TcDm25H1_000017800.1
TcDm25_Chr01_H1	.	polypeptide	281938	282722	.	-	.	ID=TcDm25H1_000017800.1:pep;Derives_from=TcDm25H1_000017800.1;orthologous_to=TcDm25H1_000015700.1,TcDm25H1_000016000.1,TcDm25H1_000016300.1,TcDm25H1_000016600.1,TcDm25H1_000016900.1,TcDm25H1_000017200.1,TcDm25H1_000017500.1,TcDm25H1_000018100.1,TcDm25H1_000018400.1,TcDm25H1_000018700.1,TcDm25H1_000019000.1,TcDm25H1_000541700.1,TcDm25H1_000758000.1,TcDm25H1_000870400.1,TcDm25H1_000870900.1,TcDm25H1_001085700.1,TcDm25H1_001500000.1;ortholog_cluster=OG0000134;product=term%3Dhypothetical protein%2C conserved
TcDm25_Chr01_H1	AUGUSTUS	gene	283510	285849	1	-	.	ID=TcDm25H1_000017900
TcDm25_Chr01_H1	AUGUSTUS	mRNA	283510	285849	1	-	.	ID=TcDm25H1_000017900.1;Parent=TcDm25H1_000017900
TcDm25_Chr01_H1	AUGUSTUS	CDS	283510	285849	1	-	0	ID=TcDm25H1_000017900.1:CDS:1;Parent=TcDm25H1_000017900.1
TcDm25_Chr01_H1	.	polypeptide	283510	285849	.	-	.	ID=TcDm25H1_000017900.1:pep;Derives_from=TcDm25H1_000017900.1;orthologous_to=TcDm25H1_000006100.3,TcDm25H1_000015800.1,TcDm25H1_000016100.1,TcDm25H1_000016400.1,TcDm25H1_000016700.1,TcDm25H1_000017000.1,TcDm25H1_000017300.1,TcDm25H1_000017600.1,TcDm25H1_000018200.1,TcDm25H1_000018200.2,TcDm25H1_000018500.1,TcDm25H1_000018800.1,TcDm25H1_000019100.1,TcDm25H1_000032300.1,TcDm25H1_000391500.1,TcDm25H1_000392900.1,TcDm25H1_000477100.1,TcDm25H1_000543800.1,TcDm25H1_000720100.1,TcDm25H1_000757900.1,TcDm25H1_000870500.1,TcDm25H1_000871000.1,TcDm25H1_000882600.1,TcDm25H1_000882900.1,TcDm25H1_000981000.1,TcDm25H1_001255600.1,TcDm25H1_001500100.1,TcDm25H1_001579800.1;ortholog_cluster=OG0000055;product=term%3DBNR repeat-like domain containing protein%2C putative%3Bevidence%3DIEA%3Bwith%3DPfam:PF13859
TcDm25_Chr01_H1	Pfam	protein_match	284524	285528	.	-	.	Parent=TcDm25H1_000017900.1:pep;Name=PF13859;signature_desc=BNR repeat-like domain
TcDm25_Chr01_H1	AUGUSTUS	gene	286811	287775	0.53	-	.	ID=TcDm25H1_000018000
TcDm25_Chr01_H1	AUGUSTUS	mRNA	286811	287775	0.53	-	.	ID=TcDm25H1_000018000.1;Parent=TcDm25H1_000018000
TcDm25_Chr01_H1	AUGUSTUS	CDS	286811	287396	0.53	-	1	ID=TcDm25H1_000018000.1:CDS:1;Parent=TcDm25H1_000018000.1
TcDm25_Chr01_H1	AUGUSTUS	CDS	287447	287775	0.93	-	0	ID=TcDm25H1_000018000.1:CDS:2;Parent=TcDm25H1_000018000.1
TcDm25_Chr01_H1	.	polypeptide	286811	287775	.	-	.	ID=TcDm25H1_000018000.1:pep;Derives_from=TcDm25H1_000018000.1;orthologous_to=TcDm25H1_000007500.1,TcDm25H1_000015900.1,TcDm25H1_000016200.1,TcDm25H1_000016500.1,TcDm25H1_000016800.1,TcDm25H1_000017100.1,TcDm25H1_000017400.1,TcDm25H1_000017700.1,TcDm25H1_000018300.1,TcDm25H1_000018600.1,TcDm25H1_000018900.1,TcDm25H1_000019200.1,TcDm25H1_000157600.1,TcDm25H1_000161300.1,TcDm25H1_000163900.2,TcDm25H1_000167200.2,TcDm25H1_000170100.1,TcDm25H1_000336900.1,TcDm25H1_000767500.1,TcDm25H1_000788000.11,TcDm25H1_000813800.1,TcDm25H1_000814700.1,TcDm25H1_001227900.1;ortholog_cluster=OG0000079;product=term%3Dhypothetical protein%2C conserved
TcDm25_Chr01_H1	.	pseudogene	288004	288788	543	-	.	ID=TcDm25H1_000018100:pseudogene;has_internal_stop=true;has_frameshift=true;Target=TcCLB.511469.105:mRNA 20 290;original_prot_length=293
TcDm25_Chr01_H1	.	pseudogenic_transcript	288004	288788	.	-	.	ID=TcDm25H1_000018100.1;Parent=TcDm25H1_000018100:pseudogene
TcDm25_Chr01_H1	.	pseudogenic_exon	288004	288027	.	-	.	ID=TcDm25H1_000018100.1:pseudogenic_exon:1;Parent=TcDm25H1_000018100.1
TcDm25_Chr01_H1	.	pseudogenic_exon	288029	288280	.	-	.	ID=TcDm25H1_000018100.1:pseudogenic_exon:2;Parent=TcDm25H1_000018100.1
TcDm25_Chr01_H1	.	pseudogenic_exon	288282	288320	.	-	.	ID=TcDm25H1_000018100.1:pseudogenic_exon:3;Parent=TcDm25H1_000018100.1
TcDm25_Chr01_H1	.	pseudogenic_exon	288322	288447	.	-	.	ID=TcDm25H1_000018100.1:pseudogenic_exon:4;Parent=TcDm25H1_000018100.1
TcDm25_Chr01_H1	.	pseudogenic_exon	288450	288497	.	-	.	ID=TcDm25H1_000018100.1:pseudogenic_exon:5;Parent=TcDm25H1_000018100.1
TcDm25_Chr01_H1	.	pseudogenic_exon	288499	288513	.	-	.	ID=TcDm25H1_000018100.1:pseudogenic_exon:6;Parent=TcDm25H1_000018100.1
TcDm25_Chr01_H1	.	pseudogenic_exon	288516	288527	.	-	.	ID=TcDm25H1_000018100.1:pseudogenic_exon:7;Parent=TcDm25H1_000018100.1
TcDm25_Chr01_H1	.	pseudogenic_exon	288530	288727	.	-	.	ID=TcDm25H1_000018100.1:pseudogenic_exon:8;Parent=TcDm25H1_000018100.1
TcDm25_Chr01_H1	.	pseudogenic_exon	288729	288788	.	-	.	ID=TcDm25H1_000018100.1:pseudogenic_exon:9;Parent=TcDm25H1_000018100.1
TcDm25_Chr01_H1	.	polypeptide	288004	288788	.	-	.	ID=TcDm25H1_000018100.1:pep;Derives_from=TcDm25H1_000018100.1;orthologous_to=TcDm25H1_000015700.1,TcDm25H1_000016000.1,TcDm25H1_000016300.1,TcDm25H1_000016600.1,TcDm25H1_000016900.1,TcDm25H1_000017200.1,TcDm25H1_000017500.1,TcDm25H1_000017800.1,TcDm25H1_000018400.1,TcDm25H1_000018700.1,TcDm25H1_000019000.1,TcDm25H1_000541700.1,TcDm25H1_000758000.1,TcDm25H1_000870400.1,TcDm25H1_000870900.1,TcDm25H1_001085700.1,TcDm25H1_001500000.1;ortholog_cluster=OG0000134;product=term%3Dhypothetical protein%2C conserved
TcDm25_Chr01_H1	.	polypeptide	289575	290867	.	-	.	ID=TcDm25H1_000018200.1:pep;Derives_from=TcDm25H1_000018200.1;orthologous_to=TcDm25H1_000006100.3,TcDm25H1_000015800.1,TcDm25H1_000016100.1,TcDm25H1_000016400.1,TcDm25H1_000016700.1,TcDm25H1_000017000.1,TcDm25H1_000017300.1,TcDm25H1_000017600.1,TcDm25H1_000017900.1,TcDm25H1_000018200.2,TcDm25H1_000018500.1,TcDm25H1_000018800.1,TcDm25H1_000019100.1,TcDm25H1_000032300.1,TcDm25H1_000391500.1,TcDm25H1_000392900.1,TcDm25H1_000477100.1,TcDm25H1_000543800.1,TcDm25H1_000720100.1,TcDm25H1_000757900.1,TcDm25H1_000870500.1,TcDm25H1_000871000.1,TcDm25H1_000882600.1,TcDm25H1_000882900.1,TcDm25H1_000981000.1,TcDm25H1_001255600.1,TcDm25H1_001500100.1,TcDm25H1_001579800.1;ortholog_cluster=OG0000055;product=term%3DBNR repeat-like domain containing protein%2C putative%3Bevidence%3DIEA%3Bwith%3DPfam:PF13859
TcDm25_Chr01_H1	Pfam	protein_match	290526	290867	.	-	.	Parent=TcDm25H1_000018200.1:pep;Name=PF13859;signature_desc=BNR repeat-like domain
TcDm25_Chr01_H1	AUGUSTUS	gene	289575	291851	1.68	-	.	ID=TcDm25H1_000018200
TcDm25_Chr01_H1	AUGUSTUS	mRNA	289575	290867	0.68	-	.	ID=TcDm25H1_000018200.1;Parent=TcDm25H1_000018200
TcDm25_Chr01_H1	AUGUSTUS	CDS	289575	290867	0.68	-	0	ID=TcDm25H1_000018200.1:CDS:1;Parent=TcDm25H1_000018200.1
TcDm25_Chr01_H1	AUGUSTUS	mRNA	289575	291851	1	-	.	ID=TcDm25H1_000018200.2;Parent=TcDm25H1_000018200
TcDm25_Chr01_H1	AUGUSTUS	CDS	289575	291851	1	-	0	ID=TcDm25H1_000018200.2:CDS:1;Parent=TcDm25H1_000018200.2
TcDm25_Chr01_H1	.	polypeptide	289575	291851	.	-	.	ID=TcDm25H1_000018200.2:pep;Derives_from=TcDm25H1_000018200.2;orthologous_to=TcDm25H1_000006100.3,TcDm25H1_000015800.1,TcDm25H1_000016100.1,TcDm25H1_000016400.1,TcDm25H1_000016700.1,TcDm25H1_000017000.1,TcDm25H1_000017300.1,TcDm25H1_000017600.1,TcDm25H1_000017900.1,TcDm25H1_000018200.1,TcDm25H1_000018500.1,TcDm25H1_000018800.1,TcDm25H1_000019100.1,TcDm25H1_000032300.1,TcDm25H1_000391500.1,TcDm25H1_000392900.1,TcDm25H1_000477100.1,TcDm25H1_000543800.1,TcDm25H1_000720100.1,TcDm25H1_000757900.1,TcDm25H1_000870500.1,TcDm25H1_000871000.1,TcDm25H1_000882600.1,TcDm25H1_000882900.1,TcDm25H1_000981000.1,TcDm25H1_001255600.1,TcDm25H1_001500100.1,TcDm25H1_001579800.1;ortholog_cluster=OG0000055;product=term%3DBNR repeat-like domain containing protein%2C putative%3Bevidence%3DIEA%3Bwith%3DPfam:PF13859
TcDm25_Chr01_H1	Pfam	protein_match	290526	291530	.	-	.	Parent=TcDm25H1_000018200.2:pep;Name=PF13859;signature_desc=BNR repeat-like domain
TcDm25_Chr01_H1	AUGUSTUS	gene	292823	293787	0.49	-	.	ID=TcDm25H1_000018300
TcDm25_Chr01_H1	AUGUSTUS	mRNA	292823	293787	0.49	-	.	ID=TcDm25H1_000018300.1;Parent=TcDm25H1_000018300
TcDm25_Chr01_H1	AUGUSTUS	CDS	292823	293408	0.49	-	1	ID=TcDm25H1_000018300.1:CDS:1;Parent=TcDm25H1_000018300.1
TcDm25_Chr01_H1	AUGUSTUS	CDS	293459	293787	0.89	-	0	ID=TcDm25H1_000018300.1:CDS:2;Parent=TcDm25H1_000018300.1
TcDm25_Chr01_H1	.	polypeptide	292823	293787	.	-	.	ID=TcDm25H1_000018300.1:pep;Derives_from=TcDm25H1_000018300.1;orthologous_to=TcDm25H1_000007500.1,TcDm25H1_000015900.1,TcDm25H1_000016200.1,TcDm25H1_000016500.1,TcDm25H1_000016800.1,TcDm25H1_000017100.1,TcDm25H1_000017400.1,TcDm25H1_000017700.1,TcDm25H1_000018000.1,TcDm25H1_000018600.1,TcDm25H1_000018900.1,TcDm25H1_000019200.1,TcDm25H1_000157600.1,TcDm25H1_000161300.1,TcDm25H1_000163900.2,TcDm25H1_000167200.2,TcDm25H1_000170100.1,TcDm25H1_000336900.1,TcDm25H1_000767500.1,TcDm25H1_000788000.11,TcDm25H1_000813800.1,TcDm25H1_000814700.1,TcDm25H1_001227900.1;ortholog_cluster=OG0000079;product=term%3Dhypothetical protein%2C conserved
TcDm25_Chr01_H1	.	pseudogene	294016	294800	567	-	.	ID=TcDm25H1_000018400:pseudogene;has_internal_stop=true;has_frameshift=true;Target=TcCLB.511469.105:mRNA 20 290;original_prot_length=293
TcDm25_Chr01_H1	.	pseudogenic_transcript	294016	294800	.	-	.	ID=TcDm25H1_000018400.1;Parent=TcDm25H1_000018400:pseudogene
TcDm25_Chr01_H1	.	pseudogenic_exon	294016	294039	.	-	.	ID=TcDm25H1_000018400.1:pseudogenic_exon:1;Parent=TcDm25H1_000018400.1
TcDm25_Chr01_H1	.	pseudogenic_exon	294041	294292	.	-	.	ID=TcDm25H1_000018400.1:pseudogenic_exon:2;Parent=TcDm25H1_000018400.1
TcDm25_Chr01_H1	.	pseudogenic_exon	294294	294332	.	-	.	ID=TcDm25H1_000018400.1:pseudogenic_exon:3;Parent=TcDm25H1_000018400.1
TcDm25_Chr01_H1	.	pseudogenic_exon	294334	294459	.	-	.	ID=TcDm25H1_000018400.1:pseudogenic_exon:4;Parent=TcDm25H1_000018400.1
TcDm25_Chr01_H1	.	pseudogenic_exon	294462	294509	.	-	.	ID=TcDm25H1_000018400.1:pseudogenic_exon:5;Parent=TcDm25H1_000018400.1
TcDm25_Chr01_H1	.	pseudogenic_exon	294511	294525	.	-	.	ID=TcDm25H1_000018400.1:pseudogenic_exon:6;Parent=TcDm25H1_000018400.1
TcDm25_Chr01_H1	.	pseudogenic_exon	294528	294539	.	-	.	ID=TcDm25H1_000018400.1:pseudogenic_exon:7;Parent=TcDm25H1_000018400.1
TcDm25_Chr01_H1	.	pseudogenic_exon	294542	294739	.	-	.	ID=TcDm25H1_000018400.1:pseudogenic_exon:8;Parent=TcDm25H1_000018400.1
TcDm25_Chr01_H1	.	pseudogenic_exon	294741	294800	.	-	.	ID=TcDm25H1_000018400.1:pseudogenic_exon:9;Parent=TcDm25H1_000018400.1
TcDm25_Chr01_H1	.	polypeptide	294016	294800	.	-	.	ID=TcDm25H1_000018400.1:pep;Derives_from=TcDm25H1_000018400.1;orthologous_to=TcDm25H1_000015700.1,TcDm25H1_000016000.1,TcDm25H1_000016300.1,TcDm25H1_000016600.1,TcDm25H1_000016900.1,TcDm25H1_000017200.1,TcDm25H1_000017500.1,TcDm25H1_000017800.1,TcDm25H1_000018100.1,TcDm25H1_000018700.1,TcDm25H1_000019000.1,TcDm25H1_000541700.1,TcDm25H1_000758000.1,TcDm25H1_000870400.1,TcDm25H1_000870900.1,TcDm25H1_001085700.1,TcDm25H1_001500000.1;ortholog_cluster=OG0000134;product=term%3Dhypothetical protein%2C conserved
TcDm25_Chr01_H1	AUGUSTUS	gene	295587	297906	0.88	-	.	ID=TcDm25H1_000018500
TcDm25_Chr01_H1	AUGUSTUS	mRNA	295587	297906	0.88	-	.	ID=TcDm25H1_000018500.1;Parent=TcDm25H1_000018500
TcDm25_Chr01_H1	AUGUSTUS	CDS	295587	297465	0.88	-	1	ID=TcDm25H1_000018500.1:CDS:1;Parent=TcDm25H1_000018500.1
TcDm25_Chr01_H1	AUGUSTUS	CDS	297530	297906	0.88	-	0	ID=TcDm25H1_000018500.1:CDS:2;Parent=TcDm25H1_000018500.1
TcDm25_Chr01_H1	.	polypeptide	295587	297906	.	-	.	ID=TcDm25H1_000018500.1:pep;Derives_from=TcDm25H1_000018500.1;orthologous_to=TcDm25H1_000006100.3,TcDm25H1_000015800.1,TcDm25H1_000016100.1,TcDm25H1_000016400.1,TcDm25H1_000016700.1,TcDm25H1_000017000.1,TcDm25H1_000017300.1,TcDm25H1_000017600.1,TcDm25H1_000017900.1,TcDm25H1_000018200.1,TcDm25H1_000018200.2,TcDm25H1_000018800.1,TcDm25H1_000019100.1,TcDm25H1_000032300.1,TcDm25H1_000391500.1,TcDm25H1_000392900.1,TcDm25H1_000477100.1,TcDm25H1_000543800.1,TcDm25H1_000720100.1,TcDm25H1_000757900.1,TcDm25H1_000870500.1,TcDm25H1_000871000.1,TcDm25H1_000882600.1,TcDm25H1_000882900.1,TcDm25H1_000981000.1,TcDm25H1_001255600.1,TcDm25H1_001500100.1,TcDm25H1_001579800.1;ortholog_cluster=OG0000055;product=term%3DBNR repeat-like domain containing protein%2C putative%3Bevidence%3DIEA%3Bwith%3DPfam:PF13859
TcDm25_Chr01_H1	Pfam	protein_match	296644	297585	.	-	.	Parent=TcDm25H1_000018500.1:pep;Name=PF13859;signature_desc=BNR repeat-like domain
TcDm25_Chr01_H1	AUGUSTUS	gene	298872	299836	0.61	-	.	ID=TcDm25H1_000018600
TcDm25_Chr01_H1	AUGUSTUS	mRNA	298872	299836	0.61	-	.	ID=TcDm25H1_000018600.1;Parent=TcDm25H1_000018600
TcDm25_Chr01_H1	AUGUSTUS	CDS	298872	299457	0.61	-	1	ID=TcDm25H1_000018600.1:CDS:1;Parent=TcDm25H1_000018600.1
TcDm25_Chr01_H1	AUGUSTUS	CDS	299508	299836	0.99	-	0	ID=TcDm25H1_000018600.1:CDS:2;Parent=TcDm25H1_000018600.1
TcDm25_Chr01_H1	.	polypeptide	298872	299836	.	-	.	ID=TcDm25H1_000018600.1:pep;Derives_from=TcDm25H1_000018600.1;orthologous_to=TcDm25H1_000007500.1,TcDm25H1_000015900.1,TcDm25H1_000016200.1,TcDm25H1_000016500.1,TcDm25H1_000016800.1,TcDm25H1_000017100.1,TcDm25H1_000017400.1,TcDm25H1_000017700.1,TcDm25H1_000018000.1,TcDm25H1_000018300.1,TcDm25H1_000018900.1,TcDm25H1_000019200.1,TcDm25H1_000157600.1,TcDm25H1_000161300.1,TcDm25H1_000163900.2,TcDm25H1_000167200.2,TcDm25H1_000170100.1,TcDm25H1_000336900.1,TcDm25H1_000767500.1,TcDm25H1_000788000.11,TcDm25H1_000813800.1,TcDm25H1_000814700.1,TcDm25H1_001227900.1;ortholog_cluster=OG0000079;product=term%3Dhypothetical protein%2C conserved
TcDm25_Chr01_H1	.	pseudogene	300065	300849	559	-	.	ID=TcDm25H1_000018700:pseudogene;has_internal_stop=true;has_frameshift=true;Target=TcCLB.511469.105:mRNA 20 290;original_prot_length=293
TcDm25_Chr01_H1	.	pseudogenic_transcript	300065	300849	.	-	.	ID=TcDm25H1_000018700.1;Parent=TcDm25H1_000018700:pseudogene
TcDm25_Chr01_H1	.	pseudogenic_exon	300065	300088	.	-	.	ID=TcDm25H1_000018700.1:pseudogenic_exon:1;Parent=TcDm25H1_000018700.1
TcDm25_Chr01_H1	.	pseudogenic_exon	300090	300341	.	-	.	ID=TcDm25H1_000018700.1:pseudogenic_exon:2;Parent=TcDm25H1_000018700.1
TcDm25_Chr01_H1	.	pseudogenic_exon	300343	300381	.	-	.	ID=TcDm25H1_000018700.1:pseudogenic_exon:3;Parent=TcDm25H1_000018700.1
TcDm25_Chr01_H1	.	pseudogenic_exon	300383	300508	.	-	.	ID=TcDm25H1_000018700.1:pseudogenic_exon:4;Parent=TcDm25H1_000018700.1
TcDm25_Chr01_H1	.	pseudogenic_exon	300511	300558	.	-	.	ID=TcDm25H1_000018700.1:pseudogenic_exon:5;Parent=TcDm25H1_000018700.1
TcDm25_Chr01_H1	.	pseudogenic_exon	300560	300574	.	-	.	ID=TcDm25H1_000018700.1:pseudogenic_exon:6;Parent=TcDm25H1_000018700.1
TcDm25_Chr01_H1	.	pseudogenic_exon	300577	300588	.	-	.	ID=TcDm25H1_000018700.1:pseudogenic_exon:7;Parent=TcDm25H1_000018700.1
TcDm25_Chr01_H1	.	pseudogenic_exon	300591	300788	.	-	.	ID=TcDm25H1_000018700.1:pseudogenic_exon:8;Parent=TcDm25H1_000018700.1
TcDm25_Chr01_H1	.	pseudogenic_exon	300790	300849	.	-	.	ID=TcDm25H1_000018700.1:pseudogenic_exon:9;Parent=TcDm25H1_000018700.1
TcDm25_Chr01_H1	.	polypeptide	300065	300849	.	-	.	ID=TcDm25H1_000018700.1:pep;Derives_from=TcDm25H1_000018700.1;orthologous_to=TcDm25H1_000015700.1,TcDm25H1_000016000.1,TcDm25H1_000016300.1,TcDm25H1_000016600.1,TcDm25H1_000016900.1,TcDm25H1_000017200.1,TcDm25H1_000017500.1,TcDm25H1_000017800.1,TcDm25H1_000018100.1,TcDm25H1_000018400.1,TcDm25H1_000019000.1,TcDm25H1_000541700.1,TcDm25H1_000758000.1,TcDm25H1_000870400.1,TcDm25H1_000870900.1,TcDm25H1_001085700.1,TcDm25H1_001500000.1;ortholog_cluster=OG0000134;product=term%3Dhypothetical protein%2C conserved
TcDm25_Chr01_H1	AUGUSTUS	gene	301636	303891	1	-	.	ID=TcDm25H1_000018800
TcDm25_Chr01_H1	AUGUSTUS	mRNA	301636	303891	1	-	.	ID=TcDm25H1_000018800.1;Parent=TcDm25H1_000018800
TcDm25_Chr01_H1	AUGUSTUS	CDS	301636	303891	1	-	0	ID=TcDm25H1_000018800.1:CDS:1;Parent=TcDm25H1_000018800.1
TcDm25_Chr01_H1	.	polypeptide	301636	303891	.	-	.	ID=TcDm25H1_000018800.1:pep;Derives_from=TcDm25H1_000018800.1;orthologous_to=TcDm25H1_000006100.3,TcDm25H1_000015800.1,TcDm25H1_000016100.1,TcDm25H1_000016400.1,TcDm25H1_000016700.1,TcDm25H1_000017000.1,TcDm25H1_000017300.1,TcDm25H1_000017600.1,TcDm25H1_000017900.1,TcDm25H1_000018200.1,TcDm25H1_000018200.2,TcDm25H1_000018500.1,TcDm25H1_000019100.1,TcDm25H1_000032300.1,TcDm25H1_000391500.1,TcDm25H1_000392900.1,TcDm25H1_000477100.1,TcDm25H1_000543800.1,TcDm25H1_000720100.1,TcDm25H1_000757900.1,TcDm25H1_000870500.1,TcDm25H1_000871000.1,TcDm25H1_000882600.1,TcDm25H1_000882900.1,TcDm25H1_000981000.1,TcDm25H1_001255600.1,TcDm25H1_001500100.1,TcDm25H1_001579800.1;ortholog_cluster=OG0000055;product=term%3DBNR repeat-like domain containing protein%2C putative%3Bevidence%3DIEA%3Bwith%3DPfam:PF13859
TcDm25_Chr01_H1	Pfam	protein_match	302566	303570	.	-	.	Parent=TcDm25H1_000018800.1:pep;Name=PF13859;signature_desc=BNR repeat-like domain
TcDm25_Chr01_H1	AUGUSTUS	gene	304863	305827	0.49	-	.	ID=TcDm25H1_000018900
TcDm25_Chr01_H1	AUGUSTUS	mRNA	304863	305827	0.49	-	.	ID=TcDm25H1_000018900.1;Parent=TcDm25H1_000018900
TcDm25_Chr01_H1	AUGUSTUS	CDS	304863	305448	0.49	-	1	ID=TcDm25H1_000018900.1:CDS:1;Parent=TcDm25H1_000018900.1
TcDm25_Chr01_H1	AUGUSTUS	CDS	305499	305827	0.9	-	0	ID=TcDm25H1_000018900.1:CDS:2;Parent=TcDm25H1_000018900.1
TcDm25_Chr01_H1	.	polypeptide	304863	305827	.	-	.	ID=TcDm25H1_000018900.1:pep;Derives_from=TcDm25H1_000018900.1;orthologous_to=TcDm25H1_000007500.1,TcDm25H1_000015900.1,TcDm25H1_000016200.1,TcDm25H1_000016500.1,TcDm25H1_000016800.1,TcDm25H1_000017100.1,TcDm25H1_000017400.1,TcDm25H1_000017700.1,TcDm25H1_000018000.1,TcDm25H1_000018300.1,TcDm25H1_000018600.1,TcDm25H1_000019200.1,TcDm25H1_000157600.1,TcDm25H1_000161300.1,TcDm25H1_000163900.2,TcDm25H1_000167200.2,TcDm25H1_000170100.1,TcDm25H1_000336900.1,TcDm25H1_000767500.1,TcDm25H1_000788000.11,TcDm25H1_000813800.1,TcDm25H1_000814700.1,TcDm25H1_001227900.1;ortholog_cluster=OG0000079;product=term%3Dhypothetical protein%2C conserved
TcDm25_Chr01_H1	.	pseudogene	306056	306840	559	-	.	ID=TcDm25H1_000019000:pseudogene;has_internal_stop=true;has_frameshift=true;Target=TcCLB.511469.105:mRNA 20 290;original_prot_length=293
TcDm25_Chr01_H1	.	pseudogenic_transcript	306056	306840	.	-	.	ID=TcDm25H1_000019000.1;Parent=TcDm25H1_000019000:pseudogene
TcDm25_Chr01_H1	.	pseudogenic_exon	306056	306079	.	-	.	ID=TcDm25H1_000019000.1:pseudogenic_exon:1;Parent=TcDm25H1_000019000.1
TcDm25_Chr01_H1	.	pseudogenic_exon	306081	306332	.	-	.	ID=TcDm25H1_000019000.1:pseudogenic_exon:2;Parent=TcDm25H1_000019000.1
TcDm25_Chr01_H1	.	pseudogenic_exon	306334	306372	.	-	.	ID=TcDm25H1_000019000.1:pseudogenic_exon:3;Parent=TcDm25H1_000019000.1
TcDm25_Chr01_H1	.	pseudogenic_exon	306374	306499	.	-	.	ID=TcDm25H1_000019000.1:pseudogenic_exon:4;Parent=TcDm25H1_000019000.1
TcDm25_Chr01_H1	.	pseudogenic_exon	306502	306549	.	-	.	ID=TcDm25H1_000019000.1:pseudogenic_exon:5;Parent=TcDm25H1_000019000.1
TcDm25_Chr01_H1	.	pseudogenic_exon	306551	306565	.	-	.	ID=TcDm25H1_000019000.1:pseudogenic_exon:6;Parent=TcDm25H1_000019000.1
TcDm25_Chr01_H1	.	pseudogenic_exon	306568	306579	.	-	.	ID=TcDm25H1_000019000.1:pseudogenic_exon:7;Parent=TcDm25H1_000019000.1
TcDm25_Chr01_H1	.	pseudogenic_exon	306582	306779	.	-	.	ID=TcDm25H1_000019000.1:pseudogenic_exon:8;Parent=TcDm25H1_000019000.1
TcDm25_Chr01_H1	.	pseudogenic_exon	306781	306840	.	-	.	ID=TcDm25H1_000019000.1:pseudogenic_exon:9;Parent=TcDm25H1_000019000.1
TcDm25_Chr01_H1	.	polypeptide	306056	306840	.	-	.	ID=TcDm25H1_000019000.1:pep;Derives_from=TcDm25H1_000019000.1;orthologous_to=TcDm25H1_000015700.1,TcDm25H1_000016000.1,TcDm25H1_000016300.1,TcDm25H1_000016600.1,TcDm25H1_000016900.1,TcDm25H1_000017200.1,TcDm25H1_000017500.1,TcDm25H1_000017800.1,TcDm25H1_000018100.1,TcDm25H1_000018400.1,TcDm25H1_000018700.1,TcDm25H1_000541700.1,TcDm25H1_000758000.1,TcDm25H1_000870400.1,TcDm25H1_000870900.1,TcDm25H1_001085700.1,TcDm25H1_001500000.1;ortholog_cluster=OG0000134;product=term%3Dhypothetical protein%2C conserved
TcDm25_Chr01_H1	AUGUSTUS	gene	307627	309987	1	-	.	ID=TcDm25H1_000019100
TcDm25_Chr01_H1	AUGUSTUS	mRNA	307627	309987	1	-	.	ID=TcDm25H1_000019100.1;Parent=TcDm25H1_000019100
TcDm25_Chr01_H1	AUGUSTUS	CDS	307627	307730	1	-	2	ID=TcDm25H1_000019100.1:CDS:1;Parent=TcDm25H1_000019100.1
TcDm25_Chr01_H1	AUGUSTUS	CDS	307878	309987	1	-	0	ID=TcDm25H1_000019100.1:CDS:2;Parent=TcDm25H1_000019100.1
TcDm25_Chr01_H1	.	polypeptide	307627	309987	.	-	.	ID=TcDm25H1_000019100.1:pep;Derives_from=TcDm25H1_000019100.1;orthologous_to=TcDm25H1_000006100.3,TcDm25H1_000015800.1,TcDm25H1_000016100.1,TcDm25H1_000016400.1,TcDm25H1_000016700.1,TcDm25H1_000017000.1,TcDm25H1_000017300.1,TcDm25H1_000017600.1,TcDm25H1_000017900.1,TcDm25H1_000018200.1,TcDm25H1_000018200.2,TcDm25H1_000018500.1,TcDm25H1_000018800.1,TcDm25H1_000032300.1,TcDm25H1_000391500.1,TcDm25H1_000392900.1,TcDm25H1_000477100.1,TcDm25H1_000543800.1,TcDm25H1_000720100.1,TcDm25H1_000757900.1,TcDm25H1_000870500.1,TcDm25H1_000871000.1,TcDm25H1_000882600.1,TcDm25H1_000882900.1,TcDm25H1_000981000.1,TcDm25H1_001255600.1,TcDm25H1_001500100.1,TcDm25H1_001579800.1;ortholog_cluster=OG0000055;product=term%3DBNR repeat-like domain containing protein%2C putative%3Bevidence%3DIEA%3Bwith%3DPfam:PF13859
TcDm25_Chr01_H1	Pfam	protein_match	308662	309666	.	-	.	Parent=TcDm25H1_000019100.1:pep;Name=PF13859;signature_desc=BNR repeat-like domain
TcDm25_Chr01_H1	AUGUSTUS	gene	310959	311923	0.6	-	.	ID=TcDm25H1_000019200
TcDm25_Chr01_H1	AUGUSTUS	mRNA	310959	311923	0.6	-	.	ID=TcDm25H1_000019200.1;Parent=TcDm25H1_000019200
TcDm25_Chr01_H1	AUGUSTUS	CDS	310959	311544	0.6	-	1	ID=TcDm25H1_000019200.1:CDS:1;Parent=TcDm25H1_000019200.1
TcDm25_Chr01_H1	AUGUSTUS	CDS	311595	311923	0.96	-	0	ID=TcDm25H1_000019200.1:CDS:2;Parent=TcDm25H1_000019200.1
TcDm25_Chr01_H1	.	polypeptide	310959	311923	.	-	.	ID=TcDm25H1_000019200.1:pep;Derives_from=TcDm25H1_000019200.1;orthologous_to=TcDm25H1_000007500.1,TcDm25H1_000015900.1,TcDm25H1_000016200.1,TcDm25H1_000016500.1,TcDm25H1_000016800.1,TcDm25H1_000017100.1,TcDm25H1_000017400.1,TcDm25H1_000017700.1,TcDm25H1_000018000.1,TcDm25H1_000018300.1,TcDm25H1_000018600.1,TcDm25H1_000018900.1,TcDm25H1_000157600.1,TcDm25H1_000161300.1,TcDm25H1_000163900.2,TcDm25H1_000167200.2,TcDm25H1_000170100.1,TcDm25H1_000336900.1,TcDm25H1_000767500.1,TcDm25H1_000788000.11,TcDm25H1_000813800.1,TcDm25H1_000814700.1,TcDm25H1_001227900.1;ortholog_cluster=OG0000079;product=term%3Dhypothetical protein%2C conserved
TcDm25_Chr01_H1	.	pseudogene	312174	312714	627	-	.	ID=TcDm25H1_000019300:pseudogene;has_internal_stop=false;has_frameshift=true;Target=TcCLB.504557.40:mRNA 1 178;original_prot_length=184
TcDm25_Chr01_H1	.	pseudogenic_transcript	312174	312714	.	-	.	ID=TcDm25H1_000019300.1;Parent=TcDm25H1_000019300:pseudogene
TcDm25_Chr01_H1	.	pseudogenic_exon	312174	312449	.	-	.	ID=TcDm25H1_000019300.1:pseudogenic_exon:1;Parent=TcDm25H1_000019300.1
TcDm25_Chr01_H1	.	pseudogenic_exon	312451	312489	.	-	.	ID=TcDm25H1_000019300.1:pseudogenic_exon:2;Parent=TcDm25H1_000019300.1
TcDm25_Chr01_H1	.	pseudogenic_exon	312492	312641	.	-	.	ID=TcDm25H1_000019300.1:pseudogenic_exon:3;Parent=TcDm25H1_000019300.1
TcDm25_Chr01_H1	.	pseudogenic_exon	312643	312714	.	-	.	ID=TcDm25H1_000019300.1:pseudogenic_exon:4;Parent=TcDm25H1_000019300.1
TcDm25_Chr01_H1	.	polypeptide	312174	312714	.	-	.	ID=TcDm25H1_000019300.1:pep;Derives_from=TcDm25H1_000019300.1;orthologous_to=TcDm25H1_000012000.1,TcCLB.504557.40_mRNA;ortholog_cluster=OG0001302;product=term%3Dhypothetical protein%2C conserved
TcDm25_Chr01_H1	AUGUSTUS	gene	313977	314683	0.42	-	.	ID=TcDm25H1_000019400
TcDm25_Chr01_H1	AUGUSTUS	mRNA	313977	314683	0.42	-	.	ID=TcDm25H1_000019400.1;Parent=TcDm25H1_000019400
TcDm25_Chr01_H1	AUGUSTUS	CDS	313977	314074	0.54	-	2	ID=TcDm25H1_000019400.1:CDS:1;Parent=TcDm25H1_000019400.1
TcDm25_Chr01_H1	AUGUSTUS	CDS	314404	314683	0.42	-	0	ID=TcDm25H1_000019400.1:CDS:2;Parent=TcDm25H1_000019400.1
TcDm25_Chr01_H1	.	polypeptide	313977	314683	.	-	.	ID=TcDm25H1_000019400.1:pep;Derives_from=TcDm25H1_000019400.1;orthologous_to=TcDm25H1_000008000.1,TcDm25H1_000012100.1,TcDm25H1_000480700.1,TcDm25H1_001154300.1,TcDm25H1_001724200.1,TcDm25H1_001726400.1,TcCLB.506961.30_mRNA;ortholog_cluster=OG0000336;product=term%3Dhypothetical protein%2C conserved
TcDm25_Chr01_H1	AUGUSTUS	gene	315309	315844	0.98	-	.	ID=TcDm25H1_000019500
TcDm25_Chr01_H1	AUGUSTUS	mRNA	315309	315844	0.98	-	.	ID=TcDm25H1_000019500.1;Parent=TcDm25H1_000019500
TcDm25_Chr01_H1	AUGUSTUS	CDS	315309	315527	0.99	-	0	ID=TcDm25H1_000019500.1:CDS:1;Parent=TcDm25H1_000019500.1
TcDm25_Chr01_H1	AUGUSTUS	CDS	315572	315844	0.98	-	0	ID=TcDm25H1_000019500.1:CDS:2;Parent=TcDm25H1_000019500.1
TcDm25_Chr01_H1	.	polypeptide	315309	315844	.	-	.	ID=TcDm25H1_000019500.1:pep;Derives_from=TcDm25H1_000019500.1;orthologous_to=TcDm25H1_000008100.1,TcDm25H1_000480800.1,TcDm25H1_001721900.1,TcDm25H1_001724100.1,TcDm25H1_001726300.1;ortholog_cluster=OG0000469;product=term%3Dhypothetical protein%2C conserved
TcDm25_Chr01_H1	RATT	gene	317700	318848	.	-	.	ID=TcDm25H1_000019600;ratt_ortholog=TcCLB.504033.21
TcDm25_Chr01_H1	RATT	mRNA	317700	318848	.	-	.	ID=TcDm25H1_000019600.1;Parent=TcDm25H1_000019600
TcDm25_Chr01_H1	RATT	CDS	317700	318848	.	-	0	ID=TcDm25H1_000019600.1:CDS:1;Parent=TcDm25H1_000019600.1
TcDm25_Chr01_H1	.	polypeptide	317700	318848	.	-	.	ID=TcDm25H1_000019600.1:pep;Derives_from=TcDm25H1_000019600.1;orthologous_to=TcDm25H1_000019700.1,TcDm25H1_000019800.1,TcDm25H1_000019900.1,TcDm25H1_000020000.1,TcDm25H1_000020100.1;ortholog_cluster=OG0000470;product=term%3Dhypothetical protein%2C conserved
TcDm25_Chr01_H1	AUGUSTUS	gene	320273	321421	1	-	.	ID=TcDm25H1_000019700
TcDm25_Chr01_H1	AUGUSTUS	mRNA	320273	321421	1	-	.	ID=TcDm25H1_000019700.1;Parent=TcDm25H1_000019700
TcDm25_Chr01_H1	AUGUSTUS	CDS	320273	321421	1	-	0	ID=TcDm25H1_000019700.1:CDS:1;Parent=TcDm25H1_000019700.1
TcDm25_Chr01_H1	.	polypeptide	320273	321421	.	-	.	ID=TcDm25H1_000019700.1:pep;Derives_from=TcDm25H1_000019700.1;orthologous_to=TcDm25H1_000019600.1,TcDm25H1_000019800.1,TcDm25H1_000019900.1,TcDm25H1_000020000.1,TcDm25H1_000020100.1;ortholog_cluster=OG0000470;product=term%3Dhypothetical protein%2C conserved
TcDm25_Chr01_H1	AUGUSTUS	gene	322846	323994	1	-	.	ID=TcDm25H1_000019800
TcDm25_Chr01_H1	AUGUSTUS	mRNA	322846	323994	1	-	.	ID=TcDm25H1_000019800.1;Parent=TcDm25H1_000019800
TcDm25_Chr01_H1	AUGUSTUS	CDS	322846	323994	1	-	0	ID=TcDm25H1_000019800.1:CDS:1;Parent=TcDm25H1_000019800.1
TcDm25_Chr01_H1	.	polypeptide	322846	323994	.	-	.	ID=TcDm25H1_000019800.1:pep;Derives_from=TcDm25H1_000019800.1;orthologous_to=TcDm25H1_000019600.1,TcDm25H1_000019700.1,TcDm25H1_000019900.1,TcDm25H1_000020000.1,TcDm25H1_000020100.1;ortholog_cluster=OG0000470;product=term%3Dhypothetical protein%2C conserved
TcDm25_Chr01_H1	AUGUSTUS	gene	325419	326567	1	-	.	ID=TcDm25H1_000019900
TcDm25_Chr01_H1	AUGUSTUS	mRNA	325419	326567	1	-	.	ID=TcDm25H1_000019900.1;Parent=TcDm25H1_000019900
TcDm25_Chr01_H1	AUGUSTUS	CDS	325419	326567	1	-	0	ID=TcDm25H1_000019900.1:CDS:1;Parent=TcDm25H1_000019900.1
TcDm25_Chr01_H1	.	polypeptide	325419	326567	.	-	.	ID=TcDm25H1_000019900.1:pep;Derives_from=TcDm25H1_000019900.1;orthologous_to=TcDm25H1_000019600.1,TcDm25H1_000019700.1,TcDm25H1_000019800.1,TcDm25H1_000020000.1,TcDm25H1_000020100.1;ortholog_cluster=OG0000470;product=term%3Dhypothetical protein%2C conserved
TcDm25_Chr01_H1	RATT	gene	327992	329140	.	-	.	ID=TcDm25H1_000020000;ratt_ortholog=TcCLB.504557.20
TcDm25_Chr01_H1	RATT	mRNA	327992	329140	.	-	.	ID=TcDm25H1_000020000.1;Parent=TcDm25H1_000020000
TcDm25_Chr01_H1	RATT	CDS	327992	329140	.	-	0	ID=TcDm25H1_000020000.1:CDS:1;Parent=TcDm25H1_000020000.1
TcDm25_Chr01_H1	.	polypeptide	327992	329140	.	-	.	ID=TcDm25H1_000020000.1:pep;Derives_from=TcDm25H1_000020000.1;orthologous_to=TcDm25H1_000019600.1,TcDm25H1_000019700.1,TcDm25H1_000019800.1,TcDm25H1_000019900.1,TcDm25H1_000020100.1;ortholog_cluster=OG0000470;product=term%3Dhypothetical protein%2C conserved
TcDm25_Chr01_H1	RATT	gene	330564	331709	.	-	.	ID=TcDm25H1_000020100;ratt_ortholog=TcCLB.504557.10
TcDm25_Chr01_H1	RATT	mRNA	330564	331709	.	-	.	ID=TcDm25H1_000020100.1;Parent=TcDm25H1_000020100
TcDm25_Chr01_H1	RATT	CDS	330564	331709	.	-	0	ID=TcDm25H1_000020100.1:CDS:1;Parent=TcDm25H1_000020100.1
TcDm25_Chr01_H1	.	polypeptide	330564	331709	.	-	.	ID=TcDm25H1_000020100.1:pep;Derives_from=TcDm25H1_000020100.1;orthologous_to=TcDm25H1_000019600.1,TcDm25H1_000019700.1,TcDm25H1_000019800.1,TcDm25H1_000019900.1,TcDm25H1_000020000.1;ortholog_cluster=OG0000470;product=term%3Dhypothetical protein%2C conserved
TcDm25_Chr01_H1	AUGUSTUS	gene	332204	332476	0.48	-	.	ID=TcDm25H1_000020200
TcDm25_Chr01_H1	AUGUSTUS	mRNA	332204	332476	0.48	-	.	ID=TcDm25H1_000020200.1;Parent=TcDm25H1_000020200
TcDm25_Chr01_H1	AUGUSTUS	CDS	332204	332476	0.48	-	0	ID=TcDm25H1_000020200.1:CDS:1;Parent=TcDm25H1_000020200.1
TcDm25_Chr01_H1	.	polypeptide	332204	332476	.	-	.	ID=TcDm25H1_000020200.1:pep;Derives_from=TcDm25H1_000020200.1;product=term%3Dhypothetical protein
TcDm25_Chr01_H1	RATT	gene	334784	336286	.	-	.	ID=TcDm25H1_000020300;ratt_ortholog=TcCLB.503855.80
TcDm25_Chr01_H1	RATT	mRNA	334784	336286	.	-	.	ID=TcDm25H1_000020300.1;Parent=TcDm25H1_000020300
TcDm25_Chr01_H1	RATT	CDS	334784	336286	.	-	0	ID=TcDm25H1_000020300.1:CDS:1;Parent=TcDm25H1_000020300.1
TcDm25_Chr01_H1	.	polypeptide	334784	336286	.	-	.	ID=TcDm25H1_000020300.1:pep;Derives_from=TcDm25H1_000020300.1;orthologous_to=TcCLB.503855.80_mRNA;ortholog_cluster=OG0001373;product=term%3Dhypothetical protein%2C conserved
TcDm25_Chr01_H1	RATT	gene	338635	339708	.	-	.	ID=TcDm25H1_000020400;ratt_ortholog=TcCLB.503855.60
TcDm25_Chr01_H1	RATT	mRNA	338635	339708	.	-	.	ID=TcDm25H1_000020400.1;Parent=TcDm25H1_000020400
TcDm25_Chr01_H1	RATT	CDS	338635	339708	.	-	0	ID=TcDm25H1_000020400.1:CDS:1;Parent=TcDm25H1_000020400.1
TcDm25_Chr01_H1	.	polypeptide	338635	339708	.	-	.	ID=TcDm25H1_000020400.1:pep;Derives_from=TcDm25H1_000020400.1;orthologous_to=TcCLB.503855.60_mRNA;ortholog_cluster=OG0001374;product=term%3Dhypothetical protein%2C conserved
TcDm25_Chr01_H1	RATT	gene	340534	350808	.	-	.	ID=TcDm25H1_000020500;ratt_ortholog=TcCLB.503855.50
TcDm25_Chr01_H1	RATT	mRNA	340534	350808	.	-	.	ID=TcDm25H1_000020500.1;Parent=TcDm25H1_000020500
TcDm25_Chr01_H1	RATT	CDS	340534	350808	.	-	0	ID=TcDm25H1_000020500.1:CDS:1;Parent=TcDm25H1_000020500.1
TcDm25_Chr01_H1	.	polypeptide	340534	350808	.	-	.	ID=TcDm25H1_000020500.1:pep;Derives_from=TcDm25H1_000020500.1;orthologous_to=TcCLB.503855.50_mRNA;ortholog_cluster=OG0001375;product=term%3Dhypothetical protein%2C conserved
TcDm25_Chr01_H1	RATT	gene	352847	355399	.	-	.	ID=TcDm25H1_000020600;ratt_ortholog=TcCLB.503855.40
TcDm25_Chr01_H1	RATT	mRNA	352847	355399	.	-	.	ID=TcDm25H1_000020600.1;Parent=TcDm25H1_000020600
TcDm25_Chr01_H1	RATT	CDS	352847	355399	.	-	0	ID=TcDm25H1_000020600.1:CDS:1;Parent=TcDm25H1_000020600.1
TcDm25_Chr01_H1	.	polypeptide	352847	355399	.	-	.	ID=TcDm25H1_000020600.1:pep;Derives_from=TcDm25H1_000020600.1;orthologous_to=TcCLB.503855.40_mRNA;ortholog_cluster=OG0001376;product=term%3DDomain of unknown function (DUF1935)/Calpain family cysteine protease%2C putative%3Bevidence%3DIEA%3Bwith%3DPfam:PF09149|Pfam:PF00648;Ontology_term=GO:0005622,GO:0006508,GO:0004198
TcDm25_Chr01_H1	Pfam	protein_match	353576	354529	.	-	.	Parent=TcDm25H1_000020600.1:pep;Name=PF00648;signature_desc=Calpain family cysteine protease;Ontology_term=GO:0004198,GO:0006508,GO:0005622
TcDm25_Chr01_H1	Pfam	protein_match	354683	354973	.	-	.	Parent=TcDm25H1_000020600.1:pep;Name=PF09149;signature_desc=Domain of unknown function (DUF1935)
TcDm25_Chr01_H1	RATT	gene	355747	357135	.	-	.	ID=TcDm25H1_000020700;ratt_ortholog=TcCLB.503855.30
TcDm25_Chr01_H1	RATT	mRNA	355747	357135	.	-	.	ID=TcDm25H1_000020700.1;Parent=TcDm25H1_000020700
TcDm25_Chr01_H1	RATT	CDS	355747	357135	.	-	0	ID=TcDm25H1_000020700.1:CDS:1;Parent=TcDm25H1_000020700.1
TcDm25_Chr01_H1	.	polypeptide	355747	357135	.	-	.	ID=TcDm25H1_000020700.1:pep;Derives_from=TcDm25H1_000020700.1;orthologous_to=TcCLB.503855.30_mRNA;ortholog_cluster=OG0001377;product=term%3DLyase/Adenylosuccinate lyase C-terminal%2C putative%3Bevidence%3DIEA%3Bwith%3DPfam:PF00206|Pfam:PF08328;Ontology_term=GO:0006188,GO:0004018
TcDm25_Chr01_H1	Pfam	protein_match	355774	356121	.	-	.	Parent=TcDm25H1_000020700.1:pep;Name=PF08328;signature_desc=Adenylosuccinate lyase C-terminal;Ontology_term=GO:0004018,GO:0006188
TcDm25_Chr01_H1	Pfam	protein_match	356179	357075	.	-	.	Parent=TcDm25H1_000020700.1:pep;Name=PF00206;signature_desc=Lyase
TcDm25_Chr01_H1	RATT	gene	357719	358609	.	-	.	ID=TcDm25H1_000020800;ratt_ortholog=TcCLB.503855.20
TcDm25_Chr01_H1	RATT	mRNA	357719	358609	.	-	.	ID=TcDm25H1_000020800.1;Parent=TcDm25H1_000020800
TcDm25_Chr01_H1	RATT	CDS	357719	358609	.	-	0	ID=TcDm25H1_000020800.1:CDS:1;Parent=TcDm25H1_000020800.1
TcDm25_Chr01_H1	.	polypeptide	357719	358609	.	-	.	ID=TcDm25H1_000020800.1:pep;Derives_from=TcDm25H1_000020800.1;orthologous_to=TcDm25H1_000022500.1,TcCLB.503855.20_mRNA,TcCLB.504033.130_mRNA;ortholog_cluster=OG0000703;product=term%3DSpermidine synthase tetramerisation domain/Spermine/spermidine synthase domain/Methyltransferase domain containing protein%2C putative%3Bevidence%3DIEA%3Bwith%3DPfam:PF17284|Pfam:PF01564|Pfam:PF13649;Ontology_term=GO:0003824
TcDm25_Chr01_H1	Pfam	protein_match	357848	358402	.	-	.	Parent=TcDm25H1_000020800.1:pep;Name=PF01564;signature_desc=Spermine/spermidine synthase domain;Ontology_term=GO:0003824
TcDm25_Chr01_H1	Pfam	protein_match	358025	358339	.	-	.	Parent=TcDm25H1_000020800.1:pep;Name=PF13649;signature_desc=Methyltransferase domain
TcDm25_Chr01_H1	Pfam	protein_match	358415	358582	.	-	.	Parent=TcDm25H1_000020800.1:pep;Name=PF17284;signature_desc=Spermidine synthase tetramerisation domain
TcDm25_Chr01_H1	RATT	gene	359323	361074	.	-	.	ID=TcDm25H1_000020900;ratt_ortholog=TcCLB.503855.10
TcDm25_Chr01_H1	RATT	mRNA	359323	361074	.	-	.	ID=TcDm25H1_000020900.1;Parent=TcDm25H1_000020900
TcDm25_Chr01_H1	RATT	CDS	359323	361074	.	-	0	ID=TcDm25H1_000020900.1:CDS:1;Parent=TcDm25H1_000020900.1
TcDm25_Chr01_H1	.	polypeptide	359323	361074	.	-	.	ID=TcDm25H1_000020900.1:pep;Derives_from=TcDm25H1_000020900.1;orthologous_to=TcDm25H1_000021200.1,TcCLB.434945.10_mRNA,TcCLB.503855.10_mRNA;ortholog_cluster=OG0000704;product=term%3Dhypothetical protein%2C conserved
TcDm25_Chr01_H1	AUGUSTUS	gene	361368	361946	1	-	.	ID=TcDm25H1_000021000
TcDm25_Chr01_H1	AUGUSTUS	mRNA	361368	361946	1	-	.	ID=TcDm25H1_000021000.1;Parent=TcDm25H1_000021000
TcDm25_Chr01_H1	AUGUSTUS	CDS	361368	361946	1	-	0	ID=TcDm25H1_000021000.1:CDS:1;Parent=TcDm25H1_000021000.1
TcDm25_Chr01_H1	.	polypeptide	361368	361946	.	-	.	ID=TcDm25H1_000021000.1:pep;Derives_from=TcDm25H1_000021000.1;orthologous_to=TcDm25H1_000021300.1;ortholog_cluster=OG0001378;product=term%3DRibosomal protein L5/ribosomal L5P family C-terminus%2C putative%3Bevidence%3DIEA%3Bwith%3DPfam:PF00281|Pfam:PF00673;Ontology_term=GO:0006412,GO:0003735,GO:0005840
TcDm25_Chr01_H1	Pfam	protein_match	361479	361739	.	-	.	Parent=TcDm25H1_000021000.1:pep;Name=PF00673;signature_desc=ribosomal L5P family C-terminus;Ontology_term=GO:0003735,GO:0006412,GO:0005840
TcDm25_Chr01_H1	Pfam	protein_match	361752	361910	.	-	.	Parent=TcDm25H1_000021000.1:pep;Name=PF00281;signature_desc=Ribosomal protein L5;Ontology_term=GO:0003735,GO:0006412,GO:0005840
TcDm25_Chr01_H1	AUGUSTUS	gene	362299	362868	1	-	.	ID=TcDm25H1_000021100
TcDm25_Chr01_H1	AUGUSTUS	mRNA	362299	362868	1	-	.	ID=TcDm25H1_000021100.1;Parent=TcDm25H1_000021100
TcDm25_Chr01_H1	AUGUSTUS	CDS	362299	362868	1	-	0	ID=TcDm25H1_000021100.1:CDS:1;Parent=TcDm25H1_000021100.1
TcDm25_Chr01_H1	.	polypeptide	362299	362868	.	-	.	ID=TcDm25H1_000021100.1:pep;Derives_from=TcDm25H1_000021100.1;orthologous_to=TcDm25H1_000021400.1,TcCLB.434945.4_mRNA,TcCLB.509297.30_mRNA;ortholog_cluster=OG0000705;product=term%3DADP-ribosylation factor family/Signal recognition particle receptor beta subunit/50S ribosome-binding GTPase/Ras of Complex%2C Roc%2C domain of DAPkinase/Ras family/Gtr1/RagA G protein conserved region containing protein%2C putative%3Bevidence%3DIEA%3Bwith%3DPfam:PF00025|Pfam:PF09439|Pfam:PF01926|Pfam:PF08477|Pfam:PF00071|Pfam:PF04670;Ontology_term=GO:0005525,GO:0005737,GO:0005634,GO:0007264,GO:0005622
TcDm25_Chr01_H1	Pfam	protein_match	362320	362847	.	-	.	Parent=TcDm25H1_000021100.1:pep;Name=PF00025;signature_desc=ADP-ribosylation factor family;Ontology_term=GO:0005525
TcDm25_Chr01_H1	Pfam	protein_match	362470	362826	.	-	.	Parent=TcDm25H1_000021100.1:pep;Name=PF09439;signature_desc=Signal recognition particle receptor beta subunit
TcDm25_Chr01_H1	Pfam	protein_match	362476	362814	.	-	.	Parent=TcDm25H1_000021100.1:pep;Name=PF00071;signature_desc=Ras family;Ontology_term=GO:0005525,GO:0007264
TcDm25_Chr01_H1	Pfam	protein_match	362476	362814	.	-	.	Parent=TcDm25H1_000021100.1:pep;Name=PF04670;signature_desc=Gtr1/RagA G protein conserved region;Ontology_term=GO:0005525,GO:0005634,GO:0005737
TcDm25_Chr01_H1	Pfam	protein_match	362488	362814	.	-	.	Parent=TcDm25H1_000021100.1:pep;Name=PF08477;signature_desc=Ras of Complex%2C Roc%2C domain of DAPkinase;Ontology_term=GO:0005525,GO:0007264,GO:0005622
TcDm25_Chr01_H1	Pfam	protein_match	362497	362814	.	-	.	Parent=TcDm25H1_000021100.1:pep;Name=PF01926;signature_desc=50S ribosome-binding GTPase;Ontology_term=GO:0005525
TcDm25_Chr01_H1	AUGUSTUS	gene	363142	364893	1	-	.	ID=TcDm25H1_000021200
TcDm25_Chr01_H1	AUGUSTUS	mRNA	363142	364893	1	-	.	ID=TcDm25H1_000021200.1;Parent=TcDm25H1_000021200
TcDm25_Chr01_H1	AUGUSTUS	CDS	363142	364893	1	-	0	ID=TcDm25H1_000021200.1:CDS:1;Parent=TcDm25H1_000021200.1
TcDm25_Chr01_H1	.	polypeptide	363142	364893	.	-	.	ID=TcDm25H1_000021200.1:pep;Derives_from=TcDm25H1_000021200.1;orthologous_to=TcDm25H1_000020900.1,TcCLB.434945.10_mRNA,TcCLB.503855.10_mRNA;ortholog_cluster=OG0000704;product=term%3Dhypothetical protein%2C conserved
TcDm25_Chr01_H1	AUGUSTUS	gene	365187	365765	1	-	.	ID=TcDm25H1_000021300
TcDm25_Chr01_H1	AUGUSTUS	mRNA	365187	365765	1	-	.	ID=TcDm25H1_000021300.1;Parent=TcDm25H1_000021300
TcDm25_Chr01_H1	AUGUSTUS	CDS	365187	365765	1	-	0	ID=TcDm25H1_000021300.1:CDS:1;Parent=TcDm25H1_000021300.1
TcDm25_Chr01_H1	.	polypeptide	365187	365765	.	-	.	ID=TcDm25H1_000021300.1:pep;Derives_from=TcDm25H1_000021300.1;orthologous_to=TcDm25H1_000021000.1;ortholog_cluster=OG0001378;product=term%3DRibosomal protein L5/ribosomal L5P family C-terminus%2C putative%3Bevidence%3DIEA%3Bwith%3DPfam:PF00281|Pfam:PF00673;Ontology_term=GO:0006412,GO:0003735,GO:0005840
TcDm25_Chr01_H1	Pfam	protein_match	365298	365558	.	-	.	Parent=TcDm25H1_000021300.1:pep;Name=PF00673;signature_desc=ribosomal L5P family C-terminus;Ontology_term=GO:0003735,GO:0006412,GO:0005840
TcDm25_Chr01_H1	Pfam	protein_match	365571	365729	.	-	.	Parent=TcDm25H1_000021300.1:pep;Name=PF00281;signature_desc=Ribosomal protein L5;Ontology_term=GO:0003735,GO:0006412,GO:0005840
TcDm25_Chr01_H1	RATT	gene	366117	366686	.	-	.	ID=TcDm25H1_000021400;ratt_ortholog=TcCLB.509297.30
TcDm25_Chr01_H1	RATT	mRNA	366117	366686	.	-	.	ID=TcDm25H1_000021400.1;Parent=TcDm25H1_000021400
TcDm25_Chr01_H1	RATT	CDS	366117	366686	.	-	0	ID=TcDm25H1_000021400.1:CDS:1;Parent=TcDm25H1_000021400.1
TcDm25_Chr01_H1	.	polypeptide	366117	366686	.	-	.	ID=TcDm25H1_000021400.1:pep;Derives_from=TcDm25H1_000021400.1;orthologous_to=TcDm25H1_000021100.1,TcCLB.434945.4_mRNA,TcCLB.509297.30_mRNA;ortholog_cluster=OG0000705;product=term%3DADP-ribosylation factor family/Signal recognition particle receptor beta subunit/50S ribosome-binding GTPase/Ras of Complex%2C Roc%2C domain of DAPkinase/Ras family/Gtr1/RagA G protein conserved region containing protein%2C putative%3Bevidence%3DIEA%3Bwith%3DPfam:PF00025|Pfam:PF09439|Pfam:PF01926|Pfam:PF08477|Pfam:PF00071|Pfam:PF04670;Ontology_term=GO:0005525,GO:0005737,GO:0005634,GO:0007264,GO:0005622
TcDm25_Chr01_H1	Pfam	protein_match	366138	366665	.	-	.	Parent=TcDm25H1_000021400.1:pep;Name=PF00025;signature_desc=ADP-ribosylation factor family;Ontology_term=GO:0005525
TcDm25_Chr01_H1	Pfam	protein_match	366288	366644	.	-	.	Parent=TcDm25H1_000021400.1:pep;Name=PF09439;signature_desc=Signal recognition particle receptor beta subunit
TcDm25_Chr01_H1	Pfam	protein_match	366294	366632	.	-	.	Parent=TcDm25H1_000021400.1:pep;Name=PF00071;signature_desc=Ras family;Ontology_term=GO:0005525,GO:0007264
TcDm25_Chr01_H1	Pfam	protein_match	366294	366632	.	-	.	Parent=TcDm25H1_000021400.1:pep;Name=PF04670;signature_desc=Gtr1/RagA G protein conserved region;Ontology_term=GO:0005525,GO:0005634,GO:0005737
TcDm25_Chr01_H1	Pfam	protein_match	366306	366632	.	-	.	Parent=TcDm25H1_000021400.1:pep;Name=PF08477;signature_desc=Ras of Complex%2C Roc%2C domain of DAPkinase;Ontology_term=GO:0005525,GO:0007264,GO:0005622
TcDm25_Chr01_H1	Pfam	protein_match	366315	366632	.	-	.	Parent=TcDm25H1_000021400.1:pep;Name=PF01926;signature_desc=50S ribosome-binding GTPase;Ontology_term=GO:0005525
TcDm25_Chr01_H1	RATT	gene	367447	368262	.	-	.	ID=TcDm25H1_000021500;ratt_ortholog=TcCLB.509297.20
TcDm25_Chr01_H1	RATT	mRNA	367447	368262	.	-	.	ID=TcDm25H1_000021500.1;Parent=TcDm25H1_000021500
TcDm25_Chr01_H1	RATT	CDS	367447	368262	.	-	0	ID=TcDm25H1_000021500.1:CDS:1;Parent=TcDm25H1_000021500.1
TcDm25_Chr01_H1	.	polypeptide	367447	368262	.	-	.	ID=TcDm25H1_000021500.1:pep;Derives_from=TcDm25H1_000021500.1;orthologous_to=TcCLB.509297.20_mRNA;ortholog_cluster=OG0001379;product=term%3Dhypothetical protein%2C conserved
TcDm25_Chr01_H1	RATT	gene	369855	374672	.	-	.	ID=TcDm25H1_000021600;ratt_ortholog=TcCLB.509297.10
TcDm25_Chr01_H1	RATT	mRNA	369855	374672	.	-	.	ID=TcDm25H1_000021600.1;Parent=TcDm25H1_000021600
TcDm25_Chr01_H1	RATT	CDS	369855	374672	.	-	0	ID=TcDm25H1_000021600.1:CDS:1;Parent=TcDm25H1_000021600.1
TcDm25_Chr01_H1	.	polypeptide	369855	374672	.	-	.	ID=TcDm25H1_000021600.1:pep;Derives_from=TcDm25H1_000021600.1;orthologous_to=TcCLB.509297.10_mRNA;ortholog_cluster=OG0001380;product=term%3DNucleotidyltransferase domain containing protein%2C putative%3Bevidence%3DIEA%3Bwith%3DPfam:PF01909;Ontology_term=GO:0016779
TcDm25_Chr01_H1	Pfam	protein_match	373833	373931	.	-	.	Parent=TcDm25H1_000021600.1:pep;Name=PF01909;signature_desc=Nucleotidyltransferase domain;Ontology_term=GO:0016779
TcDm25_Chr01_H1	RATT	gene	376331	378943	.	-	.	ID=TcDm25H1_000021700;ratt_ortholog=TcCLB.504033.220
TcDm25_Chr01_H1	RATT	mRNA	376331	378943	.	-	.	ID=TcDm25H1_000021700.1;Parent=TcDm25H1_000021700
TcDm25_Chr01_H1	RATT	CDS	376331	378943	.	-	0	ID=TcDm25H1_000021700.1:CDS:1;Parent=TcDm25H1_000021700.1
TcDm25_Chr01_H1	.	polypeptide	376331	378943	.	-	.	ID=TcDm25H1_000021700.1:pep;Derives_from=TcDm25H1_000021700.1;orthologous_to=TcCLB.504033.220_mRNA;ortholog_cluster=OG0001381;product=term%3DAnkyrin repeats (3 copies)/Ankyrin repeat/Ankyrin repeats (many copies)/DHHC palmitoyltransferase%2C putative%3Bevidence%3DIEA%3Bwith%3DPfam:PF12796|Pfam:PF00023|Pfam:PF13637|Pfam:PF13857|Pfam:PF01529;Ontology_term=GO:0008270,GO:0005515
TcDm25_Chr01_H1	Pfam	protein_match	376982	377332	.	-	.	Parent=TcDm25H1_000021700.1:pep;Name=PF01529;signature_desc=DHHC palmitoyltransferase;Ontology_term=GO:0008270
TcDm25_Chr01_H1	Pfam	protein_match	378041	378130	.	-	.	Parent=TcDm25H1_000021700.1:pep;Name=PF00023;signature_desc=Ankyrin repeat;Ontology_term=GO:0005515
TcDm25_Chr01_H1	Pfam	protein_match	378416	378619	.	-	.	Parent=TcDm25H1_000021700.1:pep;Name=PF12796;signature_desc=Ankyrin repeats (3 copies)
TcDm25_Chr01_H1	Pfam	protein_match	378440	378601	.	-	.	Parent=TcDm25H1_000021700.1:pep;Name=PF13857;signature_desc=Ankyrin repeats (many copies)
TcDm25_Chr01_H1	Pfam	protein_match	378470	378772	.	-	.	Parent=TcDm25H1_000021700.1:pep;Name=PF12796;signature_desc=Ankyrin repeats (3 copies)
TcDm25_Chr01_H1	Pfam	protein_match	378509	378613	.	-	.	Parent=TcDm25H1_000021700.1:pep;Name=PF13637;signature_desc=Ankyrin repeats (many copies)
TcDm25_Chr01_H1	Pfam	protein_match	378569	378718	.	-	.	Parent=TcDm25H1_000021700.1:pep;Name=PF00023;signature_desc=Ankyrin repeat;Ontology_term=GO:0005515
TcDm25_Chr01_H1	RATT	gene	379195	379794	.	-	.	ID=TcDm25H1_000021800;ratt_ortholog=TcCLB.504033.210
TcDm25_Chr01_H1	RATT	mRNA	379195	379794	.	-	.	ID=TcDm25H1_000021800.1;Parent=TcDm25H1_000021800
TcDm25_Chr01_H1	RATT	CDS	379195	379794	.	-	0	ID=TcDm25H1_000021800.1:CDS:1;Parent=TcDm25H1_000021800.1
TcDm25_Chr01_H1	.	polypeptide	379195	379794	.	-	.	ID=TcDm25H1_000021800.1:pep;Derives_from=TcDm25H1_000021800.1;orthologous_to=TcCLB.504033.210_mRNA;ortholog_cluster=OG0001382;product=term%3Dhypothetical protein%2C conserved
TcDm25_Chr01_H1	RATT	gene	380186	382006	.	-	.	ID=TcDm25H1_000021900;ratt_ortholog=TcCLB.504033.200
TcDm25_Chr01_H1	RATT	mRNA	380186	382006	.	-	.	ID=TcDm25H1_000021900.1;Parent=TcDm25H1_000021900
TcDm25_Chr01_H1	RATT	CDS	380186	382006	.	-	0	ID=TcDm25H1_000021900.1:CDS:1;Parent=TcDm25H1_000021900.1
TcDm25_Chr01_H1	.	polypeptide	380186	382006	.	-	.	ID=TcDm25H1_000021900.1:pep;Derives_from=TcDm25H1_000021900.1;orthologous_to=TcCLB.504033.200_mRNA;ortholog_cluster=OG0001383;product=term%3DTubulin binding cofactor C%2C putative%3Bevidence%3DIEA%3Bwith%3DPfam:PF07986
TcDm25_Chr01_H1	Pfam	protein_match	381305	381664	.	-	.	Parent=TcDm25H1_000021900.1:pep;Name=PF07986;signature_desc=Tubulin binding cofactor C
TcDm25_Chr01_H1	RATT	gene	382532	383683	.	-	.	ID=TcDm25H1_000022000;ratt_ortholog=TcCLB.504033.190
TcDm25_Chr01_H1	RATT	mRNA	382532	383683	.	-	.	ID=TcDm25H1_000022000.1;Parent=TcDm25H1_000022000
TcDm25_Chr01_H1	RATT	CDS	382532	383683	.	-	0	ID=TcDm25H1_000022000.1:CDS:1;Parent=TcDm25H1_000022000.1
TcDm25_Chr01_H1	.	polypeptide	382532	383683	.	-	.	ID=TcDm25H1_000022000.1:pep;Derives_from=TcDm25H1_000022000.1;orthologous_to=TcCLB.504033.190_mRNA;ortholog_cluster=OG0001384;product=term%3DRING-type zinc-finger/Zinc finger%2C C3HC4 type (RING finger) containing protein%2C putative%3Bevidence%3DIEA%3Bwith%3DPfam:PF13445|Pfam:PF00097;Ontology_term=GO:0046872
TcDm25_Chr01_H1	Pfam	protein_match	383474	383629	.	-	.	Parent=TcDm25H1_000022000.1:pep;Name=PF00097;signature_desc=Zinc finger%2C C3HC4 type (RING finger);Ontology_term=GO:0046872
TcDm25_Chr01_H1	Pfam	protein_match	383543	383629	.	-	.	Parent=TcDm25H1_000022000.1:pep;Name=PF13445;signature_desc=RING-type zinc-finger
TcDm25_Chr01_H1	RATT	gene	384070	388137	.	-	.	ID=TcDm25H1_000022100;ratt_ortholog=TcCLB.504033.180
TcDm25_Chr01_H1	RATT	mRNA	384070	388137	.	-	.	ID=TcDm25H1_000022100.1;Parent=TcDm25H1_000022100
TcDm25_Chr01_H1	RATT	CDS	384070	388137	.	-	0	ID=TcDm25H1_000022100.1:CDS:1;Parent=TcDm25H1_000022100.1
TcDm25_Chr01_H1	.	polypeptide	384070	388137	.	-	.	ID=TcDm25H1_000022100.1:pep;Derives_from=TcDm25H1_000022100.1;orthologous_to=TcCLB.504033.180_mRNA;ortholog_cluster=OG0001385;product=term%3DTetratricopeptide repeat%2C putative%3Bevidence%3DIEA%3Bwith%3DPfam:PF13181|Pfam:PF13432|Pfam:PF13174|Pfam:PF13176|Pfam:PF14559;Ontology_term=GO:0005515
TcDm25_Chr01_H1	Pfam	protein_match	385051	385224	.	-	.	Parent=TcDm25H1_000022100.1:pep;Name=PF13432;signature_desc=Tetratricopeptide repeat
TcDm25_Chr01_H1	Pfam	protein_match	385054	385209	.	-	.	Parent=TcDm25H1_000022100.1:pep;Name=PF14559;signature_desc=Tetratricopeptide repeat
TcDm25_Chr01_H1	Pfam	protein_match	385666	385833	.	-	.	Parent=TcDm25H1_000022100.1:pep;Name=PF13432;signature_desc=Tetratricopeptide repeat
TcDm25_Chr01_H1	Pfam	protein_match	385852	385947	.	-	.	Parent=TcDm25H1_000022100.1:pep;Name=PF13176;signature_desc=Tetratricopeptide repeat;Ontology_term=GO:0005515
TcDm25_Chr01_H1	Pfam	protein_match	385855	385953	.	-	.	Parent=TcDm25H1_000022100.1:pep;Name=PF13181;signature_desc=Tetratricopeptide repeat;Ontology_term=GO:0005515
TcDm25_Chr01_H1	Pfam	protein_match	385855	385992	.	-	.	Parent=TcDm25H1_000022100.1:pep;Name=PF13432;signature_desc=Tetratricopeptide repeat
TcDm25_Chr01_H1	Pfam	protein_match	385873	385947	.	-	.	Parent=TcDm25H1_000022100.1:pep;Name=PF13174;signature_desc=Tetratricopeptide repeat;Ontology_term=GO:0005515
TcDm25_Chr01_H1	Pfam	protein_match	386179	386262	.	-	.	Parent=TcDm25H1_000022100.1:pep;Name=PF13181;signature_desc=Tetratricopeptide repeat;Ontology_term=GO:0005515
TcDm25_Chr01_H1	RATT	gene	389002	390024	.	-	.	ID=TcDm25H1_000022200;ratt_ortholog=TcCLB.504033.170
TcDm25_Chr01_H1	RATT	mRNA	389002	390024	.	-	.	ID=TcDm25H1_000022200.1;Parent=TcDm25H1_000022200
TcDm25_Chr01_H1	RATT	CDS	389002	390024	.	-	0	ID=TcDm25H1_000022200.1:CDS:1;Parent=TcDm25H1_000022200.1
TcDm25_Chr01_H1	.	polypeptide	389002	390024	.	-	.	ID=TcDm25H1_000022200.1:pep;Derives_from=TcDm25H1_000022200.1;orthologous_to=TcCLB.504033.170_mRNA;ortholog_cluster=OG0001386;product=term%3DTyrosine phosphatase family%2C putative%3Bevidence%3DIEA%3Bwith%3DPfam:PF03162|Pfam:PF13350
TcDm25_Chr01_H1	Pfam	protein_match	389515	389955	.	-	.	Parent=TcDm25H1_000022200.1:pep;Name=PF03162;signature_desc=Tyrosine phosphatase family
TcDm25_Chr01_H1	Pfam	protein_match	389575	389745	.	-	.	Parent=TcDm25H1_000022200.1:pep;Name=PF13350;signature_desc=Tyrosine phosphatase family
TcDm25_Chr01_H1	RATT	gene	390597	392294	.	-	.	ID=TcDm25H1_000022300;ratt_ortholog=TcCLB.504033.160
TcDm25_Chr01_H1	RATT	mRNA	390597	392294	.	-	.	ID=TcDm25H1_000022300.1;Parent=TcDm25H1_000022300
TcDm25_Chr01_H1	RATT	CDS	390597	392294	.	-	0	ID=TcDm25H1_000022300.1:CDS:1;Parent=TcDm25H1_000022300.1
TcDm25_Chr01_H1	.	polypeptide	390597	392294	.	-	.	ID=TcDm25H1_000022300.1:pep;Derives_from=TcDm25H1_000022300.1;orthologous_to=TcCLB.504033.160_mRNA;ortholog_cluster=OG0001387;product=term%3Dhypothetical protein%2C conserved
TcDm25_Chr01_H1	AUGUSTUS	gene	392603	395632	1	-	.	ID=TcDm25H1_000022400
TcDm25_Chr01_H1	AUGUSTUS	mRNA	392603	395632	1	-	.	ID=TcDm25H1_000022400.1;Parent=TcDm25H1_000022400
TcDm25_Chr01_H1	AUGUSTUS	CDS	392603	395632	1	-	0	ID=TcDm25H1_000022400.1:CDS:1;Parent=TcDm25H1_000022400.1
TcDm25_Chr01_H1	.	polypeptide	392603	395632	.	-	.	ID=TcDm25H1_000022400.1:pep;Derives_from=TcDm25H1_000022400.1;orthologous_to=TcDm25H1_000111900.1,TcCLB.508463.10_mRNA;ortholog_cluster=OG0000969;product=term%3DDENN (AEX-3) domain containing protein%2C putative%3Bevidence%3DIEA%3Bwith%3DPfam:PF02141
TcDm25_Chr01_H1	Pfam	protein_match	394559	394906	.	-	.	Parent=TcDm25H1_000022400.1:pep;Name=PF02141;signature_desc=DENN (AEX-3) domain
TcDm25_Chr01_H1	RATT	gene	396310	397200	.	-	.	ID=TcDm25H1_000022500;ratt_ortholog=TcCLB.504033.130
TcDm25_Chr01_H1	RATT	mRNA	396310	397200	.	-	.	ID=TcDm25H1_000022500.1;Parent=TcDm25H1_000022500
TcDm25_Chr01_H1	RATT	CDS	396310	397200	.	-	0	ID=TcDm25H1_000022500.1:CDS:1;Parent=TcDm25H1_000022500.1
TcDm25_Chr01_H1	.	polypeptide	396310	397200	.	-	.	ID=TcDm25H1_000022500.1:pep;Derives_from=TcDm25H1_000022500.1;orthologous_to=TcDm25H1_000020800.1,TcCLB.503855.20_mRNA,TcCLB.504033.130_mRNA;ortholog_cluster=OG0000703;product=term%3DSpermidine synthase tetramerisation domain/Spermine/spermidine synthase domain/Methyltransferase domain containing protein%2C putative%3Bevidence%3DIEA%3Bwith%3DPfam:PF17284|Pfam:PF01564|Pfam:PF13649;Ontology_term=GO:0003824
TcDm25_Chr01_H1	Pfam	protein_match	396439	396993	.	-	.	Parent=TcDm25H1_000022500.1:pep;Name=PF01564;signature_desc=Spermine/spermidine synthase domain;Ontology_term=GO:0003824
TcDm25_Chr01_H1	Pfam	protein_match	396616	396930	.	-	.	Parent=TcDm25H1_000022500.1:pep;Name=PF13649;signature_desc=Methyltransferase domain
TcDm25_Chr01_H1	Pfam	protein_match	397006	397173	.	-	.	Parent=TcDm25H1_000022500.1:pep;Name=PF17284;signature_desc=Spermidine synthase tetramerisation domain
TcDm25_Chr01_H1	RATT	gene	397483	398262	.	-	.	ID=TcDm25H1_000022600;ratt_ortholog=TcCLB.504033.120
TcDm25_Chr01_H1	RATT	mRNA	397483	398262	.	-	.	ID=TcDm25H1_000022600.1;Parent=TcDm25H1_000022600
TcDm25_Chr01_H1	RATT	CDS	397483	398262	.	-	0	ID=TcDm25H1_000022600.1:CDS:1;Parent=TcDm25H1_000022600.1
TcDm25_Chr01_H1	.	polypeptide	397483	398262	.	-	.	ID=TcDm25H1_000022600.1:pep;Derives_from=TcDm25H1_000022600.1;orthologous_to=TcCLB.504033.120_mRNA;ortholog_cluster=OG0001388;product=term%3Dhypothetical protein%2C conserved
TcDm25_Chr01_H1	RATT	gene	398777	399217	.	-	.	ID=TcDm25H1_000022700;ratt_ortholog=TcCLB.504033.110
TcDm25_Chr01_H1	RATT	mRNA	398777	399217	.	-	.	ID=TcDm25H1_000022700.1;Parent=TcDm25H1_000022700
TcDm25_Chr01_H1	RATT	CDS	398777	399217	.	-	0	ID=TcDm25H1_000022700.1:CDS:1;Parent=TcDm25H1_000022700.1
TcDm25_Chr01_H1	.	polypeptide	398777	399217	.	-	.	ID=TcDm25H1_000022700.1:pep;Derives_from=TcDm25H1_000022700.1;orthologous_to=TcCLB.504033.110_mRNA;ortholog_cluster=OG0001389;product=term%3Dhypothetical protein%2C conserved
TcDm25_Chr01_H1	RATT	gene	399546	401825	.	-	.	ID=TcDm25H1_000022800;ratt_ortholog=TcCLB.504033.100
TcDm25_Chr01_H1	RATT	mRNA	399546	401825	.	-	.	ID=TcDm25H1_000022800.1;Parent=TcDm25H1_000022800
TcDm25_Chr01_H1	RATT	CDS	399546	401825	.	-	0	ID=TcDm25H1_000022800.1:CDS:1;Parent=TcDm25H1_000022800.1
TcDm25_Chr01_H1	.	polypeptide	399546	401825	.	-	.	ID=TcDm25H1_000022800.1:pep;Derives_from=TcDm25H1_000022800.1;orthologous_to=TcCLB.504033.100_mRNA;ortholog_cluster=OG0001390;product=term%3Dhypothetical protein%2C conserved
TcDm25_Chr01_H1	RATT	gene	402465	403331	.	-	.	ID=TcDm25H1_000022900;ratt_ortholog=TcCLB.504033.90
TcDm25_Chr01_H1	RATT	mRNA	402465	403331	.	-	.	ID=TcDm25H1_000022900.1;Parent=TcDm25H1_000022900
TcDm25_Chr01_H1	RATT	CDS	402465	403331	.	-	0	ID=TcDm25H1_000022900.1:CDS:1;Parent=TcDm25H1_000022900.1
TcDm25_Chr01_H1	.	polypeptide	402465	403331	.	-	.	ID=TcDm25H1_000022900.1:pep;Derives_from=TcDm25H1_000022900.1;orthologous_to=TcCLB.504033.90_mRNA;ortholog_cluster=OG0001391;product=term%3DMitochondrial carrier protein%2C putative%3Bevidence%3DIEA%3Bwith%3DPfam:PF00153
TcDm25_Chr01_H1	Pfam	protein_match	402504	402770	.	-	.	Parent=TcDm25H1_000022900.1:pep;Name=PF00153;signature_desc=Mitochondrial carrier protein
TcDm25_Chr01_H1	RATT	gene	405600	406202	.	-	.	ID=TcDm25H1_000023000;ratt_ortholog=TcCLB.504033.80
TcDm25_Chr01_H1	RATT	mRNA	405600	406202	.	-	.	ID=TcDm25H1_000023000.1;Parent=TcDm25H1_000023000
TcDm25_Chr01_H1	RATT	CDS	405600	406202	.	-	0	ID=TcDm25H1_000023000.1:CDS:1;Parent=TcDm25H1_000023000.1
TcDm25_Chr01_H1	.	polypeptide	405600	406202	.	-	.	ID=TcDm25H1_000023000.1:pep;Derives_from=TcDm25H1_000023000.1;orthologous_to=TcCLB.504033.80_mRNA;ortholog_cluster=OG0001392;product=term%3Dhypothetical protein%2C conserved
TcDm25_Chr01_H1	Aragorn_1.2.36	gene	407299	407370	.	+	.	ID=TcDm25H1_000023100
TcDm25_Chr01_H1	Aragorn_1.2.36	tRNA	407299	407370	.	+	.	ID=TcDm25H1_000023100:tRNA;Parent=TcDm25H1_000023100;aa=Pro;anticodon=agg;gc_content=63.9
TcDm25_Chr01_H1	AUGUSTUS	gene	407815	408981	1.54	+	.	ID=TcDm25H1_000023200
TcDm25_Chr01_H1	AUGUSTUS	mRNA	407815	408981	0.54	+	.	ID=TcDm25H1_000023200.1;Parent=TcDm25H1_000023200
TcDm25_Chr01_H1	AUGUSTUS	CDS	407815	408424	0.54	+	0	ID=TcDm25H1_000023200.1:CDS:1;Parent=TcDm25H1_000023200.1
TcDm25_Chr01_H1	AUGUSTUS	CDS	408608	408981	0.78	+	2	ID=TcDm25H1_000023200.1:CDS:2;Parent=TcDm25H1_000023200.1
TcDm25_Chr01_H1	AUGUSTUS	mRNA	408736	408981	1	+	.	ID=TcDm25H1_000023200.2;Parent=TcDm25H1_000023200
TcDm25_Chr01_H1	AUGUSTUS	CDS	408736	408981	1	+	0	ID=TcDm25H1_000023200.2:CDS:1;Parent=TcDm25H1_000023200.2
TcDm25_Chr01_H1	.	polypeptide	407815	408981	.	+	.	ID=TcDm25H1_000023200.1:pep;Derives_from=TcDm25H1_000023200.1;orthologous_to=TcDm25H1_000023200.2,TcDm25H1_000030700.1,TcDm25H1_000064300.1,TcDm25H1_000079900.1,TcDm25H1_000091400.1,TcDm25H1_000125300.1,TcDm25H1_000125400.1,TcDm25H1_000135100.1,TcDm25H1_000183400.1,TcDm25H1_000214800.1,TcDm25H1_000215900.1,TcDm25H1_000325800.1,TcDm25H1_000325800.2,TcDm25H1_000325800.3,TcDm25H1_000326500.1,TcDm25H1_000333700.1,TcDm25H1_000339900.1,TcDm25H1_000371800.1,TcDm25H1_000392400.1,TcDm25H1_000526200.1,TcDm25H1_000529100.1,TcDm25H1_000532800.1,TcDm25H1_000533500.1,TcDm25H1_000534800.1,TcDm25H1_000589400.1,TcDm25H1_000589500.1,TcDm25H1_000592100.1,TcDm25H1_000601700.1,TcDm25H1_000601800.1,TcDm25H1_000634900.1,TcDm25H1_000634900.2,TcDm25H1_000634900.3,TcDm25H1_000642200.1,TcDm25H1_000642300.1,TcDm25H1_000678200.1,TcDm25H1_000688200.1,TcDm25H1_000688300.1,TcDm25H1_000705900.1,TcDm25H1_000726300.1,TcDm25H1_000734700.1,TcDm25H1_000739700.1,TcDm25H1_000741300.1,TcDm25H1_000746900.1,TcDm25H1_000763100.1,TcDm25H1_000780200.1,TcDm25H1_000790700.1,TcDm25H1_000790800.1,TcDm25H1_000802100.1,TcDm25H1_000809400.1,TcDm25H1_000816900.1,TcDm25H1_000822800.1,TcDm25H1_000828100.1,TcDm25H1_000829700.1,TcDm25H1_000838800.1,TcDm25H1_000840300.1,TcDm25H1_000883300.1,TcDm25H1_000885100.1,TcDm25H1_000911900.1,TcDm25H1_000912000.1,TcDm25H1_000926700.1,TcDm25H1_000954600.1,TcDm25H1_000954700.1,TcDm25H1_000954700.2,TcDm25H1_000959800.1,TcDm25H1_000970300.1,TcDm25H1_000988800.2,TcDm25H1_000988900.1,TcDm25H1_000994800.1,TcDm25H1_000994900.1,TcDm25H1_000999300.1,TcDm25H1_001019600.1,TcDm25H1_001024100.1,TcDm25H1_001031400.1,TcDm25H1_001033000.1,TcDm25H1_001036500.1,TcDm25H1_001037300.1,TcDm25H1_001054800.1,TcDm25H1_001123500.1,TcDm25H1_001126500.1,TcDm25H1_001128700.1,TcDm25H1_001129800.1,TcDm25H1_001137500.1,TcDm25H1_001145400.1,TcDm25H1_001146500.1,TcDm25H1_001158200.1,TcDm25H1_001158900.1,TcDm25H1_001204400.1,TcDm25H1_001204800.1,TcDm25H1_001207300.1,TcDm25H1_001238800.1,TcDm25H1_001250200.1,TcDm25H1_001253200.1,TcDm25H1_001326800.1,TcDm25H1_001328800.1,TcDm25H1_001347100.1,TcDm25H1_001347600.1,TcDm25H1_001348100.1,TcDm25H1_001348600.1,TcDm25H1_001362500.1,TcDm25H1_001363100.1,TcDm25H1_001363200.1,TcDm25H1_001363200.2,TcDm25H1_001380500.1,TcDm25H1_001424300.1,TcDm25H1_001426800.1,TcDm25H1_001482400.1,TcDm25H1_001482500.1,TcDm25H1_001586000.1,TcDm25H1_001587800.1,TcDm25H1_001590800.1,TcDm25H1_001603000.1,TcDm25H1_001605700.1,TcDm25H1_001605700.2,TcDm25H1_001614300.1,TcDm25H1_001621300.1,TcDm25H1_001622600.1,TcDm25H1_001622700.1,TcDm25H1_001636100.1,TcDm25H1_001639000.1;ortholog_cluster=OG0000005;product=term%3Dhypothetical protein%2C conserved
TcDm25_Chr01_H1	.	polypeptide	408736	408981	.	+	.	ID=TcDm25H1_000023200.2:pep;Derives_from=TcDm25H1_000023200.2;orthologous_to=TcDm25H1_000023200.1,TcDm25H1_000030700.1,TcDm25H1_000064300.1,TcDm25H1_000079900.1,TcDm25H1_000091400.1,TcDm25H1_000125300.1,TcDm25H1_000125400.1,TcDm25H1_000135100.1,TcDm25H1_000183400.1,TcDm25H1_000214800.1,TcDm25H1_000215900.1,TcDm25H1_000325800.1,TcDm25H1_000325800.2,TcDm25H1_000325800.3,TcDm25H1_000326500.1,TcDm25H1_000333700.1,TcDm25H1_000339900.1,TcDm25H1_000371800.1,TcDm25H1_000392400.1,TcDm25H1_000526200.1,TcDm25H1_000529100.1,TcDm25H1_000532800.1,TcDm25H1_000533500.1,TcDm25H1_000534800.1,TcDm25H1_000589400.1,TcDm25H1_000589500.1,TcDm25H1_000592100.1,TcDm25H1_000601700.1,TcDm25H1_000601800.1,TcDm25H1_000634900.1,TcDm25H1_000634900.2,TcDm25H1_000634900.3,TcDm25H1_000642200.1,TcDm25H1_000642300.1,TcDm25H1_000678200.1,TcDm25H1_000688200.1,TcDm25H1_000688300.1,TcDm25H1_000705900.1,TcDm25H1_000726300.1,TcDm25H1_000734700.1,TcDm25H1_000739700.1,TcDm25H1_000741300.1,TcDm25H1_000746900.1,TcDm25H1_000763100.1,TcDm25H1_000780200.1,TcDm25H1_000790700.1,TcDm25H1_000790800.1,TcDm25H1_000802100.1,TcDm25H1_000809400.1,TcDm25H1_000816900.1,TcDm25H1_000822800.1,TcDm25H1_000828100.1,TcDm25H1_000829700.1,TcDm25H1_000838800.1,TcDm25H1_000840300.1,TcDm25H1_000883300.1,TcDm25H1_000885100.1,TcDm25H1_000911900.1,TcDm25H1_000912000.1,TcDm25H1_000926700.1,TcDm25H1_000954600.1,TcDm25H1_000954700.1,TcDm25H1_000954700.2,TcDm25H1_000959800.1,TcDm25H1_000970300.1,TcDm25H1_000988800.2,TcDm25H1_000988900.1,TcDm25H1_000994800.1,TcDm25H1_000994900.1,TcDm25H1_000999300.1,TcDm25H1_001019600.1,TcDm25H1_001024100.1,TcDm25H1_001031400.1,TcDm25H1_001033000.1,TcDm25H1_001036500.1,TcDm25H1_001037300.1,TcDm25H1_001054800.1,TcDm25H1_001123500.1,TcDm25H1_001126500.1,TcDm25H1_001128700.1,TcDm25H1_001129800.1,TcDm25H1_001137500.1,TcDm25H1_001145400.1,TcDm25H1_001146500.1,TcDm25H1_001158200.1,TcDm25H1_001158900.1,TcDm25H1_001204400.1,TcDm25H1_001204800.1,TcDm25H1_001207300.1,TcDm25H1_001238800.1,TcDm25H1_001250200.1,TcDm25H1_001253200.1,TcDm25H1_001326800.1,TcDm25H1_001328800.1,TcDm25H1_001347100.1,TcDm25H1_001347600.1,TcDm25H1_001348100.1,TcDm25H1_001348600.1,TcDm25H1_001362500.1,TcDm25H1_001363100.1,TcDm25H1_001363200.1,TcDm25H1_001363200.2,TcDm25H1_001380500.1,TcDm25H1_001424300.1,TcDm25H1_001426800.1,TcDm25H1_001482400.1,TcDm25H1_001482500.1,TcDm25H1_001586000.1,TcDm25H1_001587800.1,TcDm25H1_001590800.1,TcDm25H1_001603000.1,TcDm25H1_001605700.1,TcDm25H1_001605700.2,TcDm25H1_001614300.1,TcDm25H1_001621300.1,TcDm25H1_001622600.1,TcDm25H1_001622700.1,TcDm25H1_001636100.1,TcDm25H1_001639000.1;ortholog_cluster=OG0000005;product=term%3Dhypothetical protein%2C conserved
TcDm25_Chr01_H1	AUGUSTUS	gene	409234	409482	1	+	.	ID=TcDm25H1_000023300
TcDm25_Chr01_H1	AUGUSTUS	mRNA	409234	409482	1	+	.	ID=TcDm25H1_000023300.1;Parent=TcDm25H1_000023300
TcDm25_Chr01_H1	AUGUSTUS	CDS	409234	409482	1	+	0	ID=TcDm25H1_000023300.1:CDS:1;Parent=TcDm25H1_000023300.1
TcDm25_Chr01_H1	.	polypeptide	409234	409482	.	+	.	ID=TcDm25H1_000023300.1:pep;Derives_from=TcDm25H1_000023300.1;orthologous_to=TcDm25H1_000010200.1,TcDm25H1_000010300.1,TcDm25H1_000011600.1,TcDm25H1_000011700.1,TcDm25H1_000030800.1,TcDm25H1_000031400.1,TcDm25H1_000064200.1,TcDm25H1_000068000.1,TcDm25H1_000084800.1,TcDm25H1_000088700.1,TcDm25H1_000091500.1,TcDm25H1_000125500.1,TcDm25H1_000135200.1,TcDm25H1_000141400.1,TcDm25H1_000183300.1,TcDm25H1_000214900.1,TcDm25H1_000216000.1,TcDm25H1_000247300.1,TcDm25H1_000247300.2,TcDm25H1_000298400.1,TcDm25H1_000310100.1,TcDm25H1_000310100.2,TcDm25H1_000312400.1,TcDm25H1_000312400.2,TcDm25H1_000314400.1,TcDm25H1_000314400.2,TcDm25H1_000321300.1,TcDm25H1_000321300.2,TcDm25H1_000321300.3,TcDm25H1_000321300.4,TcDm25H1_000325900.1,TcDm25H1_000326400.1,TcDm25H1_000333800.1,TcDm25H1_000340000.1,TcDm25H1_000340000.2,TcDm25H1_000371500.1,TcDm25H1_000371900.1,TcDm25H1_000373200.1,TcDm25H1_000373600.1,TcDm25H1_000373600.2,TcDm25H1_000392500.1,TcDm25H1_000392600.1,TcDm25H1_000468900.1,TcDm25H1_000500300.1,TcDm25H1_000507500.1,TcDm25H1_000508000.1,TcDm25H1_000527800.1,TcDm25H1_000529000.1,TcDm25H1_000529000.2,TcDm25H1_000532700.1,TcDm25H1_000533400.1,TcDm25H1_000533400.2,TcDm25H1_000534100.1,TcDm25H1_000534100.2,TcDm25H1_000534700.3,TcDm25H1_000589600.1,TcDm25H1_000601600.1,TcDm25H1_000601600.2,TcDm25H1_000608100.1,TcDm25H1_000611600.1,TcDm25H1_000611700.1,TcDm25H1_000611700.2,TcDm25H1_000624300.5,TcDm25H1_000624300.6,TcDm25H1_000624300.7,TcDm25H1_000624400.1,TcDm25H1_000634800.1,TcDm25H1_000634800.2,TcDm25H1_000667900.3,TcDm25H1_000678100.1,TcDm25H1_000688100.1,TcDm25H1_000734800.1,TcDm25H1_000734800.2,TcDm25H1_000739600.3,TcDm25H1_000763000.1,TcDm25H1_000770400.1,TcDm25H1_000770400.2,TcDm25H1_000809500.1,TcDm25H1_000809500.2,TcDm25H1_000813300.1,TcDm25H1_000822900.1,TcDm25H1_000826700.1,TcDm25H1_000826700.2,TcDm25H1_000827400.1,TcDm25H1_000827400.2,TcDm25H1_000828200.1,TcDm25H1_000828200.2,TcDm25H1_000828900.1,TcDm25H1_000828900.2,TcDm25H1_000829900.1,TcDm25H1_000830500.1,TcDm25H1_000838900.1,TcDm25H1_000838900.2,TcDm25H1_000839900.1,TcDm25H1_000840500.1,TcDm25H1_000851300.1,TcDm25H1_000851300.2,TcDm25H1_000876700.1,TcDm25H1_000876800.1,TcDm25H1_000883200.1,TcDm25H1_000885200.1,TcDm25H1_000911800.1,TcDm25H1_000926500.1,TcDm25H1_000926800.1,TcDm25H1_000959900.1,TcDm25H1_000983200.1,TcDm25H1_000985700.1,TcDm25H1_000988700.6,TcDm25H1_000988800.1,TcDm25H1_000994700.1,TcDm25H1_000997300.1,TcDm25H1_000999400.1,TcDm25H1_001003600.1,TcDm25H1_001007400.1,TcDm25H1_001019400.1,TcDm25H1_001019500.1,TcDm25H1_001024000.1,TcDm25H1_001024000.2,TcDm25H1_001031300.1,TcDm25H1_001031300.2,TcDm25H1_001032900.1,TcDm25H1_001032900.2,TcDm25H1_001033300.1,TcDm25H1_001036400.1,TcDm25H1_001036400.2,TcDm25H1_001037200.1,TcDm25H1_001037200.2,TcDm25H1_001096000.1,TcDm25H1_001123400.1,TcDm25H1_001126400.1,TcDm25H1_001126400.2,TcDm25H1_001128600.1,TcDm25H1_001137400.1,TcDm25H1_001145300.1,TcDm25H1_001146400.1,TcDm25H1_001158100.1,TcDm25H1_001159000.1,TcDm25H1_001204500.1,TcDm25H1_001204900.1,TcDm25H1_001207400.1,TcDm25H1_001208200.1,TcDm25H1_001240300.1,TcDm25H1_001240600.1,TcDm25H1_001250300.1,TcDm25H1_001253300.1,TcDm25H1_001286700.1,TcDm25H1_001321500.1,TcDm25H1_001321600.1,TcDm25H1_001321600.2,TcDm25H1_001327000.1,TcDm25H1_001329000.1,TcDm25H1_001347200.1,TcDm25H1_001347700.1,TcDm25H1_001348200.1,TcDm25H1_001348700.1,TcDm25H1_001362600.1,TcDm25H1_001363300.1,TcDm25H1_001363300.2,TcDm25H1_001380600.1,TcDm25H1_001424200.1,TcDm25H1_001434400.1,TcDm25H1_001434500.1,TcDm25H1_001457000.1,TcDm25H1_001482600.1,TcDm25H1_001493600.1,TcDm25H1_001495100.1,TcDm25H1_001499200.1,TcDm25H1_001503900.1,TcDm25H1_001511500.1,TcDm25H1_001514300.1,TcDm25H1_001535900.1,TcDm25H1_001550900.1,TcDm25H1_001550900.2,TcDm25H1_001550900.3,TcDm25H1_001552200.1,TcDm25H1_001552200.2,TcDm25H1_001585900.1,TcDm25H1_001585900.2,TcDm25H1_001585900.3,TcDm25H1_001587700.1,TcDm25H1_001590900.1,TcDm25H1_001590900.2,TcDm25H1_001603100.1,TcDm25H1_001605600.1,TcDm25H1_001609000.1,TcDm25H1_001614200.1,TcDm25H1_001621200.1,TcDm25H1_001622400.1,TcDm25H1_001622500.1,TcDm25H1_001636000.1,TcDm25H1_001638900.1,TcDm25H1_001638900.2,TcDm25H1_001664400.1;ortholog_cluster=OG0000003;product=term%3Dhypothetical protein%2C conserved
TcDm25_Chr01_H1	AUGUSTUS	gene	409657	409933	0.82	+	.	ID=TcDm25H1_000023400
TcDm25_Chr01_H1	AUGUSTUS	mRNA	409657	409933	0.82	+	.	ID=TcDm25H1_000023400.1;Parent=TcDm25H1_000023400
TcDm25_Chr01_H1	AUGUSTUS	CDS	409657	409845	0.82	+	0	ID=TcDm25H1_000023400.1:CDS:1;Parent=TcDm25H1_000023400.1
TcDm25_Chr01_H1	AUGUSTUS	CDS	409907	409933	0.85	+	0	ID=TcDm25H1_000023400.1:CDS:2;Parent=TcDm25H1_000023400.1
TcDm25_Chr01_H1	.	polypeptide	409657	409933	.	+	.	ID=TcDm25H1_000023400.1:pep;Derives_from=TcDm25H1_000023400.1;orthologous_to=TcDm25H1_000011500.1,TcDm25H1_000023500.1,TcDm25H1_000023500.2,TcDm25H1_000030900.1,TcDm25H1_000031000.1,TcDm25H1_000031300.1,TcDm25H1_000064400.1,TcDm25H1_000064500.1,TcDm25H1_000070600.1,TcDm25H1_000070700.1,TcDm25H1_000080000.1,TcDm25H1_000080100.1,TcDm25H1_000083900.1,TcDm25H1_000084600.1,TcDm25H1_000084700.1,TcDm25H1_000091600.1,TcDm25H1_000121400.1,TcDm25H1_000121500.1,TcDm25H1_000125600.1,TcDm25H1_000125700.1,TcDm25H1_000125700.2,TcDm25H1_000125700.4,TcDm25H1_000125700.5,TcDm25H1_000135300.1,TcDm25H1_000135300.2,TcDm25H1_000141500.1,TcDm25H1_000141600.1,TcDm25H1_000183100.1,TcDm25H1_000183100.2,TcDm25H1_000183200.1,TcDm25H1_000215000.1,TcDm25H1_000216100.1,TcDm25H1_000216200.1,TcDm25H1_000216200.2,TcDm25H1_000216200.3,TcDm25H1_000220500.1,TcDm25H1_000220600.1,TcDm25H1_000220600.2,TcDm25H1_000247400.1,TcDm25H1_000247500.1,TcDm25H1_000298300.1,TcDm25H1_000298300.2,TcDm25H1_000310000.1,TcDm25H1_000312300.1,TcDm25H1_000314300.1,TcDm25H1_000321200.1,TcDm25H1_000326300.1,TcDm25H1_000326300.2,TcDm25H1_000333900.1,TcDm25H1_000340100.1,TcDm25H1_000371600.1,TcDm25H1_000371600.2,TcDm25H1_000372000.1,TcDm25H1_000372000.2,TcDm25H1_000372000.3,TcDm25H1_000372100.1,TcDm25H1_000373300.1,TcDm25H1_000373700.1,TcDm25H1_000373800.1,TcDm25H1_000373800.2,TcDm25H1_000373800.3,TcDm25H1_000373800.4,TcDm25H1_000392700.1,TcDm25H1_000392800.1,TcDm25H1_000469000.3,TcDm25H1_000493800.1,TcDm25H1_000493900.1,TcDm25H1_000494600.1,TcDm25H1_000494700.1,TcDm25H1_000507600.1,TcDm25H1_000508100.1,TcDm25H1_000526100.1,TcDm25H1_000527600.1,TcDm25H1_000527700.1,TcDm25H1_000528300.1,TcDm25H1_000528400.1,TcDm25H1_000528900.1,TcDm25H1_000528900.2,TcDm25H1_000529600.1,TcDm25H1_000529600.2,TcDm25H1_000532100.1,TcDm25H1_000532600.1,TcDm25H1_000532600.2,TcDm25H1_000533300.1,TcDm25H1_000533300.2,TcDm25H1_000534000.1,TcDm25H1_000534000.2,TcDm25H1_000534000.3,TcDm25H1_000534600.1,TcDm25H1_000534700.1,TcDm25H1_000534700.2,TcDm25H1_000541900.1,TcDm25H1_000542000.1,TcDm25H1_000557200.1,TcDm25H1_000589700.1,TcDm25H1_000592200.1,TcDm25H1_000601400.1,TcDm25H1_000601500.1,TcDm25H1_000611800.1,TcDm25H1_000611800.2,TcDm25H1_000611900.1,TcDm25H1_000611900.2,TcDm25H1_000624500.1,TcDm25H1_000634700.1,TcDm25H1_000667800.1,TcDm25H1_000667900.1,TcDm25H1_000667900.2,TcDm25H1_000678000.1,TcDm25H1_000688000.1,TcDm25H1_000705700.1,TcDm25H1_000705700.2,TcDm25H1_000705800.1,TcDm25H1_000705800.2,TcDm25H1_000726100.1,TcDm25H1_000726200.1,TcDm25H1_000726900.1,TcDm25H1_000727000.1,TcDm25H1_000733100.1,TcDm25H1_000733100.2,TcDm25H1_000739600.1,TcDm25H1_000739600.2,TcDm25H1_000741400.1,TcDm25H1_000747000.1,TcDm25H1_000762900.1,TcDm25H1_000770500.1,TcDm25H1_000780300.1,TcDm25H1_000790600.1,TcDm25H1_000802200.1,TcDm25H1_000802300.1,TcDm25H1_000809600.1,TcDm25H1_000809600.2,TcDm25H1_000813400.1,TcDm25H1_000813500.1,TcDm25H1_000816800.1,TcDm25H1_000816800.2,TcDm25H1_000816800.3,TcDm25H1_000822900.2,TcDm25H1_000826800.1,TcDm25H1_000827500.1,TcDm25H1_000828300.1,TcDm25H1_000828400.1,TcDm25H1_000828900.3,TcDm25H1_000828900.4,TcDm25H1_000829000.1,TcDm25H1_000829100.1,TcDm25H1_000829100.2,TcDm25H1_000830000.1,TcDm25H1_000830600.1,TcDm25H1_000839000.1,TcDm25H1_000839000.2,TcDm25H1_000839800.1,TcDm25H1_000839800.2,TcDm25H1_000840600.1,TcDm25H1_000840600.2,TcDm25H1_000860300.1,TcDm25H1_000876500.1,TcDm25H1_000876600.1,TcDm25H1_000882400.1,TcDm25H1_000882700.1,TcDm25H1_000882700.2,TcDm25H1_000882700.3,TcDm25H1_000883000.1,TcDm25H1_000883100.1,TcDm25H1_000885300.1,TcDm25H1_000911600.1,TcDm25H1_000911700.1,TcDm25H1_000911700.2,TcDm25H1_000926200.1,TcDm25H1_000926300.1,TcDm25H1_000954800.1,TcDm25H1_000954900.1,TcDm25H1_000955000.1,TcDm25H1_000960000.1,TcDm25H1_000960100.1,TcDm25H1_000962300.1,TcDm25H1_000962400.1,TcDm25H1_000970400.1,TcDm25H1_000985600.1,TcDm25H1_000988600.1,TcDm25H1_000988700.1,TcDm25H1_000988700.2,TcDm25H1_000988700.3,TcDm25H1_000988700.4,TcDm25H1_000988700.5,TcDm25H1_000994400.1,TcDm25H1_000994500.1,TcDm25H1_000994600.1,TcDm25H1_000997100.1,TcDm25H1_000997200.1,TcDm25H1_000997200.2,TcDm25H1_000999500.1,TcDm25H1_001000700.1,TcDm25H1_001000700.2,TcDm25H1_001003500.1,TcDm25H1_001004100.1,TcDm25H1_001004200.1,TcDm25H1_001007300.1,TcDm25H1_001010100.1,TcDm25H1_001011400.1,TcDm25H1_001019300.1,TcDm25H1_001023900.1,TcDm25H1_001031100.1,TcDm25H1_001031200.1,TcDm25H1_001032800.1,TcDm25H1_001033400.1,TcDm25H1_001037100.1,TcDm25H1_001054700.1,TcDm25H1_001095900.1,TcDm25H1_001123300.1,TcDm25H1_001126300.1,TcDm25H1_001128400.1,TcDm25H1_001128500.1,TcDm25H1_001129700.1,TcDm25H1_001137300.1,TcDm25H1_001145100.1,TcDm25H1_001145100.2,TcDm25H1_001145100.3,TcDm25H1_001145200.1,TcDm25H1_001146100.1,TcDm25H1_001146200.1,TcDm25H1_001146200.2,TcDm25H1_001146300.1,TcDm25H1_001157800.1,TcDm25H1_001157900.1,TcDm25H1_001158000.1,TcDm25H1_001159100.1,TcDm25H1_001159200.1,TcDm25H1_001159300.1,TcDm25H1_001176000.1,TcDm25H1_001176000.2,TcDm25H1_001176100.1,TcDm25H1_001176400.1,TcDm25H1_001176500.1,TcDm25H1_001177000.1,TcDm25H1_001177100.1,TcDm25H1_001200400.1,TcDm25H1_001200400.2,TcDm25H1_001204600.1,TcDm25H1_001205000.1,TcDm25H1_001207500.1,TcDm25H1_001208300.1,TcDm25H1_001208500.1,TcDm25H1_001227200.1,TcDm25H1_001238700.1,TcDm25H1_001240100.1,TcDm25H1_001240200.1,TcDm25H1_001253400.1,TcDm25H1_001286800.1,TcDm25H1_001327200.1,TcDm25H1_001329100.1,TcDm25H1_001329200.1,TcDm25H1_001347300.1,TcDm25H1_001347300.2,TcDm25H1_001347800.1,TcDm25H1_001347800.2,TcDm25H1_001348300.1,TcDm25H1_001348300.2,TcDm25H1_001348800.1,TcDm25H1_001348800.2,TcDm25H1_001348900.1,TcDm25H1_001348900.2,TcDm25H1_001362700.1,TcDm25H1_001362800.2,TcDm25H1_001363400.1,TcDm25H1_001363500.1,TcDm25H1_001363700.1,TcDm25H1_001380700.1,TcDm25H1_001424000.1,TcDm25H1_001424100.1,TcDm25H1_001434600.1,TcDm25H1_001457100.1,TcDm25H1_001468200.1,TcDm25H1_001472800.1,TcDm25H1_001482700.1,TcDm25H1_001482800.1,TcDm25H1_001486500.1,TcDm25H1_001493700.1,TcDm25H1_001493700.2,TcDm25H1_001493700.3,TcDm25H1_001494900.1,TcDm25H1_001494900.2,TcDm25H1_001494900.3,TcDm25H1_001495000.1,TcDm25H1_001499100.1,TcDm25H1_001511600.1,TcDm25H1_001511700.1,TcDm25H1_001514400.1,TcDm25H1_001514400.2,TcDm25H1_001522400.1,TcDm25H1_001535800.1,TcDm25H1_001548500.1,TcDm25H1_001548600.1,TcDm25H1_001548700.1,TcDm25H1_001551000.1,TcDm25H1_001552100.1,TcDm25H1_001585700.1,TcDm25H1_001585800.1,TcDm25H1_001587600.1,TcDm25H1_001591000.1,TcDm25H1_001591100.1,TcDm25H1_001591200.1,TcDm25H1_001603200.1,TcDm25H1_001605400.1,TcDm25H1_001605500.1,TcDm25H1_001608900.1,TcDm25H1_001614100.1,TcDm25H1_001621100.1,TcDm25H1_001621100.2,TcDm25H1_001635800.1,TcDm25H1_001635900.1,TcDm25H1_001638600.1,TcDm25H1_001638700.1,TcDm25H1_001638800.1,TcDm25H1_001640800.1,TcDm25H1_001640900.1,TcDm25H1_001641000.1,TcDm25H1_001664500.1,TcDm25H1_001718000.1;ortholog_cluster=OG0000001;product=term%3Dhypothetical protein%2C conserved
TcDm25_Chr01_H1	AUGUSTUS	gene	410455	410877	1.98	+	.	ID=TcDm25H1_000023500
TcDm25_Chr01_H1	AUGUSTUS	mRNA	410455	410877	0.98	+	.	ID=TcDm25H1_000023500.1;Parent=TcDm25H1_000023500
TcDm25_Chr01_H1	AUGUSTUS	CDS	410455	410877	0.98	+	0	ID=TcDm25H1_000023500.1:CDS:1;Parent=TcDm25H1_000023500.1
TcDm25_Chr01_H1	AUGUSTUS	mRNA	410584	410877	1	+	.	ID=TcDm25H1_000023500.2;Parent=TcDm25H1_000023500
TcDm25_Chr01_H1	AUGUSTUS	CDS	410584	410877	1	+	0	ID=TcDm25H1_000023500.2:CDS:1;Parent=TcDm25H1_000023500.2
TcDm25_Chr01_H1	.	polypeptide	410455	410877	.	+	.	ID=TcDm25H1_000023500.1:pep;Derives_from=TcDm25H1_000023500.1;orthologous_to=TcDm25H1_000011500.1,TcDm25H1_000023400.1,TcDm25H1_000023500.2,TcDm25H1_000030900.1,TcDm25H1_000031000.1,TcDm25H1_000031300.1,TcDm25H1_000064400.1,TcDm25H1_000064500.1,TcDm25H1_000070600.1,TcDm25H1_000070700.1,TcDm25H1_000080000.1,TcDm25H1_000080100.1,TcDm25H1_000083900.1,TcDm25H1_000084600.1,TcDm25H1_000084700.1,TcDm25H1_000091600.1,TcDm25H1_000121400.1,TcDm25H1_000121500.1,TcDm25H1_000125600.1,TcDm25H1_000125700.1,TcDm25H1_000125700.2,TcDm25H1_000125700.4,TcDm25H1_000125700.5,TcDm25H1_000135300.1,TcDm25H1_000135300.2,TcDm25H1_000141500.1,TcDm25H1_000141600.1,TcDm25H1_000183100.1,TcDm25H1_000183100.2,TcDm25H1_000183200.1,TcDm25H1_000215000.1,TcDm25H1_000216100.1,TcDm25H1_000216200.1,TcDm25H1_000216200.2,TcDm25H1_000216200.3,TcDm25H1_000220500.1,TcDm25H1_000220600.1,TcDm25H1_000220600.2,TcDm25H1_000247400.1,TcDm25H1_000247500.1,TcDm25H1_000298300.1,TcDm25H1_000298300.2,TcDm25H1_000310000.1,TcDm25H1_000312300.1,TcDm25H1_000314300.1,TcDm25H1_000321200.1,TcDm25H1_000326300.1,TcDm25H1_000326300.2,TcDm25H1_000333900.1,TcDm25H1_000340100.1,TcDm25H1_000371600.1,TcDm25H1_000371600.2,TcDm25H1_000372000.1,TcDm25H1_000372000.2,TcDm25H1_000372000.3,TcDm25H1_000372100.1,TcDm25H1_000373300.1,TcDm25H1_000373700.1,TcDm25H1_000373800.1,TcDm25H1_000373800.2,TcDm25H1_000373800.3,TcDm25H1_000373800.4,TcDm25H1_000392700.1,TcDm25H1_000392800.1,TcDm25H1_000469000.3,TcDm25H1_000493800.1,TcDm25H1_000493900.1,TcDm25H1_000494600.1,TcDm25H1_000494700.1,TcDm25H1_000507600.1,TcDm25H1_000508100.1,TcDm25H1_000526100.1,TcDm25H1_000527600.1,TcDm25H1_000527700.1,TcDm25H1_000528300.1,TcDm25H1_000528400.1,TcDm25H1_000528900.1,TcDm25H1_000528900.2,TcDm25H1_000529600.1,TcDm25H1_000529600.2,TcDm25H1_000532100.1,TcDm25H1_000532600.1,TcDm25H1_000532600.2,TcDm25H1_000533300.1,TcDm25H1_000533300.2,TcDm25H1_000534000.1,TcDm25H1_000534000.2,TcDm25H1_000534000.3,TcDm25H1_000534600.1,TcDm25H1_000534700.1,TcDm25H1_000534700.2,TcDm25H1_000541900.1,TcDm25H1_000542000.1,TcDm25H1_000557200.1,TcDm25H1_000589700.1,TcDm25H1_000592200.1,TcDm25H1_000601400.1,TcDm25H1_000601500.1,TcDm25H1_000611800.1,TcDm25H1_000611800.2,TcDm25H1_000611900.1,TcDm25H1_000611900.2,TcDm25H1_000624500.1,TcDm25H1_000634700.1,TcDm25H1_000667800.1,TcDm25H1_000667900.1,TcDm25H1_000667900.2,TcDm25H1_000678000.1,TcDm25H1_000688000.1,TcDm25H1_000705700.1,TcDm25H1_000705700.2,TcDm25H1_000705800.1,TcDm25H1_000705800.2,TcDm25H1_000726100.1,TcDm25H1_000726200.1,TcDm25H1_000726900.1,TcDm25H1_000727000.1,TcDm25H1_000733100.1,TcDm25H1_000733100.2,TcDm25H1_000739600.1,TcDm25H1_000739600.2,TcDm25H1_000741400.1,TcDm25H1_000747000.1,TcDm25H1_000762900.1,TcDm25H1_000770500.1,TcDm25H1_000780300.1,TcDm25H1_000790600.1,TcDm25H1_000802200.1,TcDm25H1_000802300.1,TcDm25H1_000809600.1,TcDm25H1_000809600.2,TcDm25H1_000813400.1,TcDm25H1_000813500.1,TcDm25H1_000816800.1,TcDm25H1_000816800.2,TcDm25H1_000816800.3,TcDm25H1_000822900.2,TcDm25H1_000826800.1,TcDm25H1_000827500.1,TcDm25H1_000828300.1,TcDm25H1_000828400.1,TcDm25H1_000828900.3,TcDm25H1_000828900.4,TcDm25H1_000829000.1,TcDm25H1_000829100.1,TcDm25H1_000829100.2,TcDm25H1_000830000.1,TcDm25H1_000830600.1,TcDm25H1_000839000.1,TcDm25H1_000839000.2,TcDm25H1_000839800.1,TcDm25H1_000839800.2,TcDm25H1_000840600.1,TcDm25H1_000840600.2,TcDm25H1_000860300.1,TcDm25H1_000876500.1,TcDm25H1_000876600.1,TcDm25H1_000882400.1,TcDm25H1_000882700.1,TcDm25H1_000882700.2,TcDm25H1_000882700.3,TcDm25H1_000883000.1,TcDm25H1_000883100.1,TcDm25H1_000885300.1,TcDm25H1_000911600.1,TcDm25H1_000911700.1,TcDm25H1_000911700.2,TcDm25H1_000926200.1,TcDm25H1_000926300.1,TcDm25H1_000954800.1,TcDm25H1_000954900.1,TcDm25H1_000955000.1,TcDm25H1_000960000.1,TcDm25H1_000960100.1,TcDm25H1_000962300.1,TcDm25H1_000962400.1,TcDm25H1_000970400.1,TcDm25H1_000985600.1,TcDm25H1_000988600.1,TcDm25H1_000988700.1,TcDm25H1_000988700.2,TcDm25H1_000988700.3,TcDm25H1_000988700.4,TcDm25H1_000988700.5,TcDm25H1_000994400.1,TcDm25H1_000994500.1,TcDm25H1_000994600.1,TcDm25H1_000997100.1,TcDm25H1_000997200.1,TcDm25H1_000997200.2,TcDm25H1_000999500.1,TcDm25H1_001000700.1,TcDm25H1_001000700.2,TcDm25H1_001003500.1,TcDm25H1_001004100.1,TcDm25H1_001004200.1,TcDm25H1_001007300.1,TcDm25H1_001010100.1,TcDm25H1_001011400.1,TcDm25H1_001019300.1,TcDm25H1_001023900.1,TcDm25H1_001031100.1,TcDm25H1_001031200.1,TcDm25H1_001032800.1,TcDm25H1_001033400.1,TcDm25H1_001037100.1,TcDm25H1_001054700.1,TcDm25H1_001095900.1,TcDm25H1_001123300.1,TcDm25H1_001126300.1,TcDm25H1_001128400.1,TcDm25H1_001128500.1,TcDm25H1_001129700.1,TcDm25H1_001137300.1,TcDm25H1_001145100.1,TcDm25H1_001145100.2,TcDm25H1_001145100.3,TcDm25H1_001145200.1,TcDm25H1_001146100.1,TcDm25H1_001146200.1,TcDm25H1_001146200.2,TcDm25H1_001146300.1,TcDm25H1_001157800.1,TcDm25H1_001157900.1,TcDm25H1_001158000.1,TcDm25H1_001159100.1,TcDm25H1_001159200.1,TcDm25H1_001159300.1,TcDm25H1_001176000.1,TcDm25H1_001176000.2,TcDm25H1_001176100.1,TcDm25H1_001176400.1,TcDm25H1_001176500.1,TcDm25H1_001177000.1,TcDm25H1_001177100.1,TcDm25H1_001200400.1,TcDm25H1_001200400.2,TcDm25H1_001204600.1,TcDm25H1_001205000.1,TcDm25H1_001207500.1,TcDm25H1_001208300.1,TcDm25H1_001208500.1,TcDm25H1_001227200.1,TcDm25H1_001238700.1,TcDm25H1_001240100.1,TcDm25H1_001240200.1,TcDm25H1_001253400.1,TcDm25H1_001286800.1,TcDm25H1_001327200.1,TcDm25H1_001329100.1,TcDm25H1_001329200.1,TcDm25H1_001347300.1,TcDm25H1_001347300.2,TcDm25H1_001347800.1,TcDm25H1_001347800.2,TcDm25H1_001348300.1,TcDm25H1_001348300.2,TcDm25H1_001348800.1,TcDm25H1_001348800.2,TcDm25H1_001348900.1,TcDm25H1_001348900.2,TcDm25H1_001362700.1,TcDm25H1_001362800.2,TcDm25H1_001363400.1,TcDm25H1_001363500.1,TcDm25H1_001363700.1,TcDm25H1_001380700.1,TcDm25H1_001424000.1,TcDm25H1_001424100.1,TcDm25H1_001434600.1,TcDm25H1_001457100.1,TcDm25H1_001468200.1,TcDm25H1_001472800.1,TcDm25H1_001482700.1,TcDm25H1_001482800.1,TcDm25H1_001486500.1,TcDm25H1_001493700.1,TcDm25H1_001493700.2,TcDm25H1_001493700.3,TcDm25H1_001494900.1,TcDm25H1_001494900.2,TcDm25H1_001494900.3,TcDm25H1_001495000.1,TcDm25H1_001499100.1,TcDm25H1_001511600.1,TcDm25H1_001511700.1,TcDm25H1_001514400.1,TcDm25H1_001514400.2,TcDm25H1_001522400.1,TcDm25H1_001535800.1,TcDm25H1_001548500.1,TcDm25H1_001548600.1,TcDm25H1_001548700.1,TcDm25H1_001551000.1,TcDm25H1_001552100.1,TcDm25H1_001585700.1,TcDm25H1_001585800.1,TcDm25H1_001587600.1,TcDm25H1_001591000.1,TcDm25H1_001591100.1,TcDm25H1_001591200.1,TcDm25H1_001603200.1,TcDm25H1_001605400.1,TcDm25H1_001605500.1,TcDm25H1_001608900.1,TcDm25H1_001614100.1,TcDm25H1_001621100.1,TcDm25H1_001621100.2,TcDm25H1_001635800.1,TcDm25H1_001635900.1,TcDm25H1_001638600.1,TcDm25H1_001638700.1,TcDm25H1_001638800.1,TcDm25H1_001640800.1,TcDm25H1_001640900.1,TcDm25H1_001641000.1,TcDm25H1_001664500.1,TcDm25H1_001718000.1;ortholog_cluster=OG0000001;product=term%3Dhypothetical protein%2C conserved
TcDm25_Chr01_H1	.	polypeptide	410584	410877	.	+	.	ID=TcDm25H1_000023500.2:pep;Derives_from=TcDm25H1_000023500.2;orthologous_to=TcDm25H1_000011500.1,TcDm25H1_000023400.1,TcDm25H1_000023500.1,TcDm25H1_000030900.1,TcDm25H1_000031000.1,TcDm25H1_000031300.1,TcDm25H1_000064400.1,TcDm25H1_000064500.1,TcDm25H1_000070600.1,TcDm25H1_000070700.1,TcDm25H1_000080000.1,TcDm25H1_000080100.1,TcDm25H1_000083900.1,TcDm25H1_000084600.1,TcDm25H1_000084700.1,TcDm25H1_000091600.1,TcDm25H1_000121400.1,TcDm25H1_000121500.1,TcDm25H1_000125600.1,TcDm25H1_000125700.1,TcDm25H1_000125700.2,TcDm25H1_000125700.4,TcDm25H1_000125700.5,TcDm25H1_000135300.1,TcDm25H1_000135300.2,TcDm25H1_000141500.1,TcDm25H1_000141600.1,TcDm25H1_000183100.1,TcDm25H1_000183100.2,TcDm25H1_000183200.1,TcDm25H1_000215000.1,TcDm25H1_000216100.1,TcDm25H1_000216200.1,TcDm25H1_000216200.2,TcDm25H1_000216200.3,TcDm25H1_000220500.1,TcDm25H1_000220600.1,TcDm25H1_000220600.2,TcDm25H1_000247400.1,TcDm25H1_000247500.1,TcDm25H1_000298300.1,TcDm25H1_000298300.2,TcDm25H1_000310000.1,TcDm25H1_000312300.1,TcDm25H1_000314300.1,TcDm25H1_000321200.1,TcDm25H1_000326300.1,TcDm25H1_000326300.2,TcDm25H1_000333900.1,TcDm25H1_000340100.1,TcDm25H1_000371600.1,TcDm25H1_000371600.2,TcDm25H1_000372000.1,TcDm25H1_000372000.2,TcDm25H1_000372000.3,TcDm25H1_000372100.1,TcDm25H1_000373300.1,TcDm25H1_000373700.1,TcDm25H1_000373800.1,TcDm25H1_000373800.2,TcDm25H1_000373800.3,TcDm25H1_000373800.4,TcDm25H1_000392700.1,TcDm25H1_000392800.1,TcDm25H1_000469000.3,TcDm25H1_000493800.1,TcDm25H1_000493900.1,TcDm25H1_000494600.1,TcDm25H1_000494700.1,TcDm25H1_000507600.1,TcDm25H1_000508100.1,TcDm25H1_000526100.1,TcDm25H1_000527600.1,TcDm25H1_000527700.1,TcDm25H1_000528300.1,TcDm25H1_000528400.1,TcDm25H1_000528900.1,TcDm25H1_000528900.2,TcDm25H1_000529600.1,TcDm25H1_000529600.2,TcDm25H1_000532100.1,TcDm25H1_000532600.1,TcDm25H1_000532600.2,TcDm25H1_000533300.1,TcDm25H1_000533300.2,TcDm25H1_000534000.1,TcDm25H1_000534000.2,TcDm25H1_000534000.3,TcDm25H1_000534600.1,TcDm25H1_000534700.1,TcDm25H1_000534700.2,TcDm25H1_000541900.1,TcDm25H1_000542000.1,TcDm25H1_000557200.1,TcDm25H1_000589700.1,TcDm25H1_000592200.1,TcDm25H1_000601400.1,TcDm25H1_000601500.1,TcDm25H1_000611800.1,TcDm25H1_000611800.2,TcDm25H1_000611900.1,TcDm25H1_000611900.2,TcDm25H1_000624500.1,TcDm25H1_000634700.1,TcDm25H1_000667800.1,TcDm25H1_000667900.1,TcDm25H1_000667900.2,TcDm25H1_000678000.1,TcDm25H1_000688000.1,TcDm25H1_000705700.1,TcDm25H1_000705700.2,TcDm25H1_000705800.1,TcDm25H1_000705800.2,TcDm25H1_000726100.1,TcDm25H1_000726200.1,TcDm25H1_000726900.1,TcDm25H1_000727000.1,TcDm25H1_000733100.1,TcDm25H1_000733100.2,TcDm25H1_000739600.1,TcDm25H1_000739600.2,TcDm25H1_000741400.1,TcDm25H1_000747000.1,TcDm25H1_000762900.1,TcDm25H1_000770500.1,TcDm25H1_000780300.1,TcDm25H1_000790600.1,TcDm25H1_000802200.1,TcDm25H1_000802300.1,TcDm25H1_000809600.1,TcDm25H1_000809600.2,TcDm25H1_000813400.1,TcDm25H1_000813500.1,TcDm25H1_000816800.1,TcDm25H1_000816800.2,TcDm25H1_000816800.3,TcDm25H1_000822900.2,TcDm25H1_000826800.1,TcDm25H1_000827500.1,TcDm25H1_000828300.1,TcDm25H1_000828400.1,TcDm25H1_000828900.3,TcDm25H1_000828900.4,TcDm25H1_000829000.1,TcDm25H1_000829100.1,TcDm25H1_000829100.2,TcDm25H1_000830000.1,TcDm25H1_000830600.1,TcDm25H1_000839000.1,TcDm25H1_000839000.2,TcDm25H1_000839800.1,TcDm25H1_000839800.2,TcDm25H1_000840600.1,TcDm25H1_000840600.2,TcDm25H1_000860300.1,TcDm25H1_000876500.1,TcDm25H1_000876600.1,TcDm25H1_000882400.1,TcDm25H1_000882700.1,TcDm25H1_000882700.2,TcDm25H1_000882700.3,TcDm25H1_000883000.1,TcDm25H1_000883100.1,TcDm25H1_000885300.1,TcDm25H1_000911600.1,TcDm25H1_000911700.1,TcDm25H1_000911700.2,TcDm25H1_000926200.1,TcDm25H1_000926300.1,TcDm25H1_000954800.1,TcDm25H1_000954900.1,TcDm25H1_000955000.1,TcDm25H1_000960000.1,TcDm25H1_000960100.1,TcDm25H1_000962300.1,TcDm25H1_000962400.1,TcDm25H1_000970400.1,TcDm25H1_000985600.1,TcDm25H1_000988600.1,TcDm25H1_000988700.1,TcDm25H1_000988700.2,TcDm25H1_000988700.3,TcDm25H1_000988700.4,TcDm25H1_000988700.5,TcDm25H1_000994400.1,TcDm25H1_000994500.1,TcDm25H1_000994600.1,TcDm25H1_000997100.1,TcDm25H1_000997200.1,TcDm25H1_000997200.2,TcDm25H1_000999500.1,TcDm25H1_001000700.1,TcDm25H1_001000700.2,TcDm25H1_001003500.1,TcDm25H1_001004100.1,TcDm25H1_001004200.1,TcDm25H1_001007300.1,TcDm25H1_001010100.1,TcDm25H1_001011400.1,TcDm25H1_001019300.1,TcDm25H1_001023900.1,TcDm25H1_001031100.1,TcDm25H1_001031200.1,TcDm25H1_001032800.1,TcDm25H1_001033400.1,TcDm25H1_001037100.1,TcDm25H1_001054700.1,TcDm25H1_001095900.1,TcDm25H1_001123300.1,TcDm25H1_001126300.1,TcDm25H1_001128400.1,TcDm25H1_001128500.1,TcDm25H1_001129700.1,TcDm25H1_001137300.1,TcDm25H1_001145100.1,TcDm25H1_001145100.2,TcDm25H1_001145100.3,TcDm25H1_001145200.1,TcDm25H1_001146100.1,TcDm25H1_001146200.1,TcDm25H1_001146200.2,TcDm25H1_001146300.1,TcDm25H1_001157800.1,TcDm25H1_001157900.1,TcDm25H1_001158000.1,TcDm25H1_001159100.1,TcDm25H1_001159200.1,TcDm25H1_001159300.1,TcDm25H1_001176000.1,TcDm25H1_001176000.2,TcDm25H1_001176100.1,TcDm25H1_001176400.1,TcDm25H1_001176500.1,TcDm25H1_001177000.1,TcDm25H1_001177100.1,TcDm25H1_001200400.1,TcDm25H1_001200400.2,TcDm25H1_001204600.1,TcDm25H1_001205000.1,TcDm25H1_001207500.1,TcDm25H1_001208300.1,TcDm25H1_001208500.1,TcDm25H1_001227200.1,TcDm25H1_001238700.1,TcDm25H1_001240100.1,TcDm25H1_001240200.1,TcDm25H1_001253400.1,TcDm25H1_001286800.1,TcDm25H1_001327200.1,TcDm25H1_001329100.1,TcDm25H1_001329200.1,TcDm25H1_001347300.1,TcDm25H1_001347300.2,TcDm25H1_001347800.1,TcDm25H1_001347800.2,TcDm25H1_001348300.1,TcDm25H1_001348300.2,TcDm25H1_001348800.1,TcDm25H1_001348800.2,TcDm25H1_001348900.1,TcDm25H1_001348900.2,TcDm25H1_001362700.1,TcDm25H1_001362800.2,TcDm25H1_001363400.1,TcDm25H1_001363500.1,TcDm25H1_001363700.1,TcDm25H1_001380700.1,TcDm25H1_001424000.1,TcDm25H1_001424100.1,TcDm25H1_001434600.1,TcDm25H1_001457100.1,TcDm25H1_001468200.1,TcDm25H1_001472800.1,TcDm25H1_001482700.1,TcDm25H1_001482800.1,TcDm25H1_001486500.1,TcDm25H1_001493700.1,TcDm25H1_001493700.2,TcDm25H1_001493700.3,TcDm25H1_001494900.1,TcDm25H1_001494900.2,TcDm25H1_001494900.3,TcDm25H1_001495000.1,TcDm25H1_001499100.1,TcDm25H1_001511600.1,TcDm25H1_001511700.1,TcDm25H1_001514400.1,TcDm25H1_001514400.2,TcDm25H1_001522400.1,TcDm25H1_001535800.1,TcDm25H1_001548500.1,TcDm25H1_001548600.1,TcDm25H1_001548700.1,TcDm25H1_001551000.1,TcDm25H1_001552100.1,TcDm25H1_001585700.1,TcDm25H1_001585800.1,TcDm25H1_001587600.1,TcDm25H1_001591000.1,TcDm25H1_001591100.1,TcDm25H1_001591200.1,TcDm25H1_001603200.1,TcDm25H1_001605400.1,TcDm25H1_001605500.1,TcDm25H1_001608900.1,TcDm25H1_001614100.1,TcDm25H1_001621100.1,TcDm25H1_001621100.2,TcDm25H1_001635800.1,TcDm25H1_001635900.1,TcDm25H1_001638600.1,TcDm25H1_001638700.1,TcDm25H1_001638800.1,TcDm25H1_001640800.1,TcDm25H1_001640900.1,TcDm25H1_001641000.1,TcDm25H1_001664500.1,TcDm25H1_001718000.1;ortholog_cluster=OG0000001;product=term%3Dhypothetical protein%2C conserved
TcDm25_Chr01_H1	AUGUSTUS	gene	411450	412581	0.4	+	.	ID=TcDm25H1_000023600
TcDm25_Chr01_H1	AUGUSTUS	mRNA	411450	412581	0.4	+	.	ID=TcDm25H1_000023600.1;Parent=TcDm25H1_000023600
TcDm25_Chr01_H1	AUGUSTUS	CDS	411450	411618	0.4	+	0	ID=TcDm25H1_000023600.1:CDS:1;Parent=TcDm25H1_000023600.1
TcDm25_Chr01_H1	AUGUSTUS	CDS	411854	412581	0.42	+	2	ID=TcDm25H1_000023600.1:CDS:2;Parent=TcDm25H1_000023600.1
TcDm25_Chr01_H1	.	polypeptide	411450	412581	.	+	.	ID=TcDm25H1_000023600.1:pep;Derives_from=TcDm25H1_000023600.1;orthologous_to=TcDm25H1_000024100.1,TcDm25H1_000024500.1,TcDm25H1_001398500.1,TcDm25H1_001721800.1,TcCLB.504033.21_mRNA;ortholog_cluster=OG0000471;product=term%3Dhypothetical protein%2C conserved
TcDm25_Chr01_H1	.	pseudogene	414725	415060	554	+	.	ID=TcDm25H1_000023700:pseudogene;has_internal_stop=false;has_frameshift=false;Target=TcCLB.507757.10:mRNA 3 114;original_prot_length=127
TcDm25_Chr01_H1	.	pseudogenic_transcript	414725	415060	.	+	.	ID=TcDm25H1_000023700.1;Parent=TcDm25H1_000023700:pseudogene
TcDm25_Chr01_H1	.	pseudogenic_exon	414725	415060	.	+	.	ID=TcDm25H1_000023700.1:pseudogenic_exon:1;Parent=TcDm25H1_000023700.1
TcDm25_Chr01_H1	.	polypeptide	414725	415060	.	+	.	ID=TcDm25H1_000023700.1:pep;Derives_from=TcDm25H1_000023700.1;orthologous_to=TcDm25H1_000024200.1,TcDm25H1_001397200.1,TcDm25H1_001397600.1,TcDm25H1_001398000.1,TcDm25H1_001401200.1,TcDm25H1_001592600.1,TcDm25H1_001597000.1,TcDm25H1_001597400.1,TcCLB.507757.10_mRNA;ortholog_cluster=OG0000296;product=term%3Dhypothetical protein%2C conserved
TcDm25_Chr01_H1	AUGUSTUS	gene	415581	416693	1	+	.	ID=TcDm25H1_000023800
TcDm25_Chr01_H1	AUGUSTUS	mRNA	415581	416693	1	+	.	ID=TcDm25H1_000023800.1;Parent=TcDm25H1_000023800
TcDm25_Chr01_H1	AUGUSTUS	CDS	415581	416693	1	+	0	ID=TcDm25H1_000023800.1:CDS:1;Parent=TcDm25H1_000023800.1
TcDm25_Chr01_H1	.	polypeptide	415581	416693	.	+	.	ID=TcDm25H1_000023800.1:pep;Derives_from=TcDm25H1_000023800.1;orthologous_to=TcDm25H1_000024300.1,TcDm25H1_001397100.1,TcDm25H1_001397500.1,TcDm25H1_001397900.1,TcDm25H1_001398300.1,TcDm25H1_001400900.1,TcDm25H1_001401300.1,TcCLB.504033.40_mRNA;ortholog_cluster=OG0000303;product=term%3Dhypothetical protein%2C conserved
TcDm25_Chr01_H1	AUGUSTUS	gene	416934	417221	1	+	.	ID=TcDm25H1_000023900
TcDm25_Chr01_H1	AUGUSTUS	mRNA	416934	417221	1	+	.	ID=TcDm25H1_000023900.1;Parent=TcDm25H1_000023900
TcDm25_Chr01_H1	AUGUSTUS	CDS	416934	417221	1	+	0	ID=TcDm25H1_000023900.1:CDS:1;Parent=TcDm25H1_000023900.1
TcDm25_Chr01_H1	.	polypeptide	416934	417221	.	+	.	ID=TcDm25H1_000023900.1:pep;Derives_from=TcDm25H1_000023900.1;product=term%3Dhypothetical protein
TcDm25_Chr01_H1	AUGUSTUS	gene	417262	417580	0.57	+	.	ID=TcDm25H1_000024000
TcDm25_Chr01_H1	AUGUSTUS	mRNA	417262	417580	0.57	+	.	ID=TcDm25H1_000024000.1;Parent=TcDm25H1_000024000
TcDm25_Chr01_H1	AUGUSTUS	CDS	417262	417489	0.57	+	0	ID=TcDm25H1_000024000.1:CDS:1;Parent=TcDm25H1_000024000.1
TcDm25_Chr01_H1	AUGUSTUS	CDS	417542	417580	0.59	+	0	ID=TcDm25H1_000024000.1:CDS:2;Parent=TcDm25H1_000024000.1
TcDm25_Chr01_H1	.	polypeptide	417262	417580	.	+	.	ID=TcDm25H1_000024000.1:pep;Derives_from=TcDm25H1_000024000.1;orthologous_to=TcDm25H1_000024400.1,TcDm25H1_001397000.1,TcDm25H1_001397400.1,TcDm25H1_001397800.1,TcDm25H1_001398200.1,TcDm25H1_001401000.1,TcDm25H1_001401400.1,TcDm25H1_001589100.1,TcDm25H1_001592800.1,TcDm25H1_001593100.1,TcDm25H1_001593400.1,TcDm25H1_001597200.1,TcDm25H1_001597600.1;ortholog_cluster=OG0000182;product=term%3Dhypothetical protein%2C conserved
TcDm25_Chr01_H1	AUGUSTUS	gene	418833	419966	1	+	.	ID=TcDm25H1_000024100
TcDm25_Chr01_H1	AUGUSTUS	mRNA	418833	419966	1	+	.	ID=TcDm25H1_000024100.1;Parent=TcDm25H1_000024100
TcDm25_Chr01_H1	AUGUSTUS	CDS	418833	419966	1	+	0	ID=TcDm25H1_000024100.1:CDS:1;Parent=TcDm25H1_000024100.1
TcDm25_Chr01_H1	.	polypeptide	418833	419966	.	+	.	ID=TcDm25H1_000024100.1:pep;Derives_from=TcDm25H1_000024100.1;orthologous_to=TcDm25H1_000023600.1,TcDm25H1_000024500.1,TcDm25H1_001398500.1,TcDm25H1_001721800.1,TcCLB.504033.21_mRNA;ortholog_cluster=OG0000471;product=term%3Dhypothetical protein%2C conserved
TcDm25_Chr01_H1	.	pseudogene	422109	422441	535	+	.	ID=TcDm25H1_000024200:pseudogene;has_internal_stop=false;has_frameshift=false;Target=TcCLB.507757.10:mRNA 3 114;original_prot_length=127
TcDm25_Chr01_H1	.	pseudogenic_transcript	422109	422441	.	+	.	ID=TcDm25H1_000024200.1;Parent=TcDm25H1_000024200:pseudogene
TcDm25_Chr01_H1	.	pseudogenic_exon	422109	422441	.	+	.	ID=TcDm25H1_000024200.1:pseudogenic_exon:1;Parent=TcDm25H1_000024200.1
TcDm25_Chr01_H1	.	polypeptide	422109	422441	.	+	.	ID=TcDm25H1_000024200.1:pep;Derives_from=TcDm25H1_000024200.1;orthologous_to=TcDm25H1_000023700.1,TcDm25H1_001397200.1,TcDm25H1_001397600.1,TcDm25H1_001398000.1,TcDm25H1_001401200.1,TcDm25H1_001592600.1,TcDm25H1_001597000.1,TcDm25H1_001597400.1,TcCLB.507757.10_mRNA;ortholog_cluster=OG0000296;product=term%3Dhypothetical protein%2C conserved
TcDm25_Chr01_H1	.	pseudogene	422961	424067	1.77e+03	+	.	ID=TcDm25H1_000024300:pseudogene;has_internal_stop=false;has_frameshift=false;Target=TcCLB.504033.40:mRNA 1 369;original_prot_length=371
TcDm25_Chr01_H1	.	pseudogenic_transcript	422961	424067	.	+	.	ID=TcDm25H1_000024300.1;Parent=TcDm25H1_000024300:pseudogene
TcDm25_Chr01_H1	.	pseudogenic_exon	422961	424067	.	+	.	ID=TcDm25H1_000024300.1:pseudogenic_exon:1;Parent=TcDm25H1_000024300.1
TcDm25_Chr01_H1	.	polypeptide	422961	424067	.	+	.	ID=TcDm25H1_000024300.1:pep;Derives_from=TcDm25H1_000024300.1;orthologous_to=TcDm25H1_000023800.1,TcDm25H1_001397100.1,TcDm25H1_001397500.1,TcDm25H1_001397900.1,TcDm25H1_001398300.1,TcDm25H1_001400900.1,TcDm25H1_001401300.1,TcCLB.504033.40_mRNA;ortholog_cluster=OG0000303;product=term%3Dhypothetical protein%2C conserved
TcDm25_Chr01_H1	AUGUSTUS	gene	424641	424959	0.6	+	.	ID=TcDm25H1_000024400
TcDm25_Chr01_H1	AUGUSTUS	mRNA	424641	424959	0.6	+	.	ID=TcDm25H1_000024400.1;Parent=TcDm25H1_000024400
TcDm25_Chr01_H1	AUGUSTUS	CDS	424641	424868	0.61	+	0	ID=TcDm25H1_000024400.1:CDS:1;Parent=TcDm25H1_000024400.1
TcDm25_Chr01_H1	AUGUSTUS	CDS	424921	424959	0.61	+	0	ID=TcDm25H1_000024400.1:CDS:2;Parent=TcDm25H1_000024400.1
TcDm25_Chr01_H1	.	polypeptide	424641	424959	.	+	.	ID=TcDm25H1_000024400.1:pep;Derives_from=TcDm25H1_000024400.1;orthologous_to=TcDm25H1_000024000.1,TcDm25H1_001397000.1,TcDm25H1_001397400.1,TcDm25H1_001397800.1,TcDm25H1_001398200.1,TcDm25H1_001401000.1,TcDm25H1_001401400.1,TcDm25H1_001589100.1,TcDm25H1_001592800.1,TcDm25H1_001593100.1,TcDm25H1_001593400.1,TcDm25H1_001597200.1,TcDm25H1_001597600.1;ortholog_cluster=OG0000182;product=term%3Dhypothetical protein%2C conserved
TcDm25_Chr01_H1	AUGUSTUS	gene	426216	427349	1	+	.	ID=TcDm25H1_000024500
TcDm25_Chr01_H1	AUGUSTUS	mRNA	426216	427349	1	+	.	ID=TcDm25H1_000024500.1;Parent=TcDm25H1_000024500
TcDm25_Chr01_H1	AUGUSTUS	CDS	426216	427349	1	+	0	ID=TcDm25H1_000024500.1:CDS:1;Parent=TcDm25H1_000024500.1
TcDm25_Chr01_H1	.	polypeptide	426216	427349	.	+	.	ID=TcDm25H1_000024500.1:pep;Derives_from=TcDm25H1_000024500.1;orthologous_to=TcDm25H1_000023600.1,TcDm25H1_000024100.1,TcDm25H1_001398500.1,TcDm25H1_001721800.1,TcCLB.504033.21_mRNA;ortholog_cluster=OG0000471;product=term%3Dhypothetical protein%2C conserved
TcDm25_Chr01_H1	AUGUSTUS	gene	428371	428817	0.82	+	.	ID=TcDm25H1_000024600
TcDm25_Chr01_H1	AUGUSTUS	mRNA	428371	428817	0.82	+	.	ID=TcDm25H1_000024600.1;Parent=TcDm25H1_000024600
TcDm25_Chr01_H1	AUGUSTUS	CDS	428371	428817	0.82	+	0	ID=TcDm25H1_000024600.1:CDS:1;Parent=TcDm25H1_000024600.1
TcDm25_Chr01_H1	.	polypeptide	428371	428817	.	+	.	ID=TcDm25H1_000024600.1:pep;Derives_from=TcDm25H1_000024600.1;orthologous_to=TcDm25H1_000595700.1,TcDm25H1_000733800.1,TcDm25H1_000826300.1,TcDm25H1_000826900.1,TcDm25H1_000828500.1,TcDm25H1_000830100.1,TcDm25H1_000830700.1,TcDm25H1_001586600.1,TcDm25H1_001588400.1;ortholog_cluster=OG0000264;product=term%3Dhypothetical protein%2C conserved
TcDm25_Chr01_H1	AUGUSTUS	gene	428848	430056	1	+	.	ID=TcDm25H1_000024700
TcDm25_Chr01_H1	AUGUSTUS	mRNA	428848	430056	1	+	.	ID=TcDm25H1_000024700.1;Parent=TcDm25H1_000024700
TcDm25_Chr01_H1	AUGUSTUS	CDS	428848	430056	1	+	0	ID=TcDm25H1_000024700.1:CDS:1;Parent=TcDm25H1_000024700.1
TcDm25_Chr01_H1	.	polypeptide	428848	430056	.	+	.	ID=TcDm25H1_000024700.1:pep;Derives_from=TcDm25H1_000024700.1;orthologous_to=TcDm25H1_000357700.1,TcDm25H1_000557600.1,TcDm25H1_000557900.1,TcDm25H1_000558200.1,TcDm25H1_000733700.1,TcDm25H1_001586700.1,TcDm25H1_001588300.1,TcDm25H1_001588800.1,TcDm25H1_001596700.1,TcCLB.511695.10_mRNA;ortholog_cluster=OG0000230;product=term%3DReverse transcriptase (RNA-dependent DNA polymerase)%2C putative%3Bevidence%3DIEA%3Bwith%3DPfam:PF00078
TcDm25_Chr01_H1	Pfam	protein_match	429511	429942	.	+	.	Parent=TcDm25H1_000024700.1:pep;Name=PF00078;signature_desc=Reverse transcriptase (RNA-dependent DNA polymerase)
TcDm25_Chr01_H1	AUGUSTUS	gene	430111	430452	0.5	+	.	ID=TcDm25H1_000024800
TcDm25_Chr01_H1	AUGUSTUS	mRNA	430111	430452	0.5	+	.	ID=TcDm25H1_000024800.1;Parent=TcDm25H1_000024800
TcDm25_Chr01_H1	AUGUSTUS	CDS	430111	430452	0.5	+	0	ID=TcDm25H1_000024800.1:CDS:1;Parent=TcDm25H1_000024800.1
TcDm25_Chr01_H1	.	polypeptide	430111	430452	.	+	.	ID=TcDm25H1_000024800.1:pep;Derives_from=TcDm25H1_000024800.1;orthologous_to=TcDm25H1_001586800.1,TcDm25H1_001588200.1,TcDm25H1_001588700.1;ortholog_cluster=OG0000706;product=term%3Dhypothetical protein%2C conserved
TcDm25_Chr01_H1	.	pseudogene	431143	431868	669	+	.	ID=TcDm25H1_000024900:pseudogene;has_internal_stop=true;has_frameshift=true;Target=TcCLB.508681.31:mRNA 7 249;original_prot_length=281
TcDm25_Chr01_H1	.	pseudogenic_transcript	431143	431868	.	+	.	ID=TcDm25H1_000024900.1;Parent=TcDm25H1_000024900:pseudogene
TcDm25_Chr01_H1	.	pseudogenic_exon	431143	431274	.	+	.	ID=TcDm25H1_000024900.1:pseudogenic_exon:1;Parent=TcDm25H1_000024900.1
TcDm25_Chr01_H1	.	pseudogenic_exon	431277	431372	.	+	.	ID=TcDm25H1_000024900.1:pseudogenic_exon:2;Parent=TcDm25H1_000024900.1
TcDm25_Chr01_H1	.	pseudogenic_exon	431375	431407	.	+	.	ID=TcDm25H1_000024900.1:pseudogenic_exon:3;Parent=TcDm25H1_000024900.1
TcDm25_Chr01_H1	.	pseudogenic_exon	431410	431718	.	+	.	ID=TcDm25H1_000024900.1:pseudogenic_exon:4;Parent=TcDm25H1_000024900.1
TcDm25_Chr01_H1	.	pseudogenic_exon	431721	431723	.	+	.	ID=TcDm25H1_000024900.1:pseudogenic_exon:5;Parent=TcDm25H1_000024900.1
TcDm25_Chr01_H1	.	pseudogenic_exon	431726	431833	.	+	.	ID=TcDm25H1_000024900.1:pseudogenic_exon:6;Parent=TcDm25H1_000024900.1
TcDm25_Chr01_H1	.	pseudogenic_exon	431836	431868	.	+	.	ID=TcDm25H1_000024900.1:pseudogenic_exon:7;Parent=TcDm25H1_000024900.1
TcDm25_Chr01_H1	.	polypeptide	431143	431868	.	+	.	ID=TcDm25H1_000024900.1:pep;Derives_from=TcDm25H1_000024900.1;orthologous_to=TcDm25H1_000009300.1,TcDm25H1_000036000.1,TcDm25H1_000090400.1,TcDm25H1_000131300.1,TcDm25H1_000132100.1,TcDm25H1_000153600.1,TcDm25H1_000156100.1,TcDm25H1_000157700.1,TcDm25H1_000159400.1,TcDm25H1_000161400.1,TcDm25H1_000163800.1,TcDm25H1_000167100.1,TcDm25H1_000170200.1,TcDm25H1_000178800.1,TcDm25H1_000214300.1,TcDm25H1_000393100.1,TcDm25H1_000557400.1,TcDm25H1_000581800.1,TcDm25H1_000583400.1,TcDm25H1_000734100.1,TcDm25H1_000758200.1,TcDm25H1_000759200.1,TcDm25H1_000760200.1,TcDm25H1_000761400.1,TcDm25H1_000787900.1,TcDm25H1_000787900.2,TcDm25H1_000796600.1,TcDm25H1_000796600.2,TcDm25H1_000814900.1,TcDm25H1_000826500.1,TcDm25H1_000828700.1,TcDm25H1_000937300.1,TcDm25H1_000982100.1,TcDm25H1_000984100.1,TcDm25H1_001196500.1,TcDm25H1_001239000.1,TcDm25H1_001355900.1,TcDm25H1_001366700.1,TcDm25H1_001367700.1,TcDm25H1_001391700.1,TcDm25H1_001413500.1,TcDm25H1_001577900.1,TcDm25H1_001585000.1,TcDm25H1_001586400.1,TcDm25H1_001588600.1,TcDm25H1_001596800.1,TcDm25H1_001621400.1,TcDm25H1_001665700.1,TcDm25H1_001686400.1,TcDm25H1_001687900.1,TcDm25H1_001704600.1,TcDm25H1_001722600.1,TcDm25H1_001724900.1,TcCLB.508681.31_mRNA;ortholog_cluster=OG0000021;product=term%3Dhypothetical protein%2C conserved
TcDm25_Chr01_H1	RATT	gene	456447	456890	.	-	.	ID=TcDm25H1_000025000;ratt_ortholog=TcCLB.508137.20
TcDm25_Chr01_H1	RATT	mRNA	456447	456890	.	-	.	ID=TcDm25H1_000025000.1;Parent=TcDm25H1_000025000
TcDm25_Chr01_H1	RATT	CDS	456447	456890	.	-	0	ID=TcDm25H1_000025000.1:CDS:1;Parent=TcDm25H1_000025000.1
TcDm25_Chr01_H1	.	polypeptide	456447	456890	.	-	.	ID=TcDm25H1_000025000.1:pep;Derives_from=TcDm25H1_000025000.1;orthologous_to=TcCLB.508137.20_mRNA;ortholog_cluster=OG0001393;product=term%3Dhypothetical protein%2C conserved
TcDm25_Chr01_H1	RATT	gene	457771	458226	.	-	.	ID=TcDm25H1_000025100;ratt_ortholog=TcCLB.508137.30
TcDm25_Chr01_H1	RATT	mRNA	457771	458226	.	-	.	ID=TcDm25H1_000025100.1;Parent=TcDm25H1_000025100
TcDm25_Chr01_H1	RATT	CDS	457771	458226	.	-	0	ID=TcDm25H1_000025100.1:CDS:1;Parent=TcDm25H1_000025100.1
TcDm25_Chr01_H1	.	polypeptide	457771	458226	.	-	.	ID=TcDm25H1_000025100.1:pep;Derives_from=TcDm25H1_000025100.1;orthologous_to=TcCLB.508137.30_mRNA;ortholog_cluster=OG0001394;product=term%3DUbiquitin-conjugating enzyme%2C putative%3Bevidence%3DIEA%3Bwith%3DPfam:PF00179
TcDm25_Chr01_H1	Pfam	protein_match	457804	458211	.	-	.	Parent=TcDm25H1_000025100.1:pep;Name=PF00179;signature_desc=Ubiquitin-conjugating enzyme
TcDm25_Chr01_H1	RATT	gene	460323	461930	.	-	.	ID=TcDm25H1_000025200;ratt_ortholog=TcCLB.508137.40
TcDm25_Chr01_H1	RATT	mRNA	460323	461930	.	-	.	ID=TcDm25H1_000025200.1;Parent=TcDm25H1_000025200
TcDm25_Chr01_H1	RATT	CDS	460323	461930	.	-	0	ID=TcDm25H1_000025200.1:CDS:1;Parent=TcDm25H1_000025200.1
TcDm25_Chr01_H1	.	polypeptide	460323	461930	.	-	.	ID=TcDm25H1_000025200.1:pep;Derives_from=TcDm25H1_000025200.1;orthologous_to=TcCLB.508137.40_mRNA;ortholog_cluster=OG0001395;product=term%3Dhypothetical protein%2C conserved
TcDm25_Chr01_H1	RATT	gene	462525	463625	.	-	.	ID=TcDm25H1_000025300;ratt_ortholog=TcCLB.510241.5
TcDm25_Chr01_H1	RATT	mRNA	462525	463625	.	-	.	ID=TcDm25H1_000025300.1;Parent=TcDm25H1_000025300
TcDm25_Chr01_H1	RATT	CDS	462525	463625	.	-	0	ID=TcDm25H1_000025300.1:CDS:1;Parent=TcDm25H1_000025300.1
TcDm25_Chr01_H1	.	polypeptide	462525	463625	.	-	.	ID=TcDm25H1_000025300.1:pep;Derives_from=TcDm25H1_000025300.1;orthologous_to=TcDm25H1_000389800.1,TcCLB.510241.5_mRNA;ortholog_cluster=OG0000970;product=term%3DDivalent cation transporter%2C putative%3Bevidence%3DIEA%3Bwith%3DPfam:PF01769;Ontology_term=GO:0006812,GO:0008324
TcDm25_Chr01_H1	Pfam	protein_match	462558	462905	.	-	.	Parent=TcDm25H1_000025300.1:pep;Name=PF01769;signature_desc=Divalent cation transporter;Ontology_term=GO:0008324,GO:0006812
TcDm25_Chr01_H1	AUGUSTUS	gene	464490	466610	1	-	.	ID=TcDm25H1_000025400
TcDm25_Chr01_H1	AUGUSTUS	mRNA	464490	466610	1	-	.	ID=TcDm25H1_000025400.1;Parent=TcDm25H1_000025400
TcDm25_Chr01_H1	AUGUSTUS	CDS	464490	466610	1	-	0	ID=TcDm25H1_000025400.1:CDS:1;Parent=TcDm25H1_000025400.1
TcDm25_Chr01_H1	.	polypeptide	464490	466610	.	-	.	ID=TcDm25H1_000025400.1:pep;Derives_from=TcDm25H1_000025400.1;orthologous_to=TcCLB.510241.10_mRNA;ortholog_cluster=OG0001396;product=term%3DTir chaperone protein (CesT) family/PDZ domain containing protein%2C putative%3Bevidence%3DIEA%3Bwith%3DPfam:PF05932|Pfam:PF13180;Ontology_term=GO:0009405,GO:0005737,GO:0050708,GO:0005515
TcDm25_Chr01_H1	Pfam	protein_match	464520	464732	.	-	.	Parent=TcDm25H1_000025400.1:pep;Name=PF13180;signature_desc=PDZ domain;Ontology_term=GO:0005515
TcDm25_Chr01_H1	Pfam	protein_match	464961	465311	.	-	.	Parent=TcDm25H1_000025400.1:pep;Name=PF05932;signature_desc=Tir chaperone protein (CesT) family;Ontology_term=GO:0009405,GO:0050708,GO:0005737
TcDm25_Chr01_H1	RATT	gene	466949	469678	.	-	.	ID=TcDm25H1_000025500;ratt_ortholog=TcCLB.510241.20
TcDm25_Chr01_H1	RATT	mRNA	466949	469678	.	-	.	ID=TcDm25H1_000025500.1;Parent=TcDm25H1_000025500
TcDm25_Chr01_H1	RATT	CDS	466949	469678	.	-	0	ID=TcDm25H1_000025500.1:CDS:1;Parent=TcDm25H1_000025500.1
TcDm25_Chr01_H1	.	polypeptide	466949	469678	.	-	.	ID=TcDm25H1_000025500.1:pep;Derives_from=TcDm25H1_000025500.1;orthologous_to=TcCLB.510241.20_mRNA;ortholog_cluster=OG0001397;product=term%3Dhypothetical protein%2C conserved
TcDm25_Chr01_H1	RATT	gene	470035	471684	.	-	.	ID=TcDm25H1_000025600;ratt_ortholog=TcCLB.510241.30
TcDm25_Chr01_H1	RATT	mRNA	470035	471684	.	-	.	ID=TcDm25H1_000025600.1;Parent=TcDm25H1_000025600
TcDm25_Chr01_H1	RATT	CDS	470035	471684	.	-	0	ID=TcDm25H1_000025600.1:CDS:1;Parent=TcDm25H1_000025600.1
TcDm25_Chr01_H1	.	polypeptide	470035	471684	.	-	.	ID=TcDm25H1_000025600.1:pep;Derives_from=TcDm25H1_000025600.1;orthologous_to=TcCLB.510241.30_mRNA;ortholog_cluster=OG0001398;product=term%3DProtein of unknown function (DUF974)%2C putative%3Bevidence%3DIEA%3Bwith%3DPfam:PF06159
TcDm25_Chr01_H1	Pfam	protein_match	470512	471378	.	-	.	Parent=TcDm25H1_000025600.1:pep;Name=PF06159;signature_desc=Protein of unknown function (DUF974)
TcDm25_Chr01_H1	RATT	gene	472088	473884	.	-	.	ID=TcDm25H1_000025700;ratt_ortholog=TcCLB.510241.40
TcDm25_Chr01_H1	RATT	mRNA	472088	473884	.	-	.	ID=TcDm25H1_000025700.1;Parent=TcDm25H1_000025700
TcDm25_Chr01_H1	RATT	CDS	472088	473884	.	-	0	ID=TcDm25H1_000025700.1:CDS:1;Parent=TcDm25H1_000025700.1
TcDm25_Chr01_H1	.	polypeptide	472088	473884	.	-	.	ID=TcDm25H1_000025700.1:pep;Derives_from=TcDm25H1_000025700.1;orthologous_to=TcCLB.510241.40_mRNA;ortholog_cluster=OG0001399;product=term%3DWAHD domain of WASH complex%2C putative%3Bevidence%3DIEA%3Bwith%3DPfam:PF11945
TcDm25_Chr01_H1	Pfam	protein_match	472895	473251	.	-	.	Parent=TcDm25H1_000025700.1:pep;Name=PF11945;signature_desc=WAHD domain of WASH complex
TcDm25_Chr01_H1	Pfam	protein_match	473600	473800	.	-	.	Parent=TcDm25H1_000025700.1:pep;Name=PF11945;signature_desc=WAHD domain of WASH complex
TcDm25_Chr01_H1	RATT	gene	474145	474786	.	-	.	ID=TcDm25H1_000025800;ratt_ortholog=TcCLB.510241.50
TcDm25_Chr01_H1	RATT	mRNA	474145	474786	.	-	.	ID=TcDm25H1_000025800.1;Parent=TcDm25H1_000025800
TcDm25_Chr01_H1	RATT	CDS	474145	474786	.	-	0	ID=TcDm25H1_000025800.1:CDS:1;Parent=TcDm25H1_000025800.1
TcDm25_Chr01_H1	.	polypeptide	474145	474786	.	-	.	ID=TcDm25H1_000025800.1:pep;Derives_from=TcDm25H1_000025800.1;orthologous_to=TcDm25H1_000027600.1,TcCLB.510241.50_mRNA,TcCLB.510243.40_mRNA;ortholog_cluster=OG0000707;product=term%3DRibosomal protein L16p/L10e%2C putative%3Bevidence%3DIEA%3Bwith%3DPfam:PF00252;Ontology_term=GO:0006412,GO:0003735,GO:0005840
TcDm25_Chr01_H1	Pfam	protein_match	474292	474753	.	-	.	Parent=TcDm25H1_000025800.1:pep;Name=PF00252;signature_desc=Ribosomal protein L16p/L10e;Ontology_term=GO:0003735,GO:0006412,GO:0005840
TcDm25_Chr01_H1	RATT	gene	475143	475688	.	-	.	ID=TcDm25H1_000025900;ratt_ortholog=TcCLB.510241.60
TcDm25_Chr01_H1	RATT	mRNA	475143	475688	.	-	.	ID=TcDm25H1_000025900.1;Parent=TcDm25H1_000025900
TcDm25_Chr01_H1	RATT	CDS	475143	475688	.	-	0	ID=TcDm25H1_000025900.1:CDS:1;Parent=TcDm25H1_000025900.1
TcDm25_Chr01_H1	.	polypeptide	475143	475688	.	-	.	ID=TcDm25H1_000025900.1:pep;Derives_from=TcDm25H1_000025900.1;orthologous_to=TcCLB.510241.60_mRNA;ortholog_cluster=OG0001400;product=term%3DNAC domain containing protein%2C putative%3Bevidence%3DIEA%3Bwith%3DPfam:PF01849
TcDm25_Chr01_H1	Pfam	protein_match	475437	475595	.	-	.	Parent=TcDm25H1_000025900.1:pep;Name=PF01849;signature_desc=NAC domain
TcDm25_Chr01_H1	RATT	gene	476005	477360	.	-	.	ID=TcDm25H1_000026000;ratt_ortholog=TcCLB.510241.70
TcDm25_Chr01_H1	RATT	mRNA	476005	477360	.	-	.	ID=TcDm25H1_000026000.1;Parent=TcDm25H1_000026000
TcDm25_Chr01_H1	RATT	CDS	476005	477360	.	-	0	ID=TcDm25H1_000026000.1:CDS:1;Parent=TcDm25H1_000026000.1
TcDm25_Chr01_H1	.	polypeptide	476005	477360	.	-	.	ID=TcDm25H1_000026000.1:pep;Derives_from=TcDm25H1_000026000.1;orthologous_to=TcCLB.510241.70_mRNA;ortholog_cluster=OG0001401;product=term%3DDnaJ domain/Transmembrane Fragile-X-F protein%2C putative%3Bevidence%3DIEA%3Bwith%3DPfam:PF00226|Pfam:PF10269
TcDm25_Chr01_H1	Pfam	protein_match	476290	477012	.	-	.	Parent=TcDm25H1_000026000.1:pep;Name=PF10269;signature_desc=Transmembrane Fragile-X-F protein
TcDm25_Chr01_H1	Pfam	protein_match	477157	477333	.	-	.	Parent=TcDm25H1_000026000.1:pep;Name=PF00226;signature_desc=DnaJ domain
TcDm25_Chr01_H1	RATT	gene	478772	480766	.	-	.	ID=TcDm25H1_000026100;ratt_ortholog=TcCLB.510241.90
TcDm25_Chr01_H1	RATT	mRNA	478772	480766	.	-	.	ID=TcDm25H1_000026100.1;Parent=TcDm25H1_000026100
TcDm25_Chr01_H1	RATT	CDS	478772	480766	.	-	0	ID=TcDm25H1_000026100.1:CDS:1;Parent=TcDm25H1_000026100.1
TcDm25_Chr01_H1	.	polypeptide	478772	480766	.	-	.	ID=TcDm25H1_000026100.1:pep;Derives_from=TcDm25H1_000026100.1;orthologous_to=TcCLB.510241.90_mRNA;ortholog_cluster=OG0001402;product=term%3Dhypothetical protein%2C conserved
TcDm25_Chr01_H1	RATT	gene	481248	482015	.	-	.	ID=TcDm25H1_000026200;ratt_ortholog=TcCLB.510241.100
TcDm25_Chr01_H1	RATT	mRNA	481248	482015	.	-	.	ID=TcDm25H1_000026200.1;Parent=TcDm25H1_000026200
TcDm25_Chr01_H1	RATT	CDS	481248	482015	.	-	0	ID=TcDm25H1_000026200.1:CDS:1;Parent=TcDm25H1_000026200.1
TcDm25_Chr01_H1	.	polypeptide	481248	482015	.	-	.	ID=TcDm25H1_000026200.1:pep;Derives_from=TcDm25H1_000026200.1;orthologous_to=TcCLB.510241.100_mRNA;ortholog_cluster=OG0001403;product=term%3Dhypothetical protein%2C conserved
TcDm25_Chr01_H1	RATT	gene	482701	484689	.	-	.	ID=TcDm25H1_000026300;ratt_ortholog=TcCLB.510241.110
TcDm25_Chr01_H1	RATT	mRNA	482701	484689	.	-	.	ID=TcDm25H1_000026300.1;Parent=TcDm25H1_000026300
TcDm25_Chr01_H1	RATT	CDS	482701	484689	.	-	0	ID=TcDm25H1_000026300.1:CDS:1;Parent=TcDm25H1_000026300.1
TcDm25_Chr01_H1	.	polypeptide	482701	484689	.	-	.	ID=TcDm25H1_000026300.1:pep;Derives_from=TcDm25H1_000026300.1;orthologous_to=TcCLB.510241.110_mRNA;ortholog_cluster=OG0001404;product=term%3DPescadillo N-terminus/BRCT domain%2C a BRCA1 C-terminus domain containing protein%2C putative%3Bevidence%3DIEA%3Bwith%3DPfam:PF06732|Pfam:PF16589;Ontology_term=GO:0042254,GO:0005730
TcDm25_Chr01_H1	Pfam	protein_match	483514	483759	.	-	.	Parent=TcDm25H1_000026300.1:pep;Name=PF16589;signature_desc=BRCT domain%2C a BRCA1 C-terminus domain
TcDm25_Chr01_H1	Pfam	protein_match	483832	484656	.	-	.	Parent=TcDm25H1_000026300.1:pep;Name=PF06732;signature_desc=Pescadillo N-terminus;Ontology_term=GO:0042254,GO:0005730
TcDm25_Chr01_H1	RATT	gene	484953	486053	.	-	.	ID=TcDm25H1_000026400;ratt_ortholog=TcCLB.510241.120
TcDm25_Chr01_H1	RATT	mRNA	484953	486053	.	-	.	ID=TcDm25H1_000026400.1;Parent=TcDm25H1_000026400
TcDm25_Chr01_H1	RATT	CDS	484953	486053	.	-	0	ID=TcDm25H1_000026400.1:CDS:1;Parent=TcDm25H1_000026400.1
TcDm25_Chr01_H1	.	polypeptide	484953	486053	.	-	.	ID=TcDm25H1_000026400.1:pep;Derives_from=TcDm25H1_000026400.1;orthologous_to=TcCLB.510241.120_mRNA;ortholog_cluster=OG0001405;product=term%3DPolypeptide deformylase%2C putative%3Bevidence%3DIEA%3Bwith%3DPfam:PF01327
TcDm25_Chr01_H1	Pfam	protein_match	485334	485840	.	-	.	Parent=TcDm25H1_000026400.1:pep;Name=PF01327;signature_desc=Polypeptide deformylase
TcDm25_Chr01_H1	RATT	gene	486583	488121	.	-	.	ID=TcDm25H1_000026500;ratt_ortholog=TcCLB.510241.124
TcDm25_Chr01_H1	RATT	mRNA	486583	488121	.	-	.	ID=TcDm25H1_000026500.1;Parent=TcDm25H1_000026500
TcDm25_Chr01_H1	RATT	CDS	486583	488121	.	-	0	ID=TcDm25H1_000026500.1:CDS:1;Parent=TcDm25H1_000026500.1
TcDm25_Chr01_H1	.	polypeptide	486583	488121	.	-	.	ID=TcDm25H1_000026500.1:pep;Derives_from=TcDm25H1_000026500.1;orthologous_to=TcCLB.510241.124_mRNA;ortholog_cluster=OG0001406;product=term%3Dhypothetical protein%2C conserved
TcDm25_Chr01_H1	AUGUSTUS	gene	488582	490021	1	-	.	ID=TcDm25H1_000026600
TcDm25_Chr01_H1	AUGUSTUS	mRNA	488582	490021	1	-	.	ID=TcDm25H1_000026600.1;Parent=TcDm25H1_000026600
TcDm25_Chr01_H1	AUGUSTUS	CDS	488582	490021	1	-	0	ID=TcDm25H1_000026600.1:CDS:1;Parent=TcDm25H1_000026600.1
TcDm25_Chr01_H1	.	polypeptide	488582	490021	.	-	.	ID=TcDm25H1_000026600.1:pep;Derives_from=TcDm25H1_000026600.1;product=term%3DTyrosine phosphatase family%2C putative%3Bevidence%3DIEA%3Bwith%3DPfam:PF03162
TcDm25_Chr01_H1	Pfam	protein_match	489485	489955	.	-	.	Parent=TcDm25H1_000026600.1:pep;Name=PF03162;signature_desc=Tyrosine phosphatase family
TcDm25_Chr01_H1	RATT	gene	490508	491488	.	-	.	ID=TcDm25H1_000026700;ratt_ortholog=TcCLB.504255.4
TcDm25_Chr01_H1	RATT	mRNA	490508	491488	.	-	.	ID=TcDm25H1_000026700.1;Parent=TcDm25H1_000026700
TcDm25_Chr01_H1	RATT	CDS	490508	491488	.	-	0	ID=TcDm25H1_000026700.1:CDS:1;Parent=TcDm25H1_000026700.1
TcDm25_Chr01_H1	.	polypeptide	490508	491488	.	-	.	ID=TcDm25H1_000026700.1:pep;Derives_from=TcDm25H1_000026700.1;orthologous_to=TcCLB.504255.4_mRNA;ortholog_cluster=OG0001407;product=term%3DRhomboid family%2C putative%3Bevidence%3DIEA%3Bwith%3DPfam:PF01694;Ontology_term=GO:0004252,GO:0016021
TcDm25_Chr01_H1	Pfam	protein_match	490565	490999	.	-	.	Parent=TcDm25H1_000026700.1:pep;Name=PF01694;signature_desc=Rhomboid family;Ontology_term=GO:0004252,GO:0016021
TcDm25_Chr01_H1	RATT	gene	491781	492485	.	-	.	ID=TcDm25H1_000026800;ratt_ortholog=TcCLB.504255.10
TcDm25_Chr01_H1	RATT	mRNA	491781	492485	.	-	.	ID=TcDm25H1_000026800.1;Parent=TcDm25H1_000026800
TcDm25_Chr01_H1	RATT	CDS	491781	492485	.	-	0	ID=TcDm25H1_000026800.1:CDS:1;Parent=TcDm25H1_000026800.1
TcDm25_Chr01_H1	.	polypeptide	491781	492485	.	-	.	ID=TcDm25H1_000026800.1:pep;Derives_from=TcDm25H1_000026800.1;orthologous_to=TcCLB.504255.10_mRNA;ortholog_cluster=OG0001408;product=term%3Dhypothetical protein%2C conserved
TcDm25_Chr01_H1	RATT	gene	492966	495005	.	-	.	ID=TcDm25H1_000026900;ratt_ortholog=TcCLB.504255.20
TcDm25_Chr01_H1	RATT	mRNA	492966	495005	.	-	.	ID=TcDm25H1_000026900.1;Parent=TcDm25H1_000026900
TcDm25_Chr01_H1	RATT	CDS	492966	495005	.	-	0	ID=TcDm25H1_000026900.1:CDS:1;Parent=TcDm25H1_000026900.1
TcDm25_Chr01_H1	.	polypeptide	492966	495005	.	-	.	ID=TcDm25H1_000026900.1:pep;Derives_from=TcDm25H1_000026900.1;orthologous_to=TcCLB.504255.20_mRNA;ortholog_cluster=OG0001409;product=term%3Dhypothetical protein%2C conserved
TcDm25_Chr01_H1	AUGUSTUS	gene	496821	497033	1	-	.	ID=TcDm25H1_000027000
TcDm25_Chr01_H1	AUGUSTUS	mRNA	496821	497033	1	-	.	ID=TcDm25H1_000027000.1;Parent=TcDm25H1_000027000
TcDm25_Chr01_H1	AUGUSTUS	CDS	496821	497033	1	-	0	ID=TcDm25H1_000027000.1:CDS:1;Parent=TcDm25H1_000027000.1
TcDm25_Chr01_H1	.	polypeptide	496821	497033	.	-	.	ID=TcDm25H1_000027000.1:pep;Derives_from=TcDm25H1_000027000.1;product=term%3Dhypothetical protein
TcDm25_Chr01_H1	RATT	gene	497256	499055	.	-	.	ID=TcDm25H1_000027100;ratt_ortholog=TcCLB.504255.30
TcDm25_Chr01_H1	RATT	mRNA	497256	499055	.	-	.	ID=TcDm25H1_000027100.1;Parent=TcDm25H1_000027100
TcDm25_Chr01_H1	RATT	CDS	497256	499055	.	-	0	ID=TcDm25H1_000027100.1:CDS:1;Parent=TcDm25H1_000027100.1
TcDm25_Chr01_H1	.	polypeptide	497256	499055	.	-	.	ID=TcDm25H1_000027100.1:pep;Derives_from=TcDm25H1_000027100.1;orthologous_to=TcCLB.504255.30_mRNA;ortholog_cluster=OG0001410;product=term%3Dhypothetical protein%2C conserved
TcDm25_Chr01_H1	RATT	gene	499533	500054	.	-	.	ID=TcDm25H1_000027200;ratt_ortholog=TcCLB.504255.50
TcDm25_Chr01_H1	RATT	mRNA	499533	500054	.	-	.	ID=TcDm25H1_000027200.1;Parent=TcDm25H1_000027200
TcDm25_Chr01_H1	RATT	CDS	499533	500054	.	-	0	ID=TcDm25H1_000027200.1:CDS:1;Parent=TcDm25H1_000027200.1
TcDm25_Chr01_H1	.	polypeptide	499533	500054	.	-	.	ID=TcDm25H1_000027200.1:pep;Derives_from=TcDm25H1_000027200.1;orthologous_to=TcCLB.504255.50_mRNA;ortholog_cluster=OG0001411;product=term%3Dhypothetical protein%2C conserved
TcDm25_Chr01_H1	RATT	gene	500631	501059	.	-	.	ID=TcDm25H1_000027300;ratt_ortholog=TcCLB.510243.10
TcDm25_Chr01_H1	RATT	mRNA	500631	501059	.	-	.	ID=TcDm25H1_000027300.1;Parent=TcDm25H1_000027300
TcDm25_Chr01_H1	RATT	CDS	500631	501059	.	-	0	ID=TcDm25H1_000027300.1:CDS:1;Parent=TcDm25H1_000027300.1
TcDm25_Chr01_H1	.	polypeptide	500631	501059	.	-	.	ID=TcDm25H1_000027300.1:pep;Derives_from=TcDm25H1_000027300.1;orthologous_to=TcCLB.510243.10_mRNA;ortholog_cluster=OG0001412;product=term%3Dhypothetical protein%2C conserved
TcDm25_Chr01_H1	RATT	gene	501775	503634	.	-	.	ID=TcDm25H1_000027400;ratt_ortholog=TcCLB.510243.20
TcDm25_Chr01_H1	RATT	mRNA	501775	503634	.	-	.	ID=TcDm25H1_000027400.1;Parent=TcDm25H1_000027400
TcDm25_Chr01_H1	RATT	CDS	501775	503634	.	-	0	ID=TcDm25H1_000027400.1:CDS:1;Parent=TcDm25H1_000027400.1
TcDm25_Chr01_H1	.	polypeptide	501775	503634	.	-	.	ID=TcDm25H1_000027400.1:pep;Derives_from=TcDm25H1_000027400.1;orthologous_to=TcCLB.510243.20_mRNA;ortholog_cluster=OG0001413;product=term%3DRING-like zinc finger/RING-type zinc-finger/Zinc finger%2C C3HC4 type (RING finger)/Ring finger domain containing protein%2C putative%3Bevidence%3DIEA%3Bwith%3DPfam:PF17123|Pfam:PF13445|Pfam:PF13923|Pfam:PF13639;Ontology_term=GO:0008270,GO:0005515
TcDm25_Chr01_H1	Pfam	protein_match	503092	503214	.	-	.	Parent=TcDm25H1_000027400.1:pep;Name=PF13639;signature_desc=Ring finger domain;Ontology_term=GO:0005515,GO:0008270
TcDm25_Chr01_H1	Pfam	protein_match	503095	503214	.	-	.	Parent=TcDm25H1_000027400.1:pep;Name=PF13923;signature_desc=Zinc finger%2C C3HC4 type (RING finger)
TcDm25_Chr01_H1	Pfam	protein_match	503101	503214	.	-	.	Parent=TcDm25H1_000027400.1:pep;Name=PF13445;signature_desc=RING-type zinc-finger
TcDm25_Chr01_H1	Pfam	protein_match	503134	503214	.	-	.	Parent=TcDm25H1_000027400.1:pep;Name=PF17123;signature_desc=RING-like zinc finger
TcDm25_Chr01_H1	RATT	gene	505181	506578	.	-	.	ID=TcDm25H1_000027500;ratt_ortholog=TcCLB.510243.30
TcDm25_Chr01_H1	RATT	mRNA	505181	506578	.	-	.	ID=TcDm25H1_000027500.1;Parent=TcDm25H1_000027500
TcDm25_Chr01_H1	RATT	CDS	505181	506578	.	-	0	ID=TcDm25H1_000027500.1:CDS:1;Parent=TcDm25H1_000027500.1
TcDm25_Chr01_H1	.	polypeptide	505181	506578	.	-	.	ID=TcDm25H1_000027500.1:pep;Derives_from=TcDm25H1_000027500.1;orthologous_to=TcCLB.510243.30_mRNA;ortholog_cluster=OG0001414;product=term%3DDnaJ domain/DnaJ C terminal domain/DnaJ central domain containing protein%2C putative%3Bevidence%3DIEA%3Bwith%3DPfam:PF00226|Pfam:PF01556|Pfam:PF00684;Ontology_term=GO:0031072,GO:0051082
TcDm25_Chr01_H1	Pfam	protein_match	505310	505948	.	-	.	Parent=TcDm25H1_000027500.1:pep;Name=PF01556;signature_desc=DnaJ C terminal domain
TcDm25_Chr01_H1	Pfam	protein_match	505688	505867	.	-	.	Parent=TcDm25H1_000027500.1:pep;Name=PF00684;signature_desc=DnaJ central domain;Ontology_term=GO:0031072,GO:0051082
TcDm25_Chr01_H1	Pfam	protein_match	506195	506377	.	-	.	Parent=TcDm25H1_000027500.1:pep;Name=PF00226;signature_desc=DnaJ domain
TcDm25_Chr01_H1	RATT	gene	506860	507501	.	-	.	ID=TcDm25H1_000027600;ratt_ortholog=TcCLB.510243.40
TcDm25_Chr01_H1	RATT	mRNA	506860	507501	.	-	.	ID=TcDm25H1_000027600.1;Parent=TcDm25H1_000027600
TcDm25_Chr01_H1	RATT	CDS	506860	507501	.	-	0	ID=TcDm25H1_000027600.1:CDS:1;Parent=TcDm25H1_000027600.1
TcDm25_Chr01_H1	.	polypeptide	506860	507501	.	-	.	ID=TcDm25H1_000027600.1:pep;Derives_from=TcDm25H1_000027600.1;orthologous_to=TcDm25H1_000025800.1,TcCLB.510241.50_mRNA,TcCLB.510243.40_mRNA;ortholog_cluster=OG0000707;product=term%3DRibosomal protein L16p/L10e%2C putative%3Bevidence%3DIEA%3Bwith%3DPfam:PF00252;Ontology_term=GO:0006412,GO:0003735,GO:0005840
TcDm25_Chr01_H1	Pfam	protein_match	507007	507468	.	-	.	Parent=TcDm25H1_000027600.1:pep;Name=PF00252;signature_desc=Ribosomal protein L16p/L10e;Ontology_term=GO:0003735,GO:0006412,GO:0005840
TcDm25_Chr01_H1	RATT	gene	507792	508388	.	-	.	ID=TcDm25H1_000027700;ratt_ortholog=TcCLB.510243.50
TcDm25_Chr01_H1	RATT	mRNA	507792	508388	.	-	.	ID=TcDm25H1_000027700.1;Parent=TcDm25H1_000027700
TcDm25_Chr01_H1	RATT	CDS	507792	508388	.	-	0	ID=TcDm25H1_000027700.1:CDS:1;Parent=TcDm25H1_000027700.1
TcDm25_Chr01_H1	.	polypeptide	507792	508388	.	-	.	ID=TcDm25H1_000027700.1:pep;Derives_from=TcDm25H1_000027700.1;orthologous_to=TcCLB.510243.50_mRNA;ortholog_cluster=OG0001415;product=term%3DAAA domain/Adenylate kinase%2C putative%3Bevidence%3DIEA%3Bwith%3DPfam:PF13238|Pfam:PF13207|Pfam:PF00406
TcDm25_Chr01_H1	Pfam	protein_match	507891	508352	.	-	.	Parent=TcDm25H1_000027700.1:pep;Name=PF00406;signature_desc=Adenylate kinase
TcDm25_Chr01_H1	Pfam	protein_match	507951	508352	.	-	.	Parent=TcDm25H1_000027700.1:pep;Name=PF13207;signature_desc=AAA domain
TcDm25_Chr01_H1	Pfam	protein_match	507957	508352	.	-	.	Parent=TcDm25H1_000027700.1:pep;Name=PF13238;signature_desc=AAA domain
TcDm25_Chr01_H1	RATT	gene	508745	509581	.	-	.	ID=TcDm25H1_000027800;ratt_ortholog=TcCLB.510243.54
TcDm25_Chr01_H1	RATT	mRNA	508745	509581	.	-	.	ID=TcDm25H1_000027800.1;Parent=TcDm25H1_000027800
TcDm25_Chr01_H1	RATT	CDS	508745	509581	.	-	0	ID=TcDm25H1_000027800.1:CDS:1;Parent=TcDm25H1_000027800.1
TcDm25_Chr01_H1	.	polypeptide	508745	509581	.	-	.	ID=TcDm25H1_000027800.1:pep;Derives_from=TcDm25H1_000027800.1;orthologous_to=TcCLB.510243.54_mRNA;ortholog_cluster=OG0001416;product=term%3Dhypothetical protein%2C conserved
TcDm25_Chr01_H1	RATT	gene	509903	511465	.	-	.	ID=TcDm25H1_000027900;ratt_ortholog=TcCLB.510243.60
TcDm25_Chr01_H1	RATT	mRNA	509903	511465	.	-	.	ID=TcDm25H1_000027900.1;Parent=TcDm25H1_000027900
TcDm25_Chr01_H1	RATT	CDS	509903	511465	.	-	0	ID=TcDm25H1_000027900.1:CDS:1;Parent=TcDm25H1_000027900.1
TcDm25_Chr01_H1	.	polypeptide	509903	511465	.	-	.	ID=TcDm25H1_000027900.1:pep;Derives_from=TcDm25H1_000027900.1;orthologous_to=TcCLB.510243.60_mRNA;ortholog_cluster=OG0001417;product=term%3Dhypothetical protein%2C conserved
TcDm25_Chr01_H1	AUGUSTUS	gene	511939	514329	1	-	.	ID=TcDm25H1_000028000
TcDm25_Chr01_H1	AUGUSTUS	mRNA	511939	514329	1	-	.	ID=TcDm25H1_000028000.1;Parent=TcDm25H1_000028000
TcDm25_Chr01_H1	AUGUSTUS	CDS	511939	514329	1	-	0	ID=TcDm25H1_000028000.1:CDS:1;Parent=TcDm25H1_000028000.1
TcDm25_Chr01_H1	.	polypeptide	511939	514329	.	-	.	ID=TcDm25H1_000028000.1:pep;Derives_from=TcDm25H1_000028000.1;orthologous_to=TcCLB.510243.70_mRNA;ortholog_cluster=OG0001418;product=term%3Dhypothetical protein%2C conserved
TcDm25_Chr01_H1	RATT	gene	514726	515520	.	-	.	ID=TcDm25H1_000028100;ratt_ortholog=TcCLB.510243.80
TcDm25_Chr01_H1	RATT	mRNA	514726	515520	.	-	.	ID=TcDm25H1_000028100.1;Parent=TcDm25H1_000028100
TcDm25_Chr01_H1	RATT	CDS	514726	515520	.	-	0	ID=TcDm25H1_000028100.1:CDS:1;Parent=TcDm25H1_000028100.1
TcDm25_Chr01_H1	.	polypeptide	514726	515520	.	-	.	ID=TcDm25H1_000028100.1:pep;Derives_from=TcDm25H1_000028100.1;orthologous_to=TcCLB.510243.80_mRNA;ortholog_cluster=OG0001419;product=term%3DProthymosin/parathymosin family%2C putative%3Bevidence%3DIEA%3Bwith%3DPfam:PF03247
TcDm25_Chr01_H1	Pfam	protein_match	515068	515316	.	-	.	Parent=TcDm25H1_000028100.1:pep;Name=PF03247;signature_desc=Prothymosin/parathymosin family
TcDm25_Chr01_H1	RATT	gene	516220	519141	.	-	.	ID=TcDm25H1_000028200;ratt_ortholog=TcCLB.510243.100
TcDm25_Chr01_H1	RATT	mRNA	516220	519141	.	-	.	ID=TcDm25H1_000028200.1;Parent=TcDm25H1_000028200
TcDm25_Chr01_H1	RATT	CDS	516220	519141	.	-	0	ID=TcDm25H1_000028200.1:CDS:1;Parent=TcDm25H1_000028200.1
TcDm25_Chr01_H1	.	polypeptide	516220	519141	.	-	.	ID=TcDm25H1_000028200.1:pep;Derives_from=TcDm25H1_000028200.1;orthologous_to=TcCLB.510243.100_mRNA;ortholog_cluster=OG0001420;product=term%3DVoltage gated chloride channel/CBS domain containing protein%2C putative%3Bevidence%3DIEA%3Bwith%3DPfam:PF00654|Pfam:PF00571;Ontology_term=GO:0006821,GO:0055085,GO:0005247,GO:0016020
TcDm25_Chr01_H1	Pfam	protein_match	516469	516603	.	-	.	Parent=TcDm25H1_000028200.1:pep;Name=PF00571;signature_desc=CBS domain
TcDm25_Chr01_H1	Pfam	protein_match	517294	518592	.	-	.	Parent=TcDm25H1_000028200.1:pep;Name=PF00654;signature_desc=Voltage gated chloride channel;Ontology_term=GO:0005247,GO:0006821,GO:0055085,GO:0016020
TcDm25_Chr01_H1	RATT	gene	519436	520074	.	-	.	ID=TcDm25H1_000028300;ratt_ortholog=TcCLB.510243.110
TcDm25_Chr01_H1	RATT	mRNA	519436	520074	.	-	.	ID=TcDm25H1_000028300.1;Parent=TcDm25H1_000028300
TcDm25_Chr01_H1	RATT	CDS	519436	520074	.	-	0	ID=TcDm25H1_000028300.1:CDS:1;Parent=TcDm25H1_000028300.1
TcDm25_Chr01_H1	.	polypeptide	519436	520074	.	-	.	ID=TcDm25H1_000028300.1:pep;Derives_from=TcDm25H1_000028300.1;orthologous_to=TcCLB.510243.110_mRNA;ortholog_cluster=OG0001421;product=term%3DrRNA biogenesis protein RRP36%2C putative%3Bevidence%3DIEA%3Bwith%3DPfam:PF06102
TcDm25_Chr01_H1	Pfam	protein_match	519442	520062	.	-	.	Parent=TcDm25H1_000028300.1:pep;Name=PF06102;signature_desc=rRNA biogenesis protein RRP36
TcDm25_Chr01_H1	RATT	gene	520971	521645	.	-	.	ID=TcDm25H1_000028400;ratt_ortholog=TcCLB.510243.119
TcDm25_Chr01_H1	RATT	mRNA	520971	521645	.	-	.	ID=TcDm25H1_000028400.1;Parent=TcDm25H1_000028400
TcDm25_Chr01_H1	RATT	CDS	520971	521645	.	-	0	ID=TcDm25H1_000028400.1:CDS:1;Parent=TcDm25H1_000028400.1
TcDm25_Chr01_H1	.	polypeptide	520971	521645	.	-	.	ID=TcDm25H1_000028400.1:pep;Derives_from=TcDm25H1_000028400.1;orthologous_to=TcCLB.510243.119_mRNA;ortholog_cluster=OG0001422;product=term%3DCOPI associated protein%2C putative%3Bevidence%3DIEA%3Bwith%3DPfam:PF08507
TcDm25_Chr01_H1	Pfam	protein_match	521133	521501	.	-	.	Parent=TcDm25H1_000028400.1:pep;Name=PF08507;signature_desc=COPI associated protein
TcDm25_Chr01_H1	RATT	gene	521920	522324	.	-	.	ID=TcDm25H1_000028500;ratt_ortholog=TcCLB.510243.128
TcDm25_Chr01_H1	RATT	mRNA	521920	522324	.	-	.	ID=TcDm25H1_000028500.1;Parent=TcDm25H1_000028500
TcDm25_Chr01_H1	RATT	CDS	521920	522324	.	-	0	ID=TcDm25H1_000028500.1:CDS:1;Parent=TcDm25H1_000028500.1
TcDm25_Chr01_H1	.	polypeptide	521920	522324	.	-	.	ID=TcDm25H1_000028500.1:pep;Derives_from=TcDm25H1_000028500.1;orthologous_to=TcCLB.510243.128_mRNA;ortholog_cluster=OG0001423;product=term%3Dhypothetical protein%2C conserved
TcDm25_Chr01_H1	RATT	gene	522590	525088	.	-	.	ID=TcDm25H1_000028600;ratt_ortholog=TcCLB.506647.10
TcDm25_Chr01_H1	RATT	mRNA	522590	525088	.	-	.	ID=TcDm25H1_000028600.1;Parent=TcDm25H1_000028600
TcDm25_Chr01_H1	RATT	CDS	522590	525088	.	-	0	ID=TcDm25H1_000028600.1:CDS:1;Parent=TcDm25H1_000028600.1
TcDm25_Chr01_H1	.	polypeptide	522590	525088	.	-	.	ID=TcDm25H1_000028600.1:pep;Derives_from=TcDm25H1_000028600.1;orthologous_to=TcCLB.506647.10_mRNA;ortholog_cluster=OG0001424;product=term%3DTranscriptional repressor TCF25%2C putative%3Bevidence%3DIEA%3Bwith%3DPfam:PF04910
TcDm25_Chr01_H1	Pfam	protein_match	523052	524191	.	-	.	Parent=TcDm25H1_000028600.1:pep;Name=PF04910;signature_desc=Transcriptional repressor TCF25
TcDm25_Chr01_H1	RATT	gene	525643	529206	.	-	.	ID=TcDm25H1_000028700;ratt_ortholog=TcCLB.506647.20
TcDm25_Chr01_H1	RATT	mRNA	525643	529206	.	-	.	ID=TcDm25H1_000028700.1;Parent=TcDm25H1_000028700
TcDm25_Chr01_H1	RATT	CDS	525643	529206	.	-	0	ID=TcDm25H1_000028700.1:CDS:1;Parent=TcDm25H1_000028700.1
TcDm25_Chr01_H1	.	polypeptide	525643	529206	.	-	.	ID=TcDm25H1_000028700.1:pep;Derives_from=TcDm25H1_000028700.1;orthologous_to=TcCLB.506647.20_mRNA;ortholog_cluster=OG0001425;product=term%3Dhypothetical protein%2C conserved
TcDm25_Chr01_H1	RATT	gene	529872	530222	.	-	.	ID=TcDm25H1_000028800;ratt_ortholog=TcCLB.506649.4
TcDm25_Chr01_H1	RATT	mRNA	529872	530222	.	-	.	ID=TcDm25H1_000028800.1;Parent=TcDm25H1_000028800
TcDm25_Chr01_H1	RATT	CDS	529872	530222	.	-	0	ID=TcDm25H1_000028800.1:CDS:1;Parent=TcDm25H1_000028800.1
TcDm25_Chr01_H1	.	polypeptide	529872	530222	.	-	.	ID=TcDm25H1_000028800.1:pep;Derives_from=TcDm25H1_000028800.1;orthologous_to=TcCLB.506649.4_mRNA;ortholog_cluster=OG0001426;product=term%3Dhypothetical protein%2C conserved
TcDm25_Chr01_H1	RATT	gene	530564	531754	.	-	.	ID=TcDm25H1_000028900;ratt_ortholog=TcCLB.506649.10
TcDm25_Chr01_H1	RATT	mRNA	530564	531754	.	-	.	ID=TcDm25H1_000028900.1;Parent=TcDm25H1_000028900
TcDm25_Chr01_H1	RATT	CDS	530564	531754	.	-	0	ID=TcDm25H1_000028900.1:CDS:1;Parent=TcDm25H1_000028900.1
TcDm25_Chr01_H1	.	polypeptide	530564	531754	.	-	.	ID=TcDm25H1_000028900.1:pep;Derives_from=TcDm25H1_000028900.1;orthologous_to=TcCLB.506649.10_mRNA;ortholog_cluster=OG0001427;product=term%3DAnkyrin repeats (3 copies)/Ankyrin repeat/Ankyrin repeats (many copies)%2C putative%3Bevidence%3DIEA%3Bwith%3DPfam:PF12796|Pfam:PF13606|Pfam:PF00023|Pfam:PF13637;Ontology_term=GO:0005515
TcDm25_Chr01_H1	Pfam	protein_match	531248	531325	.	-	.	Parent=TcDm25H1_000028900.1:pep;Name=PF00023;signature_desc=Ankyrin repeat;Ontology_term=GO:0005515
TcDm25_Chr01_H1	Pfam	protein_match	531248	531475	.	-	.	Parent=TcDm25H1_000028900.1:pep;Name=PF12796;signature_desc=Ankyrin repeats (3 copies)
TcDm25_Chr01_H1	Pfam	protein_match	531365	531517	.	-	.	Parent=TcDm25H1_000028900.1:pep;Name=PF13637;signature_desc=Ankyrin repeats (many copies)
TcDm25_Chr01_H1	Pfam	protein_match	531440	531523	.	-	.	Parent=TcDm25H1_000028900.1:pep;Name=PF13606;signature_desc=Ankyrin repeat;Ontology_term=GO:0005515
TcDm25_Chr01_H1	Pfam	protein_match	531440	531523	.	-	.	Parent=TcDm25H1_000028900.1:pep;Name=PF00023;signature_desc=Ankyrin repeat;Ontology_term=GO:0005515
TcDm25_Chr01_H1	Pfam	protein_match	531440	531706	.	-	.	Parent=TcDm25H1_000028900.1:pep;Name=PF12796;signature_desc=Ankyrin repeats (3 copies)
TcDm25_Chr01_H1	RATT	gene	532999	535695	.	-	.	ID=TcDm25H1_000029000;ratt_ortholog=TcCLB.506649.20
TcDm25_Chr01_H1	RATT	mRNA	532999	535695	.	-	.	ID=TcDm25H1_000029000.1;Parent=TcDm25H1_000029000
TcDm25_Chr01_H1	RATT	CDS	532999	535695	.	-	0	ID=TcDm25H1_000029000.1:CDS:1;Parent=TcDm25H1_000029000.1
TcDm25_Chr01_H1	.	polypeptide	532999	535695	.	-	.	ID=TcDm25H1_000029000.1:pep;Derives_from=TcDm25H1_000029000.1;orthologous_to=TcCLB.506649.20_mRNA;ortholog_cluster=OG0001428;product=term%3DCation transporter/ATPase%2C N-terminus/E1-E2 ATPase/haloacid dehalogenase-like hydrolase%2C putative%3Bevidence%3DIEA%3Bwith%3DPfam:PF00690|Pfam:PF00122|Pfam:PF00702;Ontology_term=GO:0000166,GO:0046872
TcDm25_Chr01_H1	Pfam	protein_match	533950	534771	.	-	.	Parent=TcDm25H1_000029000.1:pep;Name=PF00702;signature_desc=haloacid dehalogenase-like hydrolase
TcDm25_Chr01_H1	Pfam	protein_match	534820	535356	.	-	.	Parent=TcDm25H1_000029000.1:pep;Name=PF00122;signature_desc=E1-E2 ATPase;Ontology_term=GO:0000166,GO:0046872
TcDm25_Chr01_H1	Pfam	protein_match	535483	535632	.	-	.	Parent=TcDm25H1_000029000.1:pep;Name=PF00690;signature_desc=Cation transporter/ATPase%2C N-terminus
TcDm25_Chr01_H1	RATT	gene	536683	538215	.	-	.	ID=TcDm25H1_000029100;ratt_ortholog=TcCLB.506649.30
TcDm25_Chr01_H1	RATT	mRNA	536683	538215	.	-	.	ID=TcDm25H1_000029100.1;Parent=TcDm25H1_000029100
TcDm25_Chr01_H1	RATT	CDS	536683	538215	.	-	0	ID=TcDm25H1_000029100.1:CDS:1;Parent=TcDm25H1_000029100.1
TcDm25_Chr01_H1	.	polypeptide	536683	538215	.	-	.	ID=TcDm25H1_000029100.1:pep;Derives_from=TcDm25H1_000029100.1;orthologous_to=TcCLB.506649.30_mRNA;ortholog_cluster=OG0001429;product=term%3Dhypothetical protein%2C conserved
TcDm25_Chr01_H1	RATT	gene	538441	539274	.	-	.	ID=TcDm25H1_000029200;ratt_ortholog=TcCLB.506649.40
TcDm25_Chr01_H1	RATT	mRNA	538441	539274	.	-	.	ID=TcDm25H1_000029200.1;Parent=TcDm25H1_000029200
TcDm25_Chr01_H1	RATT	CDS	538441	539274	.	-	0	ID=TcDm25H1_000029200.1:CDS:1;Parent=TcDm25H1_000029200.1
TcDm25_Chr01_H1	.	polypeptide	538441	539274	.	-	.	ID=TcDm25H1_000029200.1:pep;Derives_from=TcDm25H1_000029200.1;orthologous_to=TcCLB.506649.40_mRNA;ortholog_cluster=OG0001430;product=term%3DRas of Complex%2C Roc%2C domain of DAPkinase/Ras family%2C putative%3Bevidence%3DIEA%3Bwith%3DPfam:PF08477|Pfam:PF00071;Ontology_term=GO:0007264,GO:0005622,GO:0005525
TcDm25_Chr01_H1	Pfam	protein_match	538600	538920	.	-	.	Parent=TcDm25H1_000029200.1:pep;Name=PF00071;signature_desc=Ras family;Ontology_term=GO:0005525,GO:0007264
TcDm25_Chr01_H1	Pfam	protein_match	539005	539253	.	-	.	Parent=TcDm25H1_000029200.1:pep;Name=PF00071;signature_desc=Ras family;Ontology_term=GO:0005525,GO:0007264
TcDm25_Chr01_H1	Pfam	protein_match	539008	539253	.	-	.	Parent=TcDm25H1_000029200.1:pep;Name=PF08477;signature_desc=Ras of Complex%2C Roc%2C domain of DAPkinase;Ontology_term=GO:0005525,GO:0007264,GO:0005622
TcDm25_Chr01_H1	RATT	gene	539608	540420	.	-	.	ID=TcDm25H1_000029300;ratt_ortholog=TcCLB.506649.50
TcDm25_Chr01_H1	RATT	mRNA	539608	540420	.	-	.	ID=TcDm25H1_000029300.1;Parent=TcDm25H1_000029300
TcDm25_Chr01_H1	RATT	CDS	539608	540420	.	-	0	ID=TcDm25H1_000029300.1:CDS:1;Parent=TcDm25H1_000029300.1
TcDm25_Chr01_H1	.	polypeptide	539608	540420	.	-	.	ID=TcDm25H1_000029300.1:pep;Derives_from=TcDm25H1_000029300.1;orthologous_to=TcCLB.506649.50_mRNA;ortholog_cluster=OG0001431;product=term%3DSCO1/SenC%2C putative%3Bevidence%3DIEA%3Bwith%3DPfam:PF02630
TcDm25_Chr01_H1	Pfam	protein_match	539713	540126	.	-	.	Parent=TcDm25H1_000029300.1:pep;Name=PF02630;signature_desc=SCO1/SenC
TcDm25_Chr01_H1	RATT	gene	540803	541798	.	-	.	ID=TcDm25H1_000029400;ratt_ortholog=TcCLB.506649.60
TcDm25_Chr01_H1	RATT	mRNA	540803	541798	.	-	.	ID=TcDm25H1_000029400.1;Parent=TcDm25H1_000029400
TcDm25_Chr01_H1	RATT	CDS	540803	541798	.	-	0	ID=TcDm25H1_000029400.1:CDS:1;Parent=TcDm25H1_000029400.1
TcDm25_Chr01_H1	.	polypeptide	540803	541798	.	-	.	ID=TcDm25H1_000029400.1:pep;Derives_from=TcDm25H1_000029400.1;orthologous_to=TcCLB.506649.60_mRNA;ortholog_cluster=OG0001432;product=term%3Dhypothetical protein%2C conserved
TcDm25_Chr01_H1	RATT	gene	542018	542497	.	-	.	ID=TcDm25H1_000029500;ratt_ortholog=TcCLB.506649.64
TcDm25_Chr01_H1	RATT	mRNA	542018	542497	.	-	.	ID=TcDm25H1_000029500.1;Parent=TcDm25H1_000029500
TcDm25_Chr01_H1	RATT	CDS	542018	542497	.	-	0	ID=TcDm25H1_000029500.1:CDS:1;Parent=TcDm25H1_000029500.1
TcDm25_Chr01_H1	.	polypeptide	542018	542497	.	-	.	ID=TcDm25H1_000029500.1:pep;Derives_from=TcDm25H1_000029500.1;orthologous_to=TcCLB.506649.64_mRNA;ortholog_cluster=OG0001433;product=term%3Dhypothetical protein%2C conserved
TcDm25_Chr01_H1	RATT	gene	543397	544431	.	-	.	ID=TcDm25H1_000029600;ratt_ortholog=TcCLB.506649.70
TcDm25_Chr01_H1	RATT	mRNA	543397	544431	.	-	.	ID=TcDm25H1_000029600.1;Parent=TcDm25H1_000029600
TcDm25_Chr01_H1	RATT	CDS	543397	544431	.	-	0	ID=TcDm25H1_000029600.1:CDS:1;Parent=TcDm25H1_000029600.1
TcDm25_Chr01_H1	.	polypeptide	543397	544431	.	-	.	ID=TcDm25H1_000029600.1:pep;Derives_from=TcDm25H1_000029600.1;orthologous_to=TcCLB.506649.70_mRNA;ortholog_cluster=OG0001434;product=term%3DFructose-1-6-bisphosphatase%2C N-terminal domain/Fructose-1-6-bisphosphatase%2C C-terminal domain containing protein%2C putative%3Bevidence%3DIEA%3Bwith%3DPfam:PF00316|Pfam:PF18913;Ontology_term=GO:0042132,GO:0042578,GO:0005975
TcDm25_Chr01_H1	Pfam	protein_match	543442	543810	.	-	.	Parent=TcDm25H1_000029600.1:pep;Name=PF18913;signature_desc=Fructose-1-6-bisphosphatase%2C C-terminal domain
TcDm25_Chr01_H1	Pfam	protein_match	543826	544404	.	-	.	Parent=TcDm25H1_000029600.1:pep;Name=PF00316;signature_desc=Fructose-1-6-bisphosphatase%2C N-terminal domain;Ontology_term=GO:0042132,GO:0042578,GO:0005975
TcDm25_Chr01_H1	RATT	gene	545808	546785	.	-	.	ID=TcDm25H1_000029700;ratt_ortholog=TcCLB.506649.80
TcDm25_Chr01_H1	RATT	mRNA	545808	546785	.	-	.	ID=TcDm25H1_000029700.1;Parent=TcDm25H1_000029700
TcDm25_Chr01_H1	RATT	CDS	545808	546785	.	-	0	ID=TcDm25H1_000029700.1:CDS:1;Parent=TcDm25H1_000029700.1
TcDm25_Chr01_H1	.	polypeptide	545808	546785	.	-	.	ID=TcDm25H1_000029700.1:pep;Derives_from=TcDm25H1_000029700.1;orthologous_to=TcCLB.506649.80_mRNA;ortholog_cluster=OG0001435;product=term%3DRNA recognition motif. (a.k.a. RRM%2C RBD%2C or RNP domain)%2C putative%3Bevidence%3DIEA%3Bwith%3DPfam:PF00076|Pfam:PF13893;Ontology_term=GO:0003676
TcDm25_Chr01_H1	Pfam	protein_match	545994	546248	.	-	.	Parent=TcDm25H1_000029700.1:pep;Name=PF13893;signature_desc=RNA recognition motif. (a.k.a. RRM%2C RBD%2C or RNP domain)
TcDm25_Chr01_H1	Pfam	protein_match	546075	546239	.	-	.	Parent=TcDm25H1_000029700.1:pep;Name=PF00076;signature_desc=RNA recognition motif. (a.k.a. RRM%2C RBD%2C or RNP domain);Ontology_term=GO:0003676
TcDm25_Chr01_H1	Pfam	protein_match	546312	546527	.	-	.	Parent=TcDm25H1_000029700.1:pep;Name=PF13893;signature_desc=RNA recognition motif. (a.k.a. RRM%2C RBD%2C or RNP domain)
TcDm25_Chr01_H1	Pfam	protein_match	546402	546545	.	-	.	Parent=TcDm25H1_000029700.1:pep;Name=PF00076;signature_desc=RNA recognition motif. (a.k.a. RRM%2C RBD%2C or RNP domain);Ontology_term=GO:0003676
TcDm25_Chr01_H1	RATT	gene	547429	554451	.	-	.	ID=TcDm25H1_000029800;ratt_ortholog=TcCLB.506649.90
TcDm25_Chr01_H1	RATT	mRNA	547429	554451	.	-	.	ID=TcDm25H1_000029800.1;Parent=TcDm25H1_000029800
TcDm25_Chr01_H1	RATT	CDS	547429	554451	.	-	0	ID=TcDm25H1_000029800.1:CDS:1;Parent=TcDm25H1_000029800.1
TcDm25_Chr01_H1	.	polypeptide	547429	554451	.	-	.	ID=TcDm25H1_000029800.1:pep;Derives_from=TcDm25H1_000029800.1;orthologous_to=TcCLB.506649.90_mRNA;ortholog_cluster=OG0001436;product=term%3Dhypothetical protein%2C conserved
TcDm25_Chr01_H1	RATT	gene	554686	556266	.	-	.	ID=TcDm25H1_000029900;ratt_ortholog=TcCLB.506649.100
TcDm25_Chr01_H1	RATT	mRNA	554686	556266	.	-	.	ID=TcDm25H1_000029900.1;Parent=TcDm25H1_000029900
TcDm25_Chr01_H1	RATT	CDS	554686	556266	.	-	0	ID=TcDm25H1_000029900.1:CDS:1;Parent=TcDm25H1_000029900.1
TcDm25_Chr01_H1	.	polypeptide	554686	556266	.	-	.	ID=TcDm25H1_000029900.1:pep;Derives_from=TcDm25H1_000029900.1;orthologous_to=TcCLB.506649.100_mRNA;ortholog_cluster=OG0001437;product=term%3DPoly A polymerase head domain/Probable RNA and SrmB- binding site of polymerase A%2C putative%3Bevidence%3DIEA%3Bwith%3DPfam:PF01743|Pfam:PF12627;Ontology_term=GO:0003723,GO:0016779,GO:0006396
TcDm25_Chr01_H1	Pfam	protein_match	555466	555573	.	-	.	Parent=TcDm25H1_000029900.1:pep;Name=PF12627;signature_desc=Probable RNA and SrmB- binding site of polymerase A
TcDm25_Chr01_H1	Pfam	protein_match	555730	556158	.	-	.	Parent=TcDm25H1_000029900.1:pep;Name=PF01743;signature_desc=Poly A polymerase head domain;Ontology_term=GO:0003723,GO:0016779,GO:0006396
TcDm25_Chr01_H1	AUGUSTUS	gene	556490	557047	1	-	.	ID=TcDm25H1_000030000
TcDm25_Chr01_H1	AUGUSTUS	mRNA	556490	557047	1	-	.	ID=TcDm25H1_000030000.1;Parent=TcDm25H1_000030000
TcDm25_Chr01_H1	AUGUSTUS	CDS	556490	557047	1	-	0	ID=TcDm25H1_000030000.1:CDS:1;Parent=TcDm25H1_000030000.1
TcDm25_Chr01_H1	.	polypeptide	556490	557047	.	-	.	ID=TcDm25H1_000030000.1:pep;Derives_from=TcDm25H1_000030000.1;orthologous_to=TcCLB.506649.110_mRNA;ortholog_cluster=OG0001438;product=term%3Dhypothetical protein%2C conserved
TcDm25_Chr01_H1	RATT	gene	558449	561574	.	-	.	ID=TcDm25H1_000030100;ratt_ortholog=TcCLB.508067.10
TcDm25_Chr01_H1	RATT	mRNA	558449	561574	.	-	.	ID=TcDm25H1_000030100.1;Parent=TcDm25H1_000030100
TcDm25_Chr01_H1	RATT	CDS	558449	561574	.	-	0	ID=TcDm25H1_000030100.1:CDS:1;Parent=TcDm25H1_000030100.1
TcDm25_Chr01_H1	.	polypeptide	558449	561574	.	-	.	ID=TcDm25H1_000030100.1:pep;Derives_from=TcDm25H1_000030100.1;orthologous_to=TcCLB.508067.10_mRNA;ortholog_cluster=OG0001439;product=term%3Dhypothetical protein%2C conserved
TcDm25_Chr01_H1	AUGUSTUS	gene	561990	563120	1	-	.	ID=TcDm25H1_000030200
TcDm25_Chr01_H1	AUGUSTUS	mRNA	561990	563120	1	-	.	ID=TcDm25H1_000030200.1;Parent=TcDm25H1_000030200
TcDm25_Chr01_H1	AUGUSTUS	CDS	561990	563120	1	-	0	ID=TcDm25H1_000030200.1:CDS:1;Parent=TcDm25H1_000030200.1
TcDm25_Chr01_H1	.	polypeptide	561990	563120	.	-	.	ID=TcDm25H1_000030200.1:pep;Derives_from=TcDm25H1_000030200.1;orthologous_to=TcDm25H1_000030300.1,TcDm25H1_001163800.1,TcCLB.510127.79_mRNA;ortholog_cluster=OG0000708;product=term%3DActin%2C putative%3Bevidence%3DIEA%3Bwith%3DPfam:PF00022
TcDm25_Chr01_H1	Pfam	protein_match	561996	563111	.	-	.	Parent=TcDm25H1_000030200.1:pep;Name=PF00022;signature_desc=Actin
TcDm25_Chr01_H1	RATT	gene	563579	564709	.	-	.	ID=TcDm25H1_000030300;ratt_ortholog=TcCLB.510127.79
TcDm25_Chr01_H1	RATT	mRNA	563579	564709	.	-	.	ID=TcDm25H1_000030300.1;Parent=TcDm25H1_000030300
TcDm25_Chr01_H1	RATT	CDS	563579	564709	.	-	0	ID=TcDm25H1_000030300.1:CDS:1;Parent=TcDm25H1_000030300.1
TcDm25_Chr01_H1	.	polypeptide	563579	564709	.	-	.	ID=TcDm25H1_000030300.1:pep;Derives_from=TcDm25H1_000030300.1;orthologous_to=TcDm25H1_000030200.1,TcDm25H1_001163800.1,TcCLB.510127.79_mRNA;ortholog_cluster=OG0000708;product=term%3DActin%2C putative%3Bevidence%3DIEA%3Bwith%3DPfam:PF00022
TcDm25_Chr01_H1	Pfam	protein_match	563585	564700	.	-	.	Parent=TcDm25H1_000030300.1:pep;Name=PF00022;signature_desc=Actin
TcDm25_Chr01_H1	RATT	gene	568951	570636	.	+	.	ID=TcDm25H1_000030400;ratt_ortholog=TcCLB.510127.70
TcDm25_Chr01_H1	RATT	mRNA	568951	570636	.	+	.	ID=TcDm25H1_000030400.1;Parent=TcDm25H1_000030400
TcDm25_Chr01_H1	RATT	CDS	568951	570636	.	+	0	ID=TcDm25H1_000030400.1:CDS:1;Parent=TcDm25H1_000030400.1
TcDm25_Chr01_H1	.	polypeptide	568951	570636	.	+	.	ID=TcDm25H1_000030400.1:pep;Derives_from=TcDm25H1_000030400.1;orthologous_to=TcCLB.510127.70_mRNA;ortholog_cluster=OG0001440;product=term%3Dhypothetical protein%2C conserved
TcDm25_Chr01_H1	RATT	gene	572389	573195	.	+	.	ID=TcDm25H1_000030500;ratt_ortholog=TcCLB.510127.60
TcDm25_Chr01_H1	RATT	mRNA	572389	573195	.	+	.	ID=TcDm25H1_000030500.1;Parent=TcDm25H1_000030500
TcDm25_Chr01_H1	RATT	CDS	572389	573195	.	+	0	ID=TcDm25H1_000030500.1:CDS:1;Parent=TcDm25H1_000030500.1
TcDm25_Chr01_H1	.	polypeptide	572389	573195	.	+	.	ID=TcDm25H1_000030500.1:pep;Derives_from=TcDm25H1_000030500.1;orthologous_to=TcCLB.510127.60_mRNA;ortholog_cluster=OG0001441;product=term%3Dhypothetical protein%2C conserved
TcDm25_Chr01_H1	AUGUSTUS	gene	573642	574328	1	+	.	ID=TcDm25H1_000030600
TcDm25_Chr01_H1	AUGUSTUS	mRNA	573642	574328	1	+	.	ID=TcDm25H1_000030600.1;Parent=TcDm25H1_000030600
TcDm25_Chr01_H1	AUGUSTUS	CDS	573642	573810	1	+	0	ID=TcDm25H1_000030600.1:CDS:1;Parent=TcDm25H1_000030600.1
TcDm25_Chr01_H1	AUGUSTUS	CDS	573856	574328	1	+	2	ID=TcDm25H1_000030600.1:CDS:2;Parent=TcDm25H1_000030600.1
TcDm25_Chr01_H1	.	polypeptide	573642	574328	.	+	.	ID=TcDm25H1_000030600.1:pep;Derives_from=TcDm25H1_000030600.1;orthologous_to=TcDm25H1_000031500.1,TcDm25H1_000079800.1,TcDm25H1_000084000.1,TcDm25H1_000084900.1,TcDm25H1_000091300.1,TcDm25H1_000091300.2,TcDm25H1_000121600.1,TcDm25H1_000373100.1,TcDm25H1_000500200.1,TcDm25H1_000593500.1,TcDm25H1_000838700.1,TcDm25H1_000840000.1,TcDm25H1_000877000.1,TcDm25H1_001137600.1,TcDm25H1_001137600.2,TcDm25H1_001137600.3,TcDm25H1_001388300.1,TcDm25H1_001434300.1;ortholog_cluster=OG0000108;product=term%3Dhypothetical protein%2C conserved
TcDm25_Chr01_H1	AUGUSTUS	gene	574381	574778	0.67	+	.	ID=TcDm25H1_000030700
TcDm25_Chr01_H1	AUGUSTUS	mRNA	574381	574778	0.67	+	.	ID=TcDm25H1_000030700.1;Parent=TcDm25H1_000030700
TcDm25_Chr01_H1	AUGUSTUS	CDS	574381	574395	0.67	+	0	ID=TcDm25H1_000030700.1:CDS:1;Parent=TcDm25H1_000030700.1
TcDm25_Chr01_H1	AUGUSTUS	CDS	574467	574778	0.68	+	0	ID=TcDm25H1_000030700.1:CDS:2;Parent=TcDm25H1_000030700.1
TcDm25_Chr01_H1	.	polypeptide	574381	574778	.	+	.	ID=TcDm25H1_000030700.1:pep;Derives_from=TcDm25H1_000030700.1;orthologous_to=TcDm25H1_000023200.1,TcDm25H1_000023200.2,TcDm25H1_000064300.1,TcDm25H1_000079900.1,TcDm25H1_000091400.1,TcDm25H1_000125300.1,TcDm25H1_000125400.1,TcDm25H1_000135100.1,TcDm25H1_000183400.1,TcDm25H1_000214800.1,TcDm25H1_000215900.1,TcDm25H1_000325800.1,TcDm25H1_000325800.2,TcDm25H1_000325800.3,TcDm25H1_000326500.1,TcDm25H1_000333700.1,TcDm25H1_000339900.1,TcDm25H1_000371800.1,TcDm25H1_000392400.1,TcDm25H1_000526200.1,TcDm25H1_000529100.1,TcDm25H1_000532800.1,TcDm25H1_000533500.1,TcDm25H1_000534800.1,TcDm25H1_000589400.1,TcDm25H1_000589500.1,TcDm25H1_000592100.1,TcDm25H1_000601700.1,TcDm25H1_000601800.1,TcDm25H1_000634900.1,TcDm25H1_000634900.2,TcDm25H1_000634900.3,TcDm25H1_000642200.1,TcDm25H1_000642300.1,TcDm25H1_000678200.1,TcDm25H1_000688200.1,TcDm25H1_000688300.1,TcDm25H1_000705900.1,TcDm25H1_000726300.1,TcDm25H1_000734700.1,TcDm25H1_000739700.1,TcDm25H1_000741300.1,TcDm25H1_000746900.1,TcDm25H1_000763100.1,TcDm25H1_000780200.1,TcDm25H1_000790700.1,TcDm25H1_000790800.1,TcDm25H1_000802100.1,TcDm25H1_000809400.1,TcDm25H1_000816900.1,TcDm25H1_000822800.1,TcDm25H1_000828100.1,TcDm25H1_000829700.1,TcDm25H1_000838800.1,TcDm25H1_000840300.1,TcDm25H1_000883300.1,TcDm25H1_000885100.1,TcDm25H1_000911900.1,TcDm25H1_000912000.1,TcDm25H1_000926700.1,TcDm25H1_000954600.1,TcDm25H1_000954700.1,TcDm25H1_000954700.2,TcDm25H1_000959800.1,TcDm25H1_000970300.1,TcDm25H1_000988800.2,TcDm25H1_000988900.1,TcDm25H1_000994800.1,TcDm25H1_000994900.1,TcDm25H1_000999300.1,TcDm25H1_001019600.1,TcDm25H1_001024100.1,TcDm25H1_001031400.1,TcDm25H1_001033000.1,TcDm25H1_001036500.1,TcDm25H1_001037300.1,TcDm25H1_001054800.1,TcDm25H1_001123500.1,TcDm25H1_001126500.1,TcDm25H1_001128700.1,TcDm25H1_001129800.1,TcDm25H1_001137500.1,TcDm25H1_001145400.1,TcDm25H1_001146500.1,TcDm25H1_001158200.1,TcDm25H1_001158900.1,TcDm25H1_001204400.1,TcDm25H1_001204800.1,TcDm25H1_001207300.1,TcDm25H1_001238800.1,TcDm25H1_001250200.1,TcDm25H1_001253200.1,TcDm25H1_001326800.1,TcDm25H1_001328800.1,TcDm25H1_001347100.1,TcDm25H1_001347600.1,TcDm25H1_001348100.1,TcDm25H1_001348600.1,TcDm25H1_001362500.1,TcDm25H1_001363100.1,TcDm25H1_001363200.1,TcDm25H1_001363200.2,TcDm25H1_001380500.1,TcDm25H1_001424300.1,TcDm25H1_001426800.1,TcDm25H1_001482400.1,TcDm25H1_001482500.1,TcDm25H1_001586000.1,TcDm25H1_001587800.1,TcDm25H1_001590800.1,TcDm25H1_001603000.1,TcDm25H1_001605700.1,TcDm25H1_001605700.2,TcDm25H1_001614300.1,TcDm25H1_001621300.1,TcDm25H1_001622600.1,TcDm25H1_001622700.1,TcDm25H1_001636100.1,TcDm25H1_001639000.1;ortholog_cluster=OG0000005;product=term%3Dhypothetical protein%2C conserved
TcDm25_Chr01_H1	AUGUSTUS	gene	574973	576135	0.5	+	.	ID=TcDm25H1_000030800
TcDm25_Chr01_H1	AUGUSTUS	mRNA	574973	576135	0.5	+	.	ID=TcDm25H1_000030800.1;Parent=TcDm25H1_000030800
TcDm25_Chr01_H1	AUGUSTUS	CDS	574973	575722	0.5	+	0	ID=TcDm25H1_000030800.1:CDS:1;Parent=TcDm25H1_000030800.1
TcDm25_Chr01_H1	AUGUSTUS	CDS	575770	576135	0.69	+	0	ID=TcDm25H1_000030800.1:CDS:2;Parent=TcDm25H1_000030800.1
TcDm25_Chr01_H1	.	polypeptide	574973	576135	.	+	.	ID=TcDm25H1_000030800.1:pep;Derives_from=TcDm25H1_000030800.1;orthologous_to=TcDm25H1_000010200.1,TcDm25H1_000010300.1,TcDm25H1_000011600.1,TcDm25H1_000011700.1,TcDm25H1_000023300.1,TcDm25H1_000031400.1,TcDm25H1_000064200.1,TcDm25H1_000068000.1,TcDm25H1_000084800.1,TcDm25H1_000088700.1,TcDm25H1_000091500.1,TcDm25H1_000125500.1,TcDm25H1_000135200.1,TcDm25H1_000141400.1,TcDm25H1_000183300.1,TcDm25H1_000214900.1,TcDm25H1_000216000.1,TcDm25H1_000247300.1,TcDm25H1_000247300.2,TcDm25H1_000298400.1,TcDm25H1_000310100.1,TcDm25H1_000310100.2,TcDm25H1_000312400.1,TcDm25H1_000312400.2,TcDm25H1_000314400.1,TcDm25H1_000314400.2,TcDm25H1_000321300.1,TcDm25H1_000321300.2,TcDm25H1_000321300.3,TcDm25H1_000321300.4,TcDm25H1_000325900.1,TcDm25H1_000326400.1,TcDm25H1_000333800.1,TcDm25H1_000340000.1,TcDm25H1_000340000.2,TcDm25H1_000371500.1,TcDm25H1_000371900.1,TcDm25H1_000373200.1,TcDm25H1_000373600.1,TcDm25H1_000373600.2,TcDm25H1_000392500.1,TcDm25H1_000392600.1,TcDm25H1_000468900.1,TcDm25H1_000500300.1,TcDm25H1_000507500.1,TcDm25H1_000508000.1,TcDm25H1_000527800.1,TcDm25H1_000529000.1,TcDm25H1_000529000.2,TcDm25H1_000532700.1,TcDm25H1_000533400.1,TcDm25H1_000533400.2,TcDm25H1_000534100.1,TcDm25H1_000534100.2,TcDm25H1_000534700.3,TcDm25H1_000589600.1,TcDm25H1_000601600.1,TcDm25H1_000601600.2,TcDm25H1_000608100.1,TcDm25H1_000611600.1,TcDm25H1_000611700.1,TcDm25H1_000611700.2,TcDm25H1_000624300.5,TcDm25H1_000624300.6,TcDm25H1_000624300.7,TcDm25H1_000624400.1,TcDm25H1_000634800.1,TcDm25H1_000634800.2,TcDm25H1_000667900.3,TcDm25H1_000678100.1,TcDm25H1_000688100.1,TcDm25H1_000734800.1,TcDm25H1_000734800.2,TcDm25H1_000739600.3,TcDm25H1_000763000.1,TcDm25H1_000770400.1,TcDm25H1_000770400.2,TcDm25H1_000809500.1,TcDm25H1_000809500.2,TcDm25H1_000813300.1,TcDm25H1_000822900.1,TcDm25H1_000826700.1,TcDm25H1_000826700.2,TcDm25H1_000827400.1,TcDm25H1_000827400.2,TcDm25H1_000828200.1,TcDm25H1_000828200.2,TcDm25H1_000828900.1,TcDm25H1_000828900.2,TcDm25H1_000829900.1,TcDm25H1_000830500.1,TcDm25H1_000838900.1,TcDm25H1_000838900.2,TcDm25H1_000839900.1,TcDm25H1_000840500.1,TcDm25H1_000851300.1,TcDm25H1_000851300.2,TcDm25H1_000876700.1,TcDm25H1_000876800.1,TcDm25H1_000883200.1,TcDm25H1_000885200.1,TcDm25H1_000911800.1,TcDm25H1_000926500.1,TcDm25H1_000926800.1,TcDm25H1_000959900.1,TcDm25H1_000983200.1,TcDm25H1_000985700.1,TcDm25H1_000988700.6,TcDm25H1_000988800.1,TcDm25H1_000994700.1,TcDm25H1_000997300.1,TcDm25H1_000999400.1,TcDm25H1_001003600.1,TcDm25H1_001007400.1,TcDm25H1_001019400.1,TcDm25H1_001019500.1,TcDm25H1_001024000.1,TcDm25H1_001024000.2,TcDm25H1_001031300.1,TcDm25H1_001031300.2,TcDm25H1_001032900.1,TcDm25H1_001032900.2,TcDm25H1_001033300.1,TcDm25H1_001036400.1,TcDm25H1_001036400.2,TcDm25H1_001037200.1,TcDm25H1_001037200.2,TcDm25H1_001096000.1,TcDm25H1_001123400.1,TcDm25H1_001126400.1,TcDm25H1_001126400.2,TcDm25H1_001128600.1,TcDm25H1_001137400.1,TcDm25H1_001145300.1,TcDm25H1_001146400.1,TcDm25H1_001158100.1,TcDm25H1_001159000.1,TcDm25H1_001204500.1,TcDm25H1_001204900.1,TcDm25H1_001207400.1,TcDm25H1_001208200.1,TcDm25H1_001240300.1,TcDm25H1_001240600.1,TcDm25H1_001250300.1,TcDm25H1_001253300.1,TcDm25H1_001286700.1,TcDm25H1_001321500.1,TcDm25H1_001321600.1,TcDm25H1_001321600.2,TcDm25H1_001327000.1,TcDm25H1_001329000.1,TcDm25H1_001347200.1,TcDm25H1_001347700.1,TcDm25H1_001348200.1,TcDm25H1_001348700.1,TcDm25H1_001362600.1,TcDm25H1_001363300.1,TcDm25H1_001363300.2,TcDm25H1_001380600.1,TcDm25H1_001424200.1,TcDm25H1_001434400.1,TcDm25H1_001434500.1,TcDm25H1_001457000.1,TcDm25H1_001482600.1,TcDm25H1_001493600.1,TcDm25H1_001495100.1,TcDm25H1_001499200.1,TcDm25H1_001503900.1,TcDm25H1_001511500.1,TcDm25H1_001514300.1,TcDm25H1_001535900.1,TcDm25H1_001550900.1,TcDm25H1_001550900.2,TcDm25H1_001550900.3,TcDm25H1_001552200.1,TcDm25H1_001552200.2,TcDm25H1_001585900.1,TcDm25H1_001585900.2,TcDm25H1_001585900.3,TcDm25H1_001587700.1,TcDm25H1_001590900.1,TcDm25H1_001590900.2,TcDm25H1_001603100.1,TcDm25H1_001605600.1,TcDm25H1_001609000.1,TcDm25H1_001614200.1,TcDm25H1_001621200.1,TcDm25H1_001622400.1,TcDm25H1_001622500.1,TcDm25H1_001636000.1,TcDm25H1_001638900.1,TcDm25H1_001638900.2,TcDm25H1_001664400.1;ortholog_cluster=OG0000003;product=term%3Dhypothetical protein%2C conserved
TcDm25_Chr01_H1	AUGUSTUS	gene	576328	576567	1	+	.	ID=TcDm25H1_000030900
TcDm25_Chr01_H1	AUGUSTUS	mRNA	576328	576567	1	+	.	ID=TcDm25H1_000030900.1;Parent=TcDm25H1_000030900
TcDm25_Chr01_H1	AUGUSTUS	CDS	576328	576567	1	+	0	ID=TcDm25H1_000030900.1:CDS:1;Parent=TcDm25H1_000030900.1
TcDm25_Chr01_H1	.	polypeptide	576328	576567	.	+	.	ID=TcDm25H1_000030900.1:pep;Derives_from=TcDm25H1_000030900.1;orthologous_to=TcDm25H1_000011500.1,TcDm25H1_000023400.1,TcDm25H1_000023500.1,TcDm25H1_000023500.2,TcDm25H1_000031000.1,TcDm25H1_000031300.1,TcDm25H1_000064400.1,TcDm25H1_000064500.1,TcDm25H1_000070600.1,TcDm25H1_000070700.1,TcDm25H1_000080000.1,TcDm25H1_000080100.1,TcDm25H1_000083900.1,TcDm25H1_000084600.1,TcDm25H1_000084700.1,TcDm25H1_000091600.1,TcDm25H1_000121400.1,TcDm25H1_000121500.1,TcDm25H1_000125600.1,TcDm25H1_000125700.1,TcDm25H1_000125700.2,TcDm25H1_000125700.4,TcDm25H1_000125700.5,TcDm25H1_000135300.1,TcDm25H1_000135300.2,TcDm25H1_000141500.1,TcDm25H1_000141600.1,TcDm25H1_000183100.1,TcDm25H1_000183100.2,TcDm25H1_000183200.1,TcDm25H1_000215000.1,TcDm25H1_000216100.1,TcDm25H1_000216200.1,TcDm25H1_000216200.2,TcDm25H1_000216200.3,TcDm25H1_000220500.1,TcDm25H1_000220600.1,TcDm25H1_000220600.2,TcDm25H1_000247400.1,TcDm25H1_000247500.1,TcDm25H1_000298300.1,TcDm25H1_000298300.2,TcDm25H1_000310000.1,TcDm25H1_000312300.1,TcDm25H1_000314300.1,TcDm25H1_000321200.1,TcDm25H1_000326300.1,TcDm25H1_000326300.2,TcDm25H1_000333900.1,TcDm25H1_000340100.1,TcDm25H1_000371600.1,TcDm25H1_000371600.2,TcDm25H1_000372000.1,TcDm25H1_000372000.2,TcDm25H1_000372000.3,TcDm25H1_000372100.1,TcDm25H1_000373300.1,TcDm25H1_000373700.1,TcDm25H1_000373800.1,TcDm25H1_000373800.2,TcDm25H1_000373800.3,TcDm25H1_000373800.4,TcDm25H1_000392700.1,TcDm25H1_000392800.1,TcDm25H1_000469000.3,TcDm25H1_000493800.1,TcDm25H1_000493900.1,TcDm25H1_000494600.1,TcDm25H1_000494700.1,TcDm25H1_000507600.1,TcDm25H1_000508100.1,TcDm25H1_000526100.1,TcDm25H1_000527600.1,TcDm25H1_000527700.1,TcDm25H1_000528300.1,TcDm25H1_000528400.1,TcDm25H1_000528900.1,TcDm25H1_000528900.2,TcDm25H1_000529600.1,TcDm25H1_000529600.2,TcDm25H1_000532100.1,TcDm25H1_000532600.1,TcDm25H1_000532600.2,TcDm25H1_000533300.1,TcDm25H1_000533300.2,TcDm25H1_000534000.1,TcDm25H1_000534000.2,TcDm25H1_000534000.3,TcDm25H1_000534600.1,TcDm25H1_000534700.1,TcDm25H1_000534700.2,TcDm25H1_000541900.1,TcDm25H1_000542000.1,TcDm25H1_000557200.1,TcDm25H1_000589700.1,TcDm25H1_000592200.1,TcDm25H1_000601400.1,TcDm25H1_000601500.1,TcDm25H1_000611800.1,TcDm25H1_000611800.2,TcDm25H1_000611900.1,TcDm25H1_000611900.2,TcDm25H1_000624500.1,TcDm25H1_000634700.1,TcDm25H1_000667800.1,TcDm25H1_000667900.1,TcDm25H1_000667900.2,TcDm25H1_000678000.1,TcDm25H1_000688000.1,TcDm25H1_000705700.1,TcDm25H1_000705700.2,TcDm25H1_000705800.1,TcDm25H1_000705800.2,TcDm25H1_000726100.1,TcDm25H1_000726200.1,TcDm25H1_000726900.1,TcDm25H1_000727000.1,TcDm25H1_000733100.1,TcDm25H1_000733100.2,TcDm25H1_000739600.1,TcDm25H1_000739600.2,TcDm25H1_000741400.1,TcDm25H1_000747000.1,TcDm25H1_000762900.1,TcDm25H1_000770500.1,TcDm25H1_000780300.1,TcDm25H1_000790600.1,TcDm25H1_000802200.1,TcDm25H1_000802300.1,TcDm25H1_000809600.1,TcDm25H1_000809600.2,TcDm25H1_000813400.1,TcDm25H1_000813500.1,TcDm25H1_000816800.1,TcDm25H1_000816800.2,TcDm25H1_000816800.3,TcDm25H1_000822900.2,TcDm25H1_000826800.1,TcDm25H1_000827500.1,TcDm25H1_000828300.1,TcDm25H1_000828400.1,TcDm25H1_000828900.3,TcDm25H1_000828900.4,TcDm25H1_000829000.1,TcDm25H1_000829100.1,TcDm25H1_000829100.2,TcDm25H1_000830000.1,TcDm25H1_000830600.1,TcDm25H1_000839000.1,TcDm25H1_000839000.2,TcDm25H1_000839800.1,TcDm25H1_000839800.2,TcDm25H1_000840600.1,TcDm25H1_000840600.2,TcDm25H1_000860300.1,TcDm25H1_000876500.1,TcDm25H1_000876600.1,TcDm25H1_000882400.1,TcDm25H1_000882700.1,TcDm25H1_000882700.2,TcDm25H1_000882700.3,TcDm25H1_000883000.1,TcDm25H1_000883100.1,TcDm25H1_000885300.1,TcDm25H1_000911600.1,TcDm25H1_000911700.1,TcDm25H1_000911700.2,TcDm25H1_000926200.1,TcDm25H1_000926300.1,TcDm25H1_000954800.1,TcDm25H1_000954900.1,TcDm25H1_000955000.1,TcDm25H1_000960000.1,TcDm25H1_000960100.1,TcDm25H1_000962300.1,TcDm25H1_000962400.1,TcDm25H1_000970400.1,TcDm25H1_000985600.1,TcDm25H1_000988600.1,TcDm25H1_000988700.1,TcDm25H1_000988700.2,TcDm25H1_000988700.3,TcDm25H1_000988700.4,TcDm25H1_000988700.5,TcDm25H1_000994400.1,TcDm25H1_000994500.1,TcDm25H1_000994600.1,TcDm25H1_000997100.1,TcDm25H1_000997200.1,TcDm25H1_000997200.2,TcDm25H1_000999500.1,TcDm25H1_001000700.1,TcDm25H1_001000700.2,TcDm25H1_001003500.1,TcDm25H1_001004100.1,TcDm25H1_001004200.1,TcDm25H1_001007300.1,TcDm25H1_001010100.1,TcDm25H1_001011400.1,TcDm25H1_001019300.1,TcDm25H1_001023900.1,TcDm25H1_001031100.1,TcDm25H1_001031200.1,TcDm25H1_001032800.1,TcDm25H1_001033400.1,TcDm25H1_001037100.1,TcDm25H1_001054700.1,TcDm25H1_001095900.1,TcDm25H1_001123300.1,TcDm25H1_001126300.1,TcDm25H1_001128400.1,TcDm25H1_001128500.1,TcDm25H1_001129700.1,TcDm25H1_001137300.1,TcDm25H1_001145100.1,TcDm25H1_001145100.2,TcDm25H1_001145100.3,TcDm25H1_001145200.1,TcDm25H1_001146100.1,TcDm25H1_001146200.1,TcDm25H1_001146200.2,TcDm25H1_001146300.1,TcDm25H1_001157800.1,TcDm25H1_001157900.1,TcDm25H1_001158000.1,TcDm25H1_001159100.1,TcDm25H1_001159200.1,TcDm25H1_001159300.1,TcDm25H1_001176000.1,TcDm25H1_001176000.2,TcDm25H1_001176100.1,TcDm25H1_001176400.1,TcDm25H1_001176500.1,TcDm25H1_001177000.1,TcDm25H1_001177100.1,TcDm25H1_001200400.1,TcDm25H1_001200400.2,TcDm25H1_001204600.1,TcDm25H1_001205000.1,TcDm25H1_001207500.1,TcDm25H1_001208300.1,TcDm25H1_001208500.1,TcDm25H1_001227200.1,TcDm25H1_001238700.1,TcDm25H1_001240100.1,TcDm25H1_001240200.1,TcDm25H1_001253400.1,TcDm25H1_001286800.1,TcDm25H1_001327200.1,TcDm25H1_001329100.1,TcDm25H1_001329200.1,TcDm25H1_001347300.1,TcDm25H1_001347300.2,TcDm25H1_001347800.1,TcDm25H1_001347800.2,TcDm25H1_001348300.1,TcDm25H1_001348300.2,TcDm25H1_001348800.1,TcDm25H1_001348800.2,TcDm25H1_001348900.1,TcDm25H1_001348900.2,TcDm25H1_001362700.1,TcDm25H1_001362800.2,TcDm25H1_001363400.1,TcDm25H1_001363500.1,TcDm25H1_001363700.1,TcDm25H1_001380700.1,TcDm25H1_001424000.1,TcDm25H1_001424100.1,TcDm25H1_001434600.1,TcDm25H1_001457100.1,TcDm25H1_001468200.1,TcDm25H1_001472800.1,TcDm25H1_001482700.1,TcDm25H1_001482800.1,TcDm25H1_001486500.1,TcDm25H1_001493700.1,TcDm25H1_001493700.2,TcDm25H1_001493700.3,TcDm25H1_001494900.1,TcDm25H1_001494900.2,TcDm25H1_001494900.3,TcDm25H1_001495000.1,TcDm25H1_001499100.1,TcDm25H1_001511600.1,TcDm25H1_001511700.1,TcDm25H1_001514400.1,TcDm25H1_001514400.2,TcDm25H1_001522400.1,TcDm25H1_001535800.1,TcDm25H1_001548500.1,TcDm25H1_001548600.1,TcDm25H1_001548700.1,TcDm25H1_001551000.1,TcDm25H1_001552100.1,TcDm25H1_001585700.1,TcDm25H1_001585800.1,TcDm25H1_001587600.1,TcDm25H1_001591000.1,TcDm25H1_001591100.1,TcDm25H1_001591200.1,TcDm25H1_001603200.1,TcDm25H1_001605400.1,TcDm25H1_001605500.1,TcDm25H1_001608900.1,TcDm25H1_001614100.1,TcDm25H1_001621100.1,TcDm25H1_001621100.2,TcDm25H1_001635800.1,TcDm25H1_001635900.1,TcDm25H1_001638600.1,TcDm25H1_001638700.1,TcDm25H1_001638800.1,TcDm25H1_001640800.1,TcDm25H1_001640900.1,TcDm25H1_001641000.1,TcDm25H1_001664500.1,TcDm25H1_001718000.1;ortholog_cluster=OG0000001;product=term%3Dhypothetical protein%2C conserved
TcDm25_Chr01_H1	AUGUSTUS	gene	577123	578662	0.55	+	.	ID=TcDm25H1_000031000
TcDm25_Chr01_H1	AUGUSTUS	mRNA	577123	578662	0.55	+	.	ID=TcDm25H1_000031000.1;Parent=TcDm25H1_000031000
TcDm25_Chr01_H1	AUGUSTUS	CDS	577123	577480	0.7	+	0	ID=TcDm25H1_000031000.1:CDS:1;Parent=TcDm25H1_000031000.1
TcDm25_Chr01_H1	AUGUSTUS	CDS	578418	578662	0.65	+	2	ID=TcDm25H1_000031000.1:CDS:2;Parent=TcDm25H1_000031000.1
TcDm25_Chr01_H1	.	polypeptide	577123	578662	.	+	.	ID=TcDm25H1_000031000.1:pep;Derives_from=TcDm25H1_000031000.1;orthologous_to=TcDm25H1_000011500.1,TcDm25H1_000023400.1,TcDm25H1_000023500.1,TcDm25H1_000023500.2,TcDm25H1_000030900.1,TcDm25H1_000031300.1,TcDm25H1_000064400.1,TcDm25H1_000064500.1,TcDm25H1_000070600.1,TcDm25H1_000070700.1,TcDm25H1_000080000.1,TcDm25H1_000080100.1,TcDm25H1_000083900.1,TcDm25H1_000084600.1,TcDm25H1_000084700.1,TcDm25H1_000091600.1,TcDm25H1_000121400.1,TcDm25H1_000121500.1,TcDm25H1_000125600.1,TcDm25H1_000125700.1,TcDm25H1_000125700.2,TcDm25H1_000125700.4,TcDm25H1_000125700.5,TcDm25H1_000135300.1,TcDm25H1_000135300.2,TcDm25H1_000141500.1,TcDm25H1_000141600.1,TcDm25H1_000183100.1,TcDm25H1_000183100.2,TcDm25H1_000183200.1,TcDm25H1_000215000.1,TcDm25H1_000216100.1,TcDm25H1_000216200.1,TcDm25H1_000216200.2,TcDm25H1_000216200.3,TcDm25H1_000220500.1,TcDm25H1_000220600.1,TcDm25H1_000220600.2,TcDm25H1_000247400.1,TcDm25H1_000247500.1,TcDm25H1_000298300.1,TcDm25H1_000298300.2,TcDm25H1_000310000.1,TcDm25H1_000312300.1,TcDm25H1_000314300.1,TcDm25H1_000321200.1,TcDm25H1_000326300.1,TcDm25H1_000326300.2,TcDm25H1_000333900.1,TcDm25H1_000340100.1,TcDm25H1_000371600.1,TcDm25H1_000371600.2,TcDm25H1_000372000.1,TcDm25H1_000372000.2,TcDm25H1_000372000.3,TcDm25H1_000372100.1,TcDm25H1_000373300.1,TcDm25H1_000373700.1,TcDm25H1_000373800.1,TcDm25H1_000373800.2,TcDm25H1_000373800.3,TcDm25H1_000373800.4,TcDm25H1_000392700.1,TcDm25H1_000392800.1,TcDm25H1_000469000.3,TcDm25H1_000493800.1,TcDm25H1_000493900.1,TcDm25H1_000494600.1,TcDm25H1_000494700.1,TcDm25H1_000507600.1,TcDm25H1_000508100.1,TcDm25H1_000526100.1,TcDm25H1_000527600.1,TcDm25H1_000527700.1,TcDm25H1_000528300.1,TcDm25H1_000528400.1,TcDm25H1_000528900.1,TcDm25H1_000528900.2,TcDm25H1_000529600.1,TcDm25H1_000529600.2,TcDm25H1_000532100.1,TcDm25H1_000532600.1,TcDm25H1_000532600.2,TcDm25H1_000533300.1,TcDm25H1_000533300.2,TcDm25H1_000534000.1,TcDm25H1_000534000.2,TcDm25H1_000534000.3,TcDm25H1_000534600.1,TcDm25H1_000534700.1,TcDm25H1_000534700.2,TcDm25H1_000541900.1,TcDm25H1_000542000.1,TcDm25H1_000557200.1,TcDm25H1_000589700.1,TcDm25H1_000592200.1,TcDm25H1_000601400.1,TcDm25H1_000601500.1,TcDm25H1_000611800.1,TcDm25H1_000611800.2,TcDm25H1_000611900.1,TcDm25H1_000611900.2,TcDm25H1_000624500.1,TcDm25H1_000634700.1,TcDm25H1_000667800.1,TcDm25H1_000667900.1,TcDm25H1_000667900.2,TcDm25H1_000678000.1,TcDm25H1_000688000.1,TcDm25H1_000705700.1,TcDm25H1_000705700.2,TcDm25H1_000705800.1,TcDm25H1_000705800.2,TcDm25H1_000726100.1,TcDm25H1_000726200.1,TcDm25H1_000726900.1,TcDm25H1_000727000.1,TcDm25H1_000733100.1,TcDm25H1_000733100.2,TcDm25H1_000739600.1,TcDm25H1_000739600.2,TcDm25H1_000741400.1,TcDm25H1_000747000.1,TcDm25H1_000762900.1,TcDm25H1_000770500.1,TcDm25H1_000780300.1,TcDm25H1_000790600.1,TcDm25H1_000802200.1,TcDm25H1_000802300.1,TcDm25H1_000809600.1,TcDm25H1_000809600.2,TcDm25H1_000813400.1,TcDm25H1_000813500.1,TcDm25H1_000816800.1,TcDm25H1_000816800.2,TcDm25H1_000816800.3,TcDm25H1_000822900.2,TcDm25H1_000826800.1,TcDm25H1_000827500.1,TcDm25H1_000828300.1,TcDm25H1_000828400.1,TcDm25H1_000828900.3,TcDm25H1_000828900.4,TcDm25H1_000829000.1,TcDm25H1_000829100.1,TcDm25H1_000829100.2,TcDm25H1_000830000.1,TcDm25H1_000830600.1,TcDm25H1_000839000.1,TcDm25H1_000839000.2,TcDm25H1_000839800.1,TcDm25H1_000839800.2,TcDm25H1_000840600.1,TcDm25H1_000840600.2,TcDm25H1_000860300.1,TcDm25H1_000876500.1,TcDm25H1_000876600.1,TcDm25H1_000882400.1,TcDm25H1_000882700.1,TcDm25H1_000882700.2,TcDm25H1_000882700.3,TcDm25H1_000883000.1,TcDm25H1_000883100.1,TcDm25H1_000885300.1,TcDm25H1_000911600.1,TcDm25H1_000911700.1,TcDm25H1_000911700.2,TcDm25H1_000926200.1,TcDm25H1_000926300.1,TcDm25H1_000954800.1,TcDm25H1_000954900.1,TcDm25H1_000955000.1,TcDm25H1_000960000.1,TcDm25H1_000960100.1,TcDm25H1_000962300.1,TcDm25H1_000962400.1,TcDm25H1_000970400.1,TcDm25H1_000985600.1,TcDm25H1_000988600.1,TcDm25H1_000988700.1,TcDm25H1_000988700.2,TcDm25H1_000988700.3,TcDm25H1_000988700.4,TcDm25H1_000988700.5,TcDm25H1_000994400.1,TcDm25H1_000994500.1,TcDm25H1_000994600.1,TcDm25H1_000997100.1,TcDm25H1_000997200.1,TcDm25H1_000997200.2,TcDm25H1_000999500.1,TcDm25H1_001000700.1,TcDm25H1_001000700.2,TcDm25H1_001003500.1,TcDm25H1_001004100.1,TcDm25H1_001004200.1,TcDm25H1_001007300.1,TcDm25H1_001010100.1,TcDm25H1_001011400.1,TcDm25H1_001019300.1,TcDm25H1_001023900.1,TcDm25H1_001031100.1,TcDm25H1_001031200.1,TcDm25H1_001032800.1,TcDm25H1_001033400.1,TcDm25H1_001037100.1,TcDm25H1_001054700.1,TcDm25H1_001095900.1,TcDm25H1_001123300.1,TcDm25H1_001126300.1,TcDm25H1_001128400.1,TcDm25H1_001128500.1,TcDm25H1_001129700.1,TcDm25H1_001137300.1,TcDm25H1_001145100.1,TcDm25H1_001145100.2,TcDm25H1_001145100.3,TcDm25H1_001145200.1,TcDm25H1_001146100.1,TcDm25H1_001146200.1,TcDm25H1_001146200.2,TcDm25H1_001146300.1,TcDm25H1_001157800.1,TcDm25H1_001157900.1,TcDm25H1_001158000.1,TcDm25H1_001159100.1,TcDm25H1_001159200.1,TcDm25H1_001159300.1,TcDm25H1_001176000.1,TcDm25H1_001176000.2,TcDm25H1_001176100.1,TcDm25H1_001176400.1,TcDm25H1_001176500.1,TcDm25H1_001177000.1,TcDm25H1_001177100.1,TcDm25H1_001200400.1,TcDm25H1_001200400.2,TcDm25H1_001204600.1,TcDm25H1_001205000.1,TcDm25H1_001207500.1,TcDm25H1_001208300.1,TcDm25H1_001208500.1,TcDm25H1_001227200.1,TcDm25H1_001238700.1,TcDm25H1_001240100.1,TcDm25H1_001240200.1,TcDm25H1_001253400.1,TcDm25H1_001286800.1,TcDm25H1_001327200.1,TcDm25H1_001329100.1,TcDm25H1_001329200.1,TcDm25H1_001347300.1,TcDm25H1_001347300.2,TcDm25H1_001347800.1,TcDm25H1_001347800.2,TcDm25H1_001348300.1,TcDm25H1_001348300.2,TcDm25H1_001348800.1,TcDm25H1_001348800.2,TcDm25H1_001348900.1,TcDm25H1_001348900.2,TcDm25H1_001362700.1,TcDm25H1_001362800.2,TcDm25H1_001363400.1,TcDm25H1_001363500.1,TcDm25H1_001363700.1,TcDm25H1_001380700.1,TcDm25H1_001424000.1,TcDm25H1_001424100.1,TcDm25H1_001434600.1,TcDm25H1_001457100.1,TcDm25H1_001468200.1,TcDm25H1_001472800.1,TcDm25H1_001482700.1,TcDm25H1_001482800.1,TcDm25H1_001486500.1,TcDm25H1_001493700.1,TcDm25H1_001493700.2,TcDm25H1_001493700.3,TcDm25H1_001494900.1,TcDm25H1_001494900.2,TcDm25H1_001494900.3,TcDm25H1_001495000.1,TcDm25H1_001499100.1,TcDm25H1_001511600.1,TcDm25H1_001511700.1,TcDm25H1_001514400.1,TcDm25H1_001514400.2,TcDm25H1_001522400.1,TcDm25H1_001535800.1,TcDm25H1_001548500.1,TcDm25H1_001548600.1,TcDm25H1_001548700.1,TcDm25H1_001551000.1,TcDm25H1_001552100.1,TcDm25H1_001585700.1,TcDm25H1_001585800.1,TcDm25H1_001587600.1,TcDm25H1_001591000.1,TcDm25H1_001591100.1,TcDm25H1_001591200.1,TcDm25H1_001603200.1,TcDm25H1_001605400.1,TcDm25H1_001605500.1,TcDm25H1_001608900.1,TcDm25H1_001614100.1,TcDm25H1_001621100.1,TcDm25H1_001621100.2,TcDm25H1_001635800.1,TcDm25H1_001635900.1,TcDm25H1_001638600.1,TcDm25H1_001638700.1,TcDm25H1_001638800.1,TcDm25H1_001640800.1,TcDm25H1_001640900.1,TcDm25H1_001641000.1,TcDm25H1_001664500.1,TcDm25H1_001718000.1;ortholog_cluster=OG0000001;product=term%3Dhypothetical protein%2C conserved
TcDm25_Chr01_H1	.	pseudogene	581423	581875	589	+	.	ID=TcDm25H1_000031100:pseudogene;has_internal_stop=true;has_frameshift=false;has_stop=true;Target=TcCLB.507429.60:mRNA 3 153;original_prot_length=153
TcDm25_Chr01_H1	.	pseudogenic_transcript	581423	581875	.	+	.	ID=TcDm25H1_000031100.1;Parent=TcDm25H1_000031100:pseudogene
TcDm25_Chr01_H1	.	pseudogenic_exon	581423	581875	.	+	.	ID=TcDm25H1_000031100.1:pseudogenic_exon:1;Parent=TcDm25H1_000031100.1
TcDm25_Chr01_H1	.	polypeptide	581423	581875	.	+	.	ID=TcDm25H1_000031100.1:pep;Derives_from=TcDm25H1_000031100.1;orthologous_to=TcDm25H1_000010600.1,TcDm25H1_000125200.1,TcDm25H1_000214700.1,TcDm25H1_000337000.1,TcDm25H1_000420200.1,TcDm25H1_000593100.1,TcDm25H1_000627200.1,TcDm25H1_000637200.1,TcDm25H1_000641700.1,TcDm25H1_000716600.1,TcDm25H1_000735900.1,TcDm25H1_000744100.1,TcDm25H1_000824800.1,TcDm25H1_001096500.1,TcDm25H1_001222000.1,TcDm25H1_001223900.1,TcDm25H1_001240400.1,TcDm25H1_001294700.1,TcDm25H1_001426900.1,TcDm25H1_001474100.1,TcDm25H1_001485300.1,TcDm25H1_001492400.1,TcDm25H1_001528200.1,TcDm25H1_001700900.1,TcDm25H1_001708500.1,TcDm25H1_001710600.1,TcDm25H1_001718400.1;ortholog_cluster=OG0000066;product=term%3Dhypothetical protein%2C conserved
TcDm25_Chr01_H1	AUGUSTUS	gene	581905	583678	1.11	-	.	ID=TcDm25H1_000031200
TcDm25_Chr01_H1	AUGUSTUS	mRNA	581905	583678	0.4	-	.	ID=TcDm25H1_000031200.1;Parent=TcDm25H1_000031200
TcDm25_Chr01_H1	AUGUSTUS	CDS	581905	582181	0.64	-	1	ID=TcDm25H1_000031200.1:CDS:1;Parent=TcDm25H1_000031200.1
TcDm25_Chr01_H1	AUGUSTUS	CDS	582483	583678	0.4	-	0	ID=TcDm25H1_000031200.1:CDS:2;Parent=TcDm25H1_000031200.1
TcDm25_Chr01_H1	AUGUSTUS	mRNA	582567	583678	0.71	-	.	ID=TcDm25H1_000031200.2;Parent=TcDm25H1_000031200
TcDm25_Chr01_H1	AUGUSTUS	CDS	582567	582586	0.71	-	2	ID=TcDm25H1_000031200.2:CDS:1;Parent=TcDm25H1_000031200.2
TcDm25_Chr01_H1	AUGUSTUS	CDS	582661	583678	0.78	-	0	ID=TcDm25H1_000031200.2:CDS:2;Parent=TcDm25H1_000031200.2
TcDm25_Chr01_H1	.	polypeptide	581905	583678	.	-	.	ID=TcDm25H1_000031200.1:pep;Derives_from=TcDm25H1_000031200.1;orthologous_to=TcDm25H1_000010500.1,TcDm25H1_000010500.2,TcDm25H1_000010500.3,TcDm25H1_000010500.4,TcDm25H1_000031200.2,TcDm25H1_000116100.1,TcDm25H1_000116100.2,TcDm25H1_000116100.3,TcDm25H1_000116100.4,TcDm25H1_000116200.1,TcDm25H1_000116300.1,TcDm25H1_000193800.1,TcDm25H1_000214600.1,TcDm25H1_000214600.2,TcDm25H1_000245300.1,TcDm25H1_000245700.1,TcDm25H1_000245700.2,TcDm25H1_000245700.3,TcDm25H1_000245700.4,TcDm25H1_000245700.5,TcDm25H1_000324900.1,TcDm25H1_000325000.1,TcDm25H1_000336700.1,TcDm25H1_000336800.1,TcDm25H1_000336800.2,TcDm25H1_000336800.3,TcDm25H1_000363700.1,TcDm25H1_000363800.1,TcDm25H1_000363900.1,TcDm25H1_000364200.1,TcDm25H1_000364300.1,TcDm25H1_000364400.1,TcDm25H1_000364400.2,TcDm25H1_000364700.1,TcDm25H1_000364800.1,TcDm25H1_000364800.2,TcDm25H1_000364800.3,TcDm25H1_000364800.4,TcDm25H1_000365100.1,TcDm25H1_000365200.1,TcDm25H1_000365200.2,TcDm25H1_000381200.1,TcDm25H1_000395900.1,TcDm25H1_000407900.1,TcDm25H1_000407900.2,TcDm25H1_000407900.3,TcDm25H1_000415800.1,TcDm25H1_000415800.2,TcDm25H1_000415800.3,TcDm25H1_000420100.1,TcDm25H1_000420300.1,TcDm25H1_000420400.1,TcDm25H1_000420500.1,TcDm25H1_000420600.1,TcDm25H1_000420700.1,TcDm25H1_000420800.1,TcDm25H1_000420900.1,TcDm25H1_000421000.1,TcDm25H1_000421200.1,TcDm25H1_000421300.1,TcDm25H1_000421700.1,TcDm25H1_000421800.1,TcDm25H1_000421800.2,TcDm25H1_000422100.1,TcDm25H1_000422300.1,TcDm25H1_000422300.2,TcDm25H1_000422900.1,TcDm25H1_000423000.1,TcDm25H1_000423000.2,TcDm25H1_000423300.1,TcDm25H1_000423600.1,TcDm25H1_000423700.1,TcDm25H1_000423800.1,TcDm25H1_000423900.1,TcDm25H1_000424000.1,TcDm25H1_000424100.1,TcDm25H1_000424200.1,TcDm25H1_000424300.1,TcDm25H1_000424400.1,TcDm25H1_000445800.2,TcDm25H1_000445800.3,TcDm25H1_000445900.1,TcDm25H1_000446000.1,TcDm25H1_000448300.1,TcDm25H1_000448300.2,TcDm25H1_000448300.3,TcDm25H1_000448400.1,TcDm25H1_000448400.2,TcDm25H1_000448400.3,TcDm25H1_000448400.4,TcDm25H1_000448400.5,TcDm25H1_000448400.6,TcDm25H1_000448400.7,TcDm25H1_000448500.1,TcDm25H1_000490000.1,TcDm25H1_000492400.1,TcDm25H1_000492400.2,TcDm25H1_000492400.3,TcDm25H1_000494000.1,TcDm25H1_000512900.1,TcDm25H1_000557100.1,TcDm25H1_000557100.2,TcDm25H1_000627100.1,TcDm25H1_000627100.2,TcDm25H1_000627100.3,TcDm25H1_000637100.1,TcDm25H1_000639300.1,TcDm25H1_000639300.2,TcDm25H1_000640900.1,TcDm25H1_000641000.1,TcDm25H1_000641100.1,TcDm25H1_000668200.1,TcDm25H1_000668200.2,TcDm25H1_000668200.3,TcDm25H1_000677500.1,TcDm25H1_000704800.1,TcDm25H1_000705200.1,TcDm25H1_000705200.2,TcDm25H1_000726800.1,TcDm25H1_000733200.1,TcDm25H1_000733200.2,TcDm25H1_000733300.1,TcDm25H1_000733300.2,TcDm25H1_000733300.3,TcDm25H1_000738100.1,TcDm25H1_000738200.1,TcDm25H1_000738200.2,TcDm25H1_000738200.3,TcDm25H1_000740300.1,TcDm25H1_000740400.1,TcDm25H1_000740400.2,TcDm25H1_000742900.1,TcDm25H1_000743000.1,TcDm25H1_000743100.1,TcDm25H1_000743100.2,TcDm25H1_000770100.1,TcDm25H1_000770200.1,TcDm25H1_000869900.1,TcDm25H1_000869900.2,TcDm25H1_000870000.1,TcDm25H1_000870000.2,TcDm25H1_000882500.1,TcDm25H1_000882500.2,TcDm25H1_000882500.3,TcDm25H1_000882800.1,TcDm25H1_000882800.2,TcDm25H1_000882800.3,TcDm25H1_000882800.4,TcDm25H1_000882800.5,TcDm25H1_000954200.1,TcDm25H1_000954200.2,TcDm25H1_000973300.1,TcDm25H1_000973300.2,TcDm25H1_000974000.1,TcDm25H1_000974000.2,TcDm25H1_000974000.3,TcDm25H1_000974000.4,TcDm25H1_000995900.1,TcDm25H1_000996000.1,TcDm25H1_000996100.1,TcDm25H1_001000500.1,TcDm25H1_001000500.2,TcDm25H1_001054900.1,TcDm25H1_001065300.1,TcDm25H1_001065400.1,TcDm25H1_001088200.1,TcDm25H1_001088300.1,TcDm25H1_001088300.2,TcDm25H1_001177400.1,TcDm25H1_001224000.1,TcDm25H1_001224000.2,TcDm25H1_001224100.1,TcDm25H1_001224800.1,TcDm25H1_001224900.1,TcDm25H1_001225300.1,TcDm25H1_001225400.1,TcDm25H1_001225500.1,TcDm25H1_001225600.1,TcDm25H1_001225700.1,TcDm25H1_001225700.2,TcDm25H1_001240500.1,TcDm25H1_001267300.1,TcDm25H1_001267400.1,TcDm25H1_001267400.2,TcDm25H1_001268600.1,TcDm25H1_001268700.1,TcDm25H1_001269500.1,TcDm25H1_001269600.1,TcDm25H1_001269800.1,TcDm25H1_001270400.1,TcDm25H1_001270500.1,TcDm25H1_001270600.1,TcDm25H1_001270600.2,TcDm25H1_001270700.1,TcDm25H1_001270900.1,TcDm25H1_001276400.1,TcDm25H1_001276500.1,TcDm25H1_001276600.1,TcDm25H1_001277600.1,TcDm25H1_001321700.1,TcDm25H1_001321700.2,TcDm25H1_001321700.3,TcDm25H1_001321700.4,TcDm25H1_001327100.1,TcDm25H1_001327100.2,TcDm25H1_001356200.1,TcDm25H1_001356200.2,TcDm25H1_001357900.1,TcDm25H1_001358000.1,TcDm25H1_001379200.1,TcDm25H1_001379300.1,TcDm25H1_001379300.2,TcDm25H1_001380400.1,TcDm25H1_001380400.2,TcDm25H1_001401900.1,TcDm25H1_001401900.2,TcDm25H1_001401900.3,TcDm25H1_001401900.4,TcDm25H1_001401900.5,TcDm25H1_001401900.6,TcDm25H1_001402400.1,TcDm25H1_001403000.1,TcDm25H1_001403000.2,TcDm25H1_001403100.1,TcDm25H1_001403200.1,TcDm25H1_001427000.1,TcDm25H1_001427000.2,TcDm25H1_001442500.1,TcDm25H1_001442500.2,TcDm25H1_001450000.1,TcDm25H1_001450000.2,TcDm25H1_001450100.1,TcDm25H1_001450100.2,TcDm25H1_001462100.1,TcDm25H1_001462100.2,TcDm25H1_001471300.1,TcDm25H1_001471400.1,TcDm25H1_001474800.1,TcDm25H1_001474900.1,TcDm25H1_001475000.1,TcDm25H1_001475000.2,TcDm25H1_001475000.3,TcDm25H1_001475000.4,TcDm25H1_001489400.1,TcDm25H1_001489500.1,TcDm25H1_001489500.2,TcDm25H1_001489500.3,TcDm25H1_001497400.1,TcDm25H1_001518600.1,TcDm25H1_001518700.1,TcDm25H1_001518800.1,TcDm25H1_001518800.2,TcDm25H1_001523200.1,TcDm25H1_001523200.2,TcDm25H1_001523200.3,TcDm25H1_001524700.1,TcDm25H1_001524700.2,TcDm25H1_001524800.1,TcDm25H1_001528300.1,TcDm25H1_001546000.1,TcDm25H1_001546000.2,TcDm25H1_001546000.3,TcDm25H1_001546000.4,TcDm25H1_001557900.1,TcDm25H1_001557900.2,TcDm25H1_001587000.1,TcDm25H1_001587000.2,TcDm25H1_001587100.1,TcDm25H1_001587100.2,TcDm25H1_001587900.1,TcDm25H1_001587900.2,TcDm25H1_001588000.1,TcDm25H1_001588000.2,TcDm25H1_001589900.1,TcDm25H1_001635700.1,TcDm25H1_001635700.2,TcDm25H1_001667000.1,TcDm25H1_001667000.2,TcDm25H1_001667100.1,TcDm25H1_001667200.1,TcDm25H1_001668700.1,TcDm25H1_001668700.2,TcDm25H1_001668700.3,TcDm25H1_001668800.1,TcDm25H1_001668800.2,TcDm25H1_001668800.3,TcDm25H1_001668800.4,TcDm25H1_001669200.1,TcDm25H1_001669300.1,TcDm25H1_001669300.2,TcDm25H1_001669400.1,TcDm25H1_001671800.1,TcDm25H1_001671800.2,TcDm25H1_001671900.1,TcDm25H1_001672000.1,TcDm25H1_001672000.2,TcDm25H1_001673000.1,TcDm25H1_001673000.2,TcDm25H1_001673100.1,TcDm25H1_001678400.1,TcDm25H1_001678400.2,TcDm25H1_001678400.3,TcDm25H1_001678400.4,TcDm25H1_001684100.1,TcDm25H1_001684100.2,TcDm25H1_001684100.3,TcDm25H1_001684100.4,TcDm25H1_001685700.1,TcDm25H1_001685700.2,TcDm25H1_001685700.3,TcDm25H1_001687000.1,TcDm25H1_001687000.2,TcDm25H1_001691000.1,TcDm25H1_001691000.2,TcDm25H1_001695700.1,TcDm25H1_001695700.2,TcDm25H1_001695800.1,TcDm25H1_001698400.1,TcDm25H1_001698500.1,TcDm25H1_001698500.2,TcDm25H1_001701000.1,TcDm25H1_001706800.1,TcDm25H1_001706800.2,TcDm25H1_001706900.1,TcDm25H1_001706900.2,TcDm25H1_001707600.1,TcDm25H1_001707600.2,TcDm25H1_001707700.1,TcDm25H1_001708600.1,TcDm25H1_001708600.2,TcDm25H1_001710500.1,TcDm25H1_001710500.2,TcDm25H1_001710700.1,TcDm25H1_001711100.1,TcDm25H1_001711100.2,TcDm25H1_001711200.1,TcDm25H1_001711300.1,TcDm25H1_001718500.1,TcDm25H1_001721300.1,TcDm25H1_001721300.2,TcCLB.509707.25_mRNA;ortholog_cluster=OG0000000;product=term%3DEndonuclease/Exonuclease/phosphatase family/Endonuclease-reverse transcriptase%2C putative%3Bevidence%3DIEA%3Bwith%3DPfam:PF03372|Pfam:PF14529
TcDm25_Chr01_H1	Pfam	protein_match	582884	583216	.	-	.	Parent=TcDm25H1_000031200.1:pep;Name=PF14529;signature_desc=Endonuclease-reverse transcriptase
TcDm25_Chr01_H1	Pfam	protein_match	582890	583474	.	-	.	Parent=TcDm25H1_000031200.1:pep;Name=PF03372;signature_desc=Endonuclease/Exonuclease/phosphatase family
TcDm25_Chr01_H1	.	polypeptide	582567	583678	.	-	.	ID=TcDm25H1_000031200.2:pep;Derives_from=TcDm25H1_000031200.2;orthologous_to=TcDm25H1_000010500.1,TcDm25H1_000010500.2,TcDm25H1_000010500.3,TcDm25H1_000010500.4,TcDm25H1_000031200.1,TcDm25H1_000116100.1,TcDm25H1_000116100.2,TcDm25H1_000116100.3,TcDm25H1_000116100.4,TcDm25H1_000116200.1,TcDm25H1_000116300.1,TcDm25H1_000193800.1,TcDm25H1_000214600.1,TcDm25H1_000214600.2,TcDm25H1_000245300.1,TcDm25H1_000245700.1,TcDm25H1_000245700.2,TcDm25H1_000245700.3,TcDm25H1_000245700.4,TcDm25H1_000245700.5,TcDm25H1_000324900.1,TcDm25H1_000325000.1,TcDm25H1_000336700.1,TcDm25H1_000336800.1,TcDm25H1_000336800.2,TcDm25H1_000336800.3,TcDm25H1_000363700.1,TcDm25H1_000363800.1,TcDm25H1_000363900.1,TcDm25H1_000364200.1,TcDm25H1_000364300.1,TcDm25H1_000364400.1,TcDm25H1_000364400.2,TcDm25H1_000364700.1,TcDm25H1_000364800.1,TcDm25H1_000364800.2,TcDm25H1_000364800.3,TcDm25H1_000364800.4,TcDm25H1_000365100.1,TcDm25H1_000365200.1,TcDm25H1_000365200.2,TcDm25H1_000381200.1,TcDm25H1_000395900.1,TcDm25H1_000407900.1,TcDm25H1_000407900.2,TcDm25H1_000407900.3,TcDm25H1_000415800.1,TcDm25H1_000415800.2,TcDm25H1_000415800.3,TcDm25H1_000420100.1,TcDm25H1_000420300.1,TcDm25H1_000420400.1,TcDm25H1_000420500.1,TcDm25H1_000420600.1,TcDm25H1_000420700.1,TcDm25H1_000420800.1,TcDm25H1_000420900.1,TcDm25H1_000421000.1,TcDm25H1_000421200.1,TcDm25H1_000421300.1,TcDm25H1_000421700.1,TcDm25H1_000421800.1,TcDm25H1_000421800.2,TcDm25H1_000422100.1,TcDm25H1_000422300.1,TcDm25H1_000422300.2,TcDm25H1_000422900.1,TcDm25H1_000423000.1,TcDm25H1_000423000.2,TcDm25H1_000423300.1,TcDm25H1_000423600.1,TcDm25H1_000423700.1,TcDm25H1_000423800.1,TcDm25H1_000423900.1,TcDm25H1_000424000.1,TcDm25H1_000424100.1,TcDm25H1_000424200.1,TcDm25H1_000424300.1,TcDm25H1_000424400.1,TcDm25H1_000445800.2,TcDm25H1_000445800.3,TcDm25H1_000445900.1,TcDm25H1_000446000.1,TcDm25H1_000448300.1,TcDm25H1_000448300.2,TcDm25H1_000448300.3,TcDm25H1_000448400.1,TcDm25H1_000448400.2,TcDm25H1_000448400.3,TcDm25H1_000448400.4,TcDm25H1_000448400.5,TcDm25H1_000448400.6,TcDm25H1_000448400.7,TcDm25H1_000448500.1,TcDm25H1_000490000.1,TcDm25H1_000492400.1,TcDm25H1_000492400.2,TcDm25H1_000492400.3,TcDm25H1_000494000.1,TcDm25H1_000512900.1,TcDm25H1_000557100.1,TcDm25H1_000557100.2,TcDm25H1_000627100.1,TcDm25H1_000627100.2,TcDm25H1_000627100.3,TcDm25H1_000637100.1,TcDm25H1_000639300.1,TcDm25H1_000639300.2,TcDm25H1_000640900.1,TcDm25H1_000641000.1,TcDm25H1_000641100.1,TcDm25H1_000668200.1,TcDm25H1_000668200.2,TcDm25H1_000668200.3,TcDm25H1_000677500.1,TcDm25H1_000704800.1,TcDm25H1_000705200.1,TcDm25H1_000705200.2,TcDm25H1_000726800.1,TcDm25H1_000733200.1,TcDm25H1_000733200.2,TcDm25H1_000733300.1,TcDm25H1_000733300.2,TcDm25H1_000733300.3,TcDm25H1_000738100.1,TcDm25H1_000738200.1,TcDm25H1_000738200.2,TcDm25H1_000738200.3,TcDm25H1_000740300.1,TcDm25H1_000740400.1,TcDm25H1_000740400.2,TcDm25H1_000742900.1,TcDm25H1_000743000.1,TcDm25H1_000743100.1,TcDm25H1_000743100.2,TcDm25H1_000770100.1,TcDm25H1_000770200.1,TcDm25H1_000869900.1,TcDm25H1_000869900.2,TcDm25H1_000870000.1,TcDm25H1_000870000.2,TcDm25H1_000882500.1,TcDm25H1_000882500.2,TcDm25H1_000882500.3,TcDm25H1_000882800.1,TcDm25H1_000882800.2,TcDm25H1_000882800.3,TcDm25H1_000882800.4,TcDm25H1_000882800.5,TcDm25H1_000954200.1,TcDm25H1_000954200.2,TcDm25H1_000973300.1,TcDm25H1_000973300.2,TcDm25H1_000974000.1,TcDm25H1_000974000.2,TcDm25H1_000974000.3,TcDm25H1_000974000.4,TcDm25H1_000995900.1,TcDm25H1_000996000.1,TcDm25H1_000996100.1,TcDm25H1_001000500.1,TcDm25H1_001000500.2,TcDm25H1_001054900.1,TcDm25H1_001065300.1,TcDm25H1_001065400.1,TcDm25H1_001088200.1,TcDm25H1_001088300.1,TcDm25H1_001088300.2,TcDm25H1_001177400.1,TcDm25H1_001224000.1,TcDm25H1_001224000.2,TcDm25H1_001224100.1,TcDm25H1_001224800.1,TcDm25H1_001224900.1,TcDm25H1_001225300.1,TcDm25H1_001225400.1,TcDm25H1_001225500.1,TcDm25H1_001225600.1,TcDm25H1_001225700.1,TcDm25H1_001225700.2,TcDm25H1_001240500.1,TcDm25H1_001267300.1,TcDm25H1_001267400.1,TcDm25H1_001267400.2,TcDm25H1_001268600.1,TcDm25H1_001268700.1,TcDm25H1_001269500.1,TcDm25H1_001269600.1,TcDm25H1_001269800.1,TcDm25H1_001270400.1,TcDm25H1_001270500.1,TcDm25H1_001270600.1,TcDm25H1_001270600.2,TcDm25H1_001270700.1,TcDm25H1_001270900.1,TcDm25H1_001276400.1,TcDm25H1_001276500.1,TcDm25H1_001276600.1,TcDm25H1_001277600.1,TcDm25H1_001321700.1,TcDm25H1_001321700.2,TcDm25H1_001321700.3,TcDm25H1_001321700.4,TcDm25H1_001327100.1,TcDm25H1_001327100.2,TcDm25H1_001356200.1,TcDm25H1_001356200.2,TcDm25H1_001357900.1,TcDm25H1_001358000.1,TcDm25H1_001379200.1,TcDm25H1_001379300.1,TcDm25H1_001379300.2,TcDm25H1_001380400.1,TcDm25H1_001380400.2,TcDm25H1_001401900.1,TcDm25H1_001401900.2,TcDm25H1_001401900.3,TcDm25H1_001401900.4,TcDm25H1_001401900.5,TcDm25H1_001401900.6,TcDm25H1_001402400.1,TcDm25H1_001403000.1,TcDm25H1_001403000.2,TcDm25H1_001403100.1,TcDm25H1_001403200.1,TcDm25H1_001427000.1,TcDm25H1_001427000.2,TcDm25H1_001442500.1,TcDm25H1_001442500.2,TcDm25H1_001450000.1,TcDm25H1_001450000.2,TcDm25H1_001450100.1,TcDm25H1_001450100.2,TcDm25H1_001462100.1,TcDm25H1_001462100.2,TcDm25H1_001471300.1,TcDm25H1_001471400.1,TcDm25H1_001474800.1,TcDm25H1_001474900.1,TcDm25H1_001475000.1,TcDm25H1_001475000.2,TcDm25H1_001475000.3,TcDm25H1_001475000.4,TcDm25H1_001489400.1,TcDm25H1_001489500.1,TcDm25H1_001489500.2,TcDm25H1_001489500.3,TcDm25H1_001497400.1,TcDm25H1_001518600.1,TcDm25H1_001518700.1,TcDm25H1_001518800.1,TcDm25H1_001518800.2,TcDm25H1_001523200.1,TcDm25H1_001523200.2,TcDm25H1_001523200.3,TcDm25H1_001524700.1,TcDm25H1_001524700.2,TcDm25H1_001524800.1,TcDm25H1_001528300.1,TcDm25H1_001546000.1,TcDm25H1_001546000.2,TcDm25H1_001546000.3,TcDm25H1_001546000.4,TcDm25H1_001557900.1,TcDm25H1_001557900.2,TcDm25H1_001587000.1,TcDm25H1_001587000.2,TcDm25H1_001587100.1,TcDm25H1_001587100.2,TcDm25H1_001587900.1,TcDm25H1_001587900.2,TcDm25H1_001588000.1,TcDm25H1_001588000.2,TcDm25H1_001589900.1,TcDm25H1_001635700.1,TcDm25H1_001635700.2,TcDm25H1_001667000.1,TcDm25H1_001667000.2,TcDm25H1_001667100.1,TcDm25H1_001667200.1,TcDm25H1_001668700.1,TcDm25H1_001668700.2,TcDm25H1_001668700.3,TcDm25H1_001668800.1,TcDm25H1_001668800.2,TcDm25H1_001668800.3,TcDm25H1_001668800.4,TcDm25H1_001669200.1,TcDm25H1_001669300.1,TcDm25H1_001669300.2,TcDm25H1_001669400.1,TcDm25H1_001671800.1,TcDm25H1_001671800.2,TcDm25H1_001671900.1,TcDm25H1_001672000.1,TcDm25H1_001672000.2,TcDm25H1_001673000.1,TcDm25H1_001673000.2,TcDm25H1_001673100.1,TcDm25H1_001678400.1,TcDm25H1_001678400.2,TcDm25H1_001678400.3,TcDm25H1_001678400.4,TcDm25H1_001684100.1,TcDm25H1_001684100.2,TcDm25H1_001684100.3,TcDm25H1_001684100.4,TcDm25H1_001685700.1,TcDm25H1_001685700.2,TcDm25H1_001685700.3,TcDm25H1_001687000.1,TcDm25H1_001687000.2,TcDm25H1_001691000.1,TcDm25H1_001691000.2,TcDm25H1_001695700.1,TcDm25H1_001695700.2,TcDm25H1_001695800.1,TcDm25H1_001698400.1,TcDm25H1_001698500.1,TcDm25H1_001698500.2,TcDm25H1_001701000.1,TcDm25H1_001706800.1,TcDm25H1_001706800.2,TcDm25H1_001706900.1,TcDm25H1_001706900.2,TcDm25H1_001707600.1,TcDm25H1_001707600.2,TcDm25H1_001707700.1,TcDm25H1_001708600.1,TcDm25H1_001708600.2,TcDm25H1_001710500.1,TcDm25H1_001710500.2,TcDm25H1_001710700.1,TcDm25H1_001711100.1,TcDm25H1_001711100.2,TcDm25H1_001711200.1,TcDm25H1_001711300.1,TcDm25H1_001718500.1,TcDm25H1_001721300.1,TcDm25H1_001721300.2,TcCLB.509707.25_mRNA;ortholog_cluster=OG0000000;product=term%3DEndonuclease/Exonuclease/phosphatase family/Endonuclease-reverse transcriptase%2C putative%3Bevidence%3DIEA%3Bwith%3DPfam:PF03372|Pfam:PF14529
TcDm25_Chr01_H1	Pfam	protein_match	582884	583216	.	-	.	Parent=TcDm25H1_000031200.2:pep;Name=PF14529;signature_desc=Endonuclease-reverse transcriptase
TcDm25_Chr01_H1	Pfam	protein_match	582890	583474	.	-	.	Parent=TcDm25H1_000031200.2:pep;Name=PF03372;signature_desc=Endonuclease/Exonuclease/phosphatase family
TcDm25_Chr01_H1	AUGUSTUS	gene	587148	587387	1	-	.	ID=TcDm25H1_000031300
TcDm25_Chr01_H1	AUGUSTUS	mRNA	587148	587387	1	-	.	ID=TcDm25H1_000031300.1;Parent=TcDm25H1_000031300
TcDm25_Chr01_H1	AUGUSTUS	CDS	587148	587387	1	-	0	ID=TcDm25H1_000031300.1:CDS:1;Parent=TcDm25H1_000031300.1
[truncated: 51,920,196 more chars]
