# Supplementary material for: A phased genome assembly of a Colombian Trypanosoma cruzi TcI strain and the evolution of gene families
Source: Sci Rep. 2024 Jan 24;14:2054. doi: 10.1038/s41598-024-52449-x (PMC10808112; doi:10.1038/s41598-024-52449-x)
Supplement: Supplementary file 5 — Supplementary Tables. [file 41598_2024_52449_MOESM5_ESM.xlsx]

## Sheet: SuppTable1
Supplementary Table 1. T. cruzi assemblies sequenced with long reads technologies or chromosome-level assemblies available in TriTrypDB to date.
Strain	DTU	Genome size (Mb)	Scaffolds	Platform	Reference
Dm25 H1	TcI	39	35	PacBio-HiFi	This manuscript
Dm25 H2		37	96	PacBio-HiFi	This manuscript
Dm25 Combined		84	214	PacBio-HiFi	This manuscript
Dm28c		53	636	PacBio/Miseq	Berná et al., 2018
BrazilA4		45	402	PacBio	Wang et al., 2020
SylvioX10-1		41	47	PacBio	Talavera-López et al., 2018
Bug2148*		55	934	PacBio	Callejas-Hernández et al., 2018
Berenice	TcII	40	923	MinION/Miseq	Díaz-Viraqué et al., 2019
YC6		46	266	PacBio	Wang et al., 2020
TCC	TcVI	86	1142	PacBio/Miseq	Berná et al., 2018
CLBrener BEL		32	41	Sanger/BAC	Weatherly, Boehlke, & Tarleton, 2009
CLBrener BNEL				Sanger/BAC	Weatherly, Boehlke, & Tarleton, 2009
*Bug2148 was origninally assigned to the DTU TcV, but further research demonstrated that this strain belongs to DTU TcI (Berna et al., 2021, Wang et al., 2020)

## Sheet: SupplTable2
Supplementary Table 2. Average read depth per contig after mapping raw reads to the H2 haplotype reconstruction
Contig	Average read depth
TcDm25_Chr01_H2_c1	98.0734
TcDm25_Chr02_H2_c1	110.22
TcDm25_Chr02_H2_c2	84.3599
TcDm25_Chr03_H2_c1	70.3054
TcDm25_Chr03_H2_c2	110.021
TcDm25_Chr03_H2_c3	105.352
TcDm25_Chr03_H2_c4	96.1419
TcDm25_Chr04_H2_c1	106.422
TcDm25_Chr04_H2_c2	155.86
TcDm25_Chr04_H2_c3	94.7541
TcDm25_Chr04_H2_c4	156.662
TcDm25_Chr04_H2_c6	70.5085
TcDm25_Chr04_H2_c7	38.7199
TcDm25_Chr04_H2_c8	112.229
TcDm25_Chr04_H2_c9	160.953
TcDm25_Chr04_H2_c10	414.322
TcDm25_Chr04_H2_c11	115.026
TcDm25_Chr05_H2_c1	94.2385
TcDm25_Chr05_H2_c2	98.4169
TcDm25_Chr05_H2_c3	96.0217
TcDm25_Chr05_H2_c6	115.153
TcDm25_Chr06_H2_c1	143.778
TcDm25_Chr06_H2_c2	112.734
TcDm25_Chr06_H2_c3	131.542
TcDm25_Chr06_H2_c4	99.4106
TcDm25_Chr07_H2_c1	99.5853
TcDm25_Chr07_H2_c2	106.6
TcDm25_Chr07_H2_c3	91.2396
TcDm25_Chr08_H2_c1	100.585
TcDm25_Chr08_H2_c2	93.5273
TcDm25_Chr09_H2_c1	111.881
TcDm25_Chr09_H2_c2	110.802
TcDm25_Chr09_H2_c3	54.4908
TcDm25_Chr09_H2_c4	158.987
TcDm25_Chr09_H2_c5	101.468
TcDm25_Chr10_H2_c1	127.848
TcDm25_Chr10_H2_c2	101.091
TcDm25_Chr11_H2_c1	159.712
TcDm25_Chr11_H2_c2	98.9888
TcDm25_Chr11_H2_c3	94.6698
TcDm25_Chr11_H2_c4	101.521
TcDm25_Chr11_H2_c5	151.301
TcDm25_Chr12_H2_c1	133.806
TcDm25_Chr12_H2_c2	157.523
TcDm25_Chr12_H2_c3	112.156
TcDm25_Chr13_H2_c1	98.1948
TcDm25_Chr14_H2_c1	80.9251
TcDm25_Chr14_H2_c2	87.9223
TcDm25_Chr14_H2_c3	68.5299
TcDm25_Chr14_H2_c4	92.4747
TcDm25_Chr15_H2_c1	100.014
TcDm25_Chr15_H2_c2	50.7104
TcDm25_Chr16_H2_c1	102.571
TcDm25_Chr16_H2_c2	128.19
TcDm25_Chr16_H2_c3	92.2753
TcDm25_Chr16_H2_c4	67.7223
TcDm25_Chr17_H2_c1	116.876
TcDm25_Chr18_H2_c1	98.9939
TcDm25_Chr18_H2_c2	83.2337
TcDm25_Chr18_H2_c3	97.3779
TcDm25_Chr19_H2_c1	103.377
TcDm25_Chr19_H2_c2	101.512
TcDm25_Chr19_H2_c3	133.614
TcDm25_Chr19_H2_c4	125.728
TcDm25_Chr20_H2_c1	114.901
TcDm25_Chr20_H2_c2	96.4561
TcDm25_Chr20_H2_c3	94.3218
TcDm25_Chr21_H2_c1	105.591
TcDm25_Chr21_H2_c2	86.5271
TcDm25_Chr21_H2_c3	81.3496
TcDm25_Chr22_H2_c1	114.733
TcDm25_Chr22_H2_c2	79.7007
TcDm25_Chr22_H2_c3	59.7387
TcDm25_Chr24_H2_c1	97.88
TcDm25_Chr24_H2_c2	132.837
TcDm25_Chr24_H2_c3	106.513
TcDm25_Chr25_H2_c1	84.4901
TcDm25_Chr25_H2_c2	97.2119
TcDm25_Chr25_H2_c3	109.75
TcDm25_Chr26_H2_c1	102.887
TcDm25_Chr27_H2_c1	103.804
TcDm25_Chr27_H2_c2	135.509
TcDm25_Chr28_H2_c1	91.9907
TcDm25_Chr28_H2_c2	92.0377
TcDm25_Chr28_H2_c3	106.536
TcDm25_Chr29_H2_c1	41.6837
TcDm25_Chr29_H2_c2	112.656
TcDm25_Chr30_H2_c1	151.41
TcDm25_Chr30_H2_c2	94.3009
TcDm25_Chr31_H2_c1	203.224
TcDm25_Chr31_H2_c2	76.4268
TcDm25_Chr31_H2_c3	228.911
TcDm25_Chr32_H2_c1	103.84
TcDm25_Chr32_H2_c2	100.293
TcDm25_Chr32_H2_c3	107.008
TcDm25_Chr32_H2_c4	124.269

## Sheet: SupplTable3
Supplementary Table 3. Distribution of families of repetitive elements in Dm25
TE family	Count	Span
Unclassified	25355	24,284,186
Retroelements	706	10,898,255
LINEs	4693	6,246,189
R1/LOA/Jockey	45	5,979,091
LTR elements	2367	4,652,066
Retroviral	229	1,467,743
DNA transposons	2011	1,286,667
Other (Mirage P-element Transib)	461	908.645
Gypsy/DIRS1	601	375.061
CRE/SLACS	39	198.096
hobo-Activator	225	75.495
L1/CIN4	154	69.002
Tourist/Harbinger	77	9.381
Total	47772	36,469,108

## Sheet: SupplTable4
Supplementary Table 4. Locations of homologs in T. cruzi genome assemblies for tandem arrays of protein kinases (PKS) and histone core families (HIS)
Family	Chromosome H1	Assembly	Pairwise alignment Orthogroup	Contig	Length (Kbp)	Count
PKS	TcDm25_Chr32_H1	TcDm25 H2	275	TcDm25_Chr32_H2_c2	618	67
PKS	TcDm25_Chr32_H1	BrazilA4	15	TcBrA4_Chr32	590	9
PKS	TcDm25_Chr32_H1	BrazilA4	15	TcBrA4_Contig212	31	13
PKS	TcDm25_Chr32_H1	BrazilA4	15	TcBrA4_Contig184	14	6
PKS	TcDm25_Chr32_H1	BrazilA4	15	TcBrA4_Contig363	11	1
PKS	TcDm25_Chr32_H1	Sylvio	8	NA	0	0
PKS	TcDm25_Chr32_H1	Dm28	15	PRFA01000111	101	28
PKS	TcDm25_Chr32_H1	Dm28	15	PRFA01000397	22	8
PKS	TcDm25_Chr32_H1	Dm28	15	PRFA01000015	562	3
PKS	TcDm25_Chr32_H1	Berenice	15	JABDHM010000035	265	12
PKS	TcDm25_Chr32_H1	Berenice	15	JABDHM010000298	25	1
PKS	TcDm25_Chr32_H1	TCC	15	PRFC01000408	36	22
PKS	TcDm25_Chr32_H1	TCC	15	PRFC01000052	366	16
PKS	TcDm25_Chr32_H1	TCC	15	PRFC01000062	334	3
PKS	TcDm25_Chr32_H1	TCC	15	PRFC01000486	27	1
PKS	TcDm25_Chr32_H1	TCC	15	PRFC01000070	312	1
PKS	TcDm25_Chr32_H1	TCC	15	PRFC01000959	11	1
PKS	TcDm25_Chr32_H1	BEL	14	TcChr38-S	1445	5
PKS	TcDm25_Chr32_H1	BNEL	14	TcChr38-P	1445	5
PKS	TcDm25_Chr32_H1	YC6	15	NA	0	0
PKS	TcDm25_Chr32_H1	Marinkelley	14	TcMARK_CONTIG_8799	1	1
PKS	TcDm25_Chr32_H1	Marinkelley	14	TcMARK_CONTIG_9301	1	1
PKS	TcDm25_Chr32_H1	Marinkelley	14	TcMARK_CONTIG_14198	1	1
PKS	TcDm25_Chr32_H1	Marinkelley	14	TcMARK_CONTIG_1931	7	1
PKS	TcDm25_Chr32_H1	Marinkelley	14	TcMARK_CONTIG_1932	1	1
PKS	TcDm25_Chr32_H1	Marinkelley	14	TcMARK_CONTIG_7542	1	1
PKS	TcDm25_Chr32_H1	Marinkelley	14	TcMARK_CONTIG_7755	2	1
HIS	TcDm25_Chr04_H1	TcDm25 H2	234	TcDm25_Chr04_H2_c2	149	33
HIS	TcDm25_Chr04_H1	BrazilA4	21	TcBrA4_Chr4	1677	9
HIS	TcDm25_Chr04_H1	BrazilA4	21	TcBrA4_Contig195	14	7
HIS	TcDm25_Chr04_H1	Sylvio	11	TcX10_chr1	3116	95
HIS	TcDm25_Chr04_H1	Dm28	21	PRFA01000303	31	2
HIS	TcDm25_Chr04_H1	Berenice	21	NA	0	0
HIS	TcDm25_Chr04_H1	TCC	21	PRFC01000167	136	42
HIS	TcDm25_Chr04_H1	TCC	21	PRFC01000019	647	3
HIS	TcDm25_Chr04_H1	BEL	19	TcChr37-S	1356	2
HIS	TcDm25_Chr04_H1	BNEL	19	TcChr37-P	1356	2
HIS	TcDm25_Chr04_H1	YC6	21	NA	0	0
HIS	TcDm25_Chr04_H1	Marinkelley	20	NA	0	0
HIS	TcDm25_Chr18_H1	TcDm25 H2	2462	TcDm25_Chr18_H2_c3	569	43
HIS	TcDm25_Chr18_H1	BrazilA4	176	TcBrA4_Chr18	910	10
HIS	TcDm25_Chr18_H1	Sylvio	105	TcX10_chr4	1537	34
HIS	TcDm25_Chr18_H1	Dm28	167	PRFA01000302	31	21
HIS	TcDm25_Chr18_H1	Dm28	167	PRFA01000006	814	44
HIS	TcDm25_Chr18_H1	Berenice	167	NA	0	0
HIS	TcDm25_Chr18_H1	TCC	166	PRFC01000010	810	19
HIS	TcDm25_Chr18_H1	TCC	166	PRFC01000116	219	22
HIS	TcDm25_Chr18_H1	BEL	164	TcChr30-S	864	4
HIS	TcDm25_Chr18_H1	BNEL	163	TcChr30-P	864	4
HIS	TcDm25_Chr18_H1	YC6	177	TcYC6_Chr12	1155	4
HIS	TcDm25_Chr18_H1	Marinkelley	164	NA	0	0

## Sheet: SuppTable5
Supplementary Table 5. Illumina-sequenced T. cruzi genomes downloaded from the TriTrypDB-48 database.
Sequence ID	Strain	Host	Country	DTU	Project ID
SRR3676264	Colombiana strain Brazil	Human	Colombia	TcI	PRJNA325924
SRR3676265	CGl10	Human	Colombia
SRR3676276	CGl11	Human	Colombia
SRR3676311	CGl12	Human	Colombia
SRR3676316	CGl13	Human	Colombia
SRR3676317	CGl14	Human	Colombia
SRR3676318	FcHcl1	Human	Colombia
SRR3676319	FcHcl2	Human	Colombia
SRR3676320	FcHcl3	Human	Colombia
SRR3676321	FcHcl4	Human	Colombia
SRR3676266	FcHcl5	Human	Colombia
SRR3676267	TBM3324	Triatomine	Ecuador
SRR3676268	TBM3406B1	Triatomine	Ecuador
SRR3676270	TBM3519W1	Triatomine	Ecuador
SRR3676272	TD23	Triatomine	Texas-USA
SRR3676273	TD25	Triatomine	Texas-USA
SRR3676274	X10462-P1C9	Human	Venezuela
SRR3676275	X12422-P1C3	Human	Venezuela
SRR3676277	H1	Human	Panama
SRR3676278	H2	Human	Panama
SRR3676313	V1	Triatomine	Panama
SRR3676315	V3	Triatomine	Panama
SRR6357355	epimastigote strain Y clone 2	Human	Brazil	TcII	PRJNA421475
SRR6357358	epimastigote isolate S23b	Human	Brazil
SRR6357359	epimastigote isolate S1162a	Human	Brazil
SRR6357360	epimastigote isolate S154a	Human	Brazil
SRR6357361	epimastigote isolate S15	Human	Brazil
SRR6357363	epimastigote strain Y clone 6	Human	Brazil
SRR13321697	Berenice	Human	Brazil		PRJNA498808
ERR864236	strain 231	Human	Brazil	TcIII	PRJEB9129
SRR1996498	CAN III IIa	Human	Brazil	TcIV	PRJNA198812
SRR1996499	CAN III IIa	Human	Brazil
SRR1996501	CAN III IIa	Human	Brazil
SRR1996493	strain:92 80 cl.2	Human	Bolivia	TcV	PRJNA281250
SRR1996497	strain:92 80 cl.2	Human	Bolivia
SRR1996502	strain:92 80 cl.2	Human	Bolivia
SRR831189	Tula cl2	Human	Chile	TcVI	PRJNA169675
SRR831221	Tula cl2	Human	Chile
SRR6357354	epimastigote clone CL Brener UFMG	Triatomine	Brazil		PRJNA421475
